# Supplementary material for: Pervasive epistasis exposes intramolecular networks in adaptive enzyme evolution
Source: Nat Commun. 2023 Dec 21;14:8508. doi: 10.1038/s41467-023-44333-5 (PMC10739712; doi:10.1038/s41467-023-44333-5)
Supplement: Supplementary file 5 — Supplementary Data 2 [file 41467_2023_44333_MOESM5_ESM.xlsx]

## Sheet: Sheet1
Genotype	F	Mutations	Enzyme	Unique ID
00001	-2.92445	1	AP	AP_catef_1
00010	-4.9431	1	AP	AP_catef_1
00100	-2.35262	1	AP	AP_catef_1
01000	-3.7986	1	AP	AP_catef_1
10000	-1.8041	1	AP	AP_catef_1
00011	-5.62342	2	AP	AP_catef_1
00101	-3.15614	2	AP	AP_catef_1
00110	-5.43771	2	AP	AP_catef_1
01001	-6.41908	2	AP	AP_catef_1
01010	-8.59517	2	AP	AP_catef_1
01100	-4.68613	2	AP	AP_catef_1
10001	-4.35262	2	AP	AP_catef_1
10010	-8.30803	2	AP	AP_catef_1
10100	-3.28067	2	AP	AP_catef_1
11000	-4.03574	2	AP	AP_catef_1
00111	-6.29414	3	AP	AP_catef_1
01011	-9.20831	3	AP	AP_catef_1
01101	-5.24336	3	AP	AP_catef_1
01110	-7.51999	3	AP	AP_catef_1
10011	-8.75696	3	AP	AP_catef_1
10101	-3.72125	3	AP	AP_catef_1
10110	-7.68613	3	AP	AP_catef_1
11001	-6.35262	3	AP	AP_catef_1
11010	-8.17587	3	AP	AP_catef_1
11100	-4.49894	3	AP	AP_catef_1
01111	-8.15614	4	AP	AP_catef_1
10111	-8.49894	4	AP	AP_catef_1
11011	-10.4989	4	AP	AP_catef_1
11101	-5.05899	4	AP	AP_catef_1
11110	-8.82681	4	AP	AP_catef_1
11111	-9.56864	5	AP	AP_catef_1
0001	0.60206	1	DHFR	DHFR_ic50_c57
0010	0	1	DHFR	DHFR_ic50_c57
0100	0.30103	1	DHFR	DHFR_ic50_c57
1000	1.80618	1	DHFR	DHFR_ic50_c57
0011	0.30103	2	DHFR	DHFR_ic50_c57
0101	1.20412	2	DHFR	DHFR_ic50_c57
0110	-0.30103	2	DHFR	DHFR_ic50_c57
1001	2.10721	2	DHFR	DHFR_ic50_c57
1010	-0.30103	2	DHFR	DHFR_ic50_c57
1100	0.60206	2	DHFR	DHFR_ic50_c57
0111	0	3	DHFR	DHFR_ic50_c57
1011	0	3	DHFR	DHFR_ic50_c57
1101	1.20412	3	DHFR	DHFR_ic50_c57
1110	0.60206	3	DHFR	DHFR_ic50_c57
1111	0.903633	4	DHFR	DHFR_ic50_c57
0001	0.30103	1	DHFR	DHFR_ic50_c58
0010	-0.882729	1	DHFR	DHFR_ic50_c58
0100	0.30103	1	DHFR	DHFR_ic50_c58
1000	2.10721	1	DHFR	DHFR_ic50_c58
0011	0	2	DHFR	DHFR_ic50_c58
0101	1.50515	2	DHFR	DHFR_ic50_c58
0110	0	2	DHFR	DHFR_ic50_c58
1001	2.40824	2	DHFR	DHFR_ic50_c58
1010	-0.294136	2	DHFR	DHFR_ic50_c58
1100	0.90309	2	DHFR	DHFR_ic50_c58
0111	-0.294136	3	DHFR	DHFR_ic50_c58
1011	0	3	DHFR	DHFR_ic50_c58
1101	0.90309	3	DHFR	DHFR_ic50_c58
1110	0.60206	3	DHFR	DHFR_ic50_c58
1111	0.90309	4	DHFR	DHFR_ic50_c58
0001	0.212188	1	DHFR	DHFR_ic50_c59
0010	-0.0809219	1	DHFR	DHFR_ic50_c59
0100	-0.0809219	1	DHFR	DHFR_ic50_c59
1000	6.02119	1	DHFR	DHFR_ic50_c59
0011	0	2	DHFR	DHFR_ic50_c59
0101	0.768638	2	DHFR	DHFR_ic50_c59
0110	-0.0809219	2	DHFR	DHFR_ic50_c59
1001	15.8021	2	DHFR	DHFR_ic50_c59
1010	-0.0809219	2	DHFR	DHFR_ic50_c59
1100	0.212188	2	DHFR	DHFR_ic50_c59
0111	-0.123205	3	DHFR	DHFR_ic50_c59
1011	-0.123205	3	DHFR	DHFR_ic50_c59
1101	0.212188	3	DHFR	DHFR_ic50_c59
1110	0	3	DHFR	DHFR_ic50_c59
1111	0	4	DHFR	DHFR_ic50_c59
0001	0	1	DHFR	DHFR_ic50_c60
0010	0	1	DHFR	DHFR_ic50_c60
0100	0.0934217	1	DHFR	DHFR_ic50_c60
1000	1.07188	1	DHFR	DHFR_ic50_c60
0011	0	2	DHFR	DHFR_ic50_c60
0101	1.04139	2	DHFR	DHFR_ic50_c60
0110	0	2	DHFR	DHFR_ic50_c60
1001	1.07188	2	DHFR	DHFR_ic50_c60
1010	0	2	DHFR	DHFR_ic50_c60
1100	1.04139	2	DHFR	DHFR_ic50_c60
0111	0	3	DHFR	DHFR_ic50_c60
1011	0	3	DHFR	DHFR_ic50_c60
1101	0.0934217	3	DHFR	DHFR_ic50_c60
1110	0.0934217	3	DHFR	DHFR_ic50_c60
1111	0.0934217	4	DHFR	DHFR_ic50_c60
0001	0.30103	1	DHFR	DHFR_ic50_c61
0010	0.30103	1	DHFR	DHFR_ic50_c61
0100	0	1	DHFR	DHFR_ic50_c61
1000	1.20412	1	DHFR	DHFR_ic50_c61
0011	0.90309	2	DHFR	DHFR_ic50_c61
0101	0.90309	2	DHFR	DHFR_ic50_c61
0110	0.30103	2	DHFR	DHFR_ic50_c61
1001	1.50515	2	DHFR	DHFR_ic50_c61
1010	0.30103	2	DHFR	DHFR_ic50_c61
1100	0.30103	2	DHFR	DHFR_ic50_c61
0111	0.90309	3	DHFR	DHFR_ic50_c61
1011	0.90309	3	DHFR	DHFR_ic50_c61
1101	0.90309	3	DHFR	DHFR_ic50_c61
1110	0.60206	3	DHFR	DHFR_ic50_c61
1111	0.90309	4	DHFR	DHFR_ic50_c61
000001	1.47276	1	DHFR	DHFR_ic75_palmer
000010	0.267172	1	DHFR	DHFR_ic75_palmer
000100	1.85552	1	DHFR	DHFR_ic75_palmer
001000	0.307496	1	DHFR	DHFR_ic75_palmer
010000	0.728354	1	DHFR	DHFR_ic75_palmer
100000	0.643453	1	DHFR	DHFR_ic75_palmer
000011	1.96473	2	DHFR	DHFR_ic75_palmer
000101	1.69285	2	DHFR	DHFR_ic75_palmer
000110	1.82413	2	DHFR	DHFR_ic75_palmer
001001	1.04922	2	DHFR	DHFR_ic75_palmer
001010	1.02531	2	DHFR	DHFR_ic75_palmer
001100	2.19312	2	DHFR	DHFR_ic75_palmer
010001	0.822822	2	DHFR	DHFR_ic75_palmer
010010	0.706718	2	DHFR	DHFR_ic75_palmer
010100	1.18752	2	DHFR	DHFR_ic75_palmer
011000	-3.03152	2	DHFR	DHFR_ic75_palmer
100001	1.55751	2	DHFR	DHFR_ic75_palmer
100010	1.71349	2	DHFR	DHFR_ic75_palmer
100100	1.93399	2	DHFR	DHFR_ic75_palmer
101000	1.14613	2	DHFR	DHFR_ic75_palmer
110000	1.38382	2	DHFR	DHFR_ic75_palmer
000111	-0.157391	3	DHFR	DHFR_ic75_palmer
001011	1.55751	3	DHFR	DHFR_ic75_palmer
001101	2.04922	3	DHFR	DHFR_ic75_palmer
001110	2.07918	3	DHFR	DHFR_ic75_palmer
010011	-0.543634	3	DHFR	DHFR_ic75_palmer
010101	-0.277366	3	DHFR	DHFR_ic75_palmer
010110	-0.8041	3	DHFR	DHFR_ic75_palmer
011001	1.36361	3	DHFR	DHFR_ic75_palmer
011010	1.18752	3	DHFR	DHFR_ic75_palmer
011100	0.717671	3	DHFR	DHFR_ic75_palmer
100011	2.08279	3	DHFR	DHFR_ic75_palmer
100101	2.2833	3	DHFR	DHFR_ic75_palmer
100110	2.32015	3	DHFR	DHFR_ic75_palmer
101001	2.04922	3	DHFR	DHFR_ic75_palmer
101010	2.08636	3	DHFR	DHFR_ic75_palmer
101100	2.34242	3	DHFR	DHFR_ic75_palmer
110001	1.98318	3	DHFR	DHFR_ic75_palmer
110010	1.85612	3	DHFR	DHFR_ic75_palmer
110100	2.07188	3	DHFR	DHFR_ic75_palmer
111000	1.91062	3	DHFR	DHFR_ic75_palmer
001111	-0.228413	4	DHFR	DHFR_ic75_palmer
010111	-3.03152	4	DHFR	DHFR_ic75_palmer
011011	1.97359	4	DHFR	DHFR_ic75_palmer
011101	-0.422508	4	DHFR	DHFR_ic75_palmer
011110	2.32428	4	DHFR	DHFR_ic75_palmer
100111	2.31175	4	DHFR	DHFR_ic75_palmer
101011	2.21748	4	DHFR	DHFR_ic75_palmer
101101	2.32634	4	DHFR	DHFR_ic75_palmer
101110	2.32222	4	DHFR	DHFR_ic75_palmer
110011	1.71096	4	DHFR	DHFR_ic75_palmer
110101	-3.03152	4	DHFR	DHFR_ic75_palmer
110110	2.18469	4	DHFR	DHFR_ic75_palmer
111001	2.22789	4	DHFR	DHFR_ic75_palmer
111010	2.22272	4	DHFR	DHFR_ic75_palmer
111100	2.32428	4	DHFR	DHFR_ic75_palmer
011111	-0.798603	5	DHFR	DHFR_ic75_palmer
101111	2.32428	5	DHFR	DHFR_ic75_palmer
110111	2.27875	5	DHFR	DHFR_ic75_palmer
111011	2.31387	5	DHFR	DHFR_ic75_palmer
111101	2.29447	5	DHFR	DHFR_ic75_palmer
111110	2.1038	5	DHFR	DHFR_ic75_palmer
111111	2.15836	6	DHFR	DHFR_ic75_palmer
00001	-0.0783135	1	DHFR	DHFR_kcat_trajg
00010	-0.0310503	1	DHFR	DHFR_kcat_trajg
00100	-0.0141246	1	DHFR	DHFR_kcat_trajg
01000	-0.0872467	1	DHFR	DHFR_kcat_trajg
10000	-0.0381045	1	DHFR	DHFR_kcat_trajg
00011	-0.0540393	2	DHFR	DHFR_kcat_trajg
00101	-0.0589858	2	DHFR	DHFR_kcat_trajg
00110	0.00860017	2	DHFR	DHFR_kcat_trajg
01001	-0.0814455	2	DHFR	DHFR_kcat_trajg
01010	-0.0177288	2	DHFR	DHFR_kcat_trajg
01100	-0.0282604	2	DHFR	DHFR_kcat_trajg
10001	-0.0136762	2	DHFR	DHFR_kcat_trajg
10010	-0.181774	2	DHFR	DHFR_kcat_trajg
10100	-0.0985417	2	DHFR	DHFR_kcat_trajg
11000	-0.0783135	2	DHFR	DHFR_kcat_trajg
00111	-0.0141246	3	DHFR	DHFR_kcat_trajg
01011	-0.0899095	3	DHFR	DHFR_kcat_trajg
01101	-0.0277972	3	DHFR	DHFR_kcat_trajg
01110	-0.00130484	3	DHFR	DHFR_kcat_trajg
10011	-2.08302	3	DHFR	DHFR_kcat_trajg
10101	-0.299296	3	DHFR	DHFR_kcat_trajg
10110	-0.767004	3	DHFR	DHFR_kcat_trajg
11001	-0.0649968	3	DHFR	DHFR_kcat_trajg
11010	-0.649752	3	DHFR	DHFR_kcat_trajg
11100	-0.178486	3	DHFR	DHFR_kcat_trajg
01111	-0.14813	4	DHFR	DHFR_kcat_trajg
10111	-2.73755	4	DHFR	DHFR_kcat_trajg
11011	-3.64016	4	DHFR	DHFR_kcat_trajg
11101	-1.52143	4	DHFR	DHFR_kcat_trajg
11110	-2.21325	4	DHFR	DHFR_kcat_trajg
11111	-3.85699	5	DHFR	DHFR_kcat_trajg
00001	-0.0589858	1	DHFR	DHFR_kcat_trajr
00010	-0.000869459	1	DHFR	DHFR_kcat_trajr
00100	-0.0070049	1	DHFR	DHFR_kcat_trajr
01000	-0.0685421	1	DHFR	DHFR_kcat_trajr
10000	-0.0227338	1	DHFR	DHFR_kcat_trajr
00011	-0.0136762	2	DHFR	DHFR_kcat_trajr
00101	-0.0404816	2	DHFR	DHFR_kcat_trajr
00110	-0.0199966	2	DHFR	DHFR_kcat_trajr
01001	-0.0619809	2	DHFR	DHFR_kcat_trajr
01010	-0.0163737	2	DHFR	DHFR_kcat_trajr
01100	-0.015923	2	DHFR	DHFR_kcat_trajr
10001	-0.0070049	2	DHFR	DHFR_kcat_trajr
10010	-0.0254883	2	DHFR	DHFR_kcat_trajr
10100	-0.080399	2	DHFR	DHFR_kcat_trajr
11000	-0.0589858	2	DHFR	DHFR_kcat_trajr
00111	-0.0105502	3	DHFR	DHFR_kcat_trajr
01011	-0.0310503	3	DHFR	DHFR_kcat_trajr
01101	-0.015923	3	DHFR	DHFR_kcat_trajr
01110	0	3	DHFR	DHFR_kcat_trajr
10011	-0.559091	3	DHFR	DHFR_kcat_trajr
10101	-0.372634	3	DHFR	DHFR_kcat_trajr
10110	-1.54516	3	DHFR	DHFR_kcat_trajr
11001	-0.0457575	3	DHFR	DHFR_kcat_trajr
11010	-0.0501223	3	DHFR	DHFR_kcat_trajr
11100	-0.182435	3	DHFR	DHFR_kcat_trajr
01111	-0.0136762	4	DHFR	DHFR_kcat_trajr
10111	-2.48545	4	DHFR	DHFR_kcat_trajr
11011	-1.92812	4	DHFR	DHFR_kcat_trajr
11101	-2.19044	4	DHFR	DHFR_kcat_trajr
11110	-2.53313	4	DHFR	DHFR_kcat_trajr
11111	-2.92445	5	DHFR	DHFR_kcat_trajr
00001	0.447158	1	DHFR	DHFR_ki_trajg
00010	0.240549	1	DHFR	DHFR_ki_trajg
00100	0.865104	1	DHFR	DHFR_ki_trajg
01000	0.238046	1	DHFR	DHFR_ki_trajg
10000	0.245513	1	DHFR	DHFR_ki_trajg
00011	2.45025	2	DHFR	DHFR_ki_trajg
00101	2.04532	2	DHFR	DHFR_ki_trajg
00110	1.50786	2	DHFR	DHFR_ki_trajg
01001	0.999565	2	DHFR	DHFR_ki_trajg
01010	1.03743	2	DHFR	DHFR_ki_trajg
01100	1.50786	2	DHFR	DHFR_ki_trajg
10001	1.4843	2	DHFR	DHFR_ki_trajg
10010	1.18184	2	DHFR	DHFR_ki_trajg
10100	1.38561	2	DHFR	DHFR_ki_trajg
11000	0.775246	2	DHFR	DHFR_ki_trajg
00111	2.84323	3	DHFR	DHFR_ki_trajg
01011	3.49276	3	DHFR	DHFR_ki_trajg
01101	3.13033	3	DHFR	DHFR_ki_trajg
01110	2.75435	3	DHFR	DHFR_ki_trajg
10011	2.79029	3	DHFR	DHFR_ki_trajg
10101	2.48855	3	DHFR	DHFR_ki_trajg
10110	2.59439	3	DHFR	DHFR_ki_trajg
11001	2.51587	3	DHFR	DHFR_ki_trajg
11010	2.3075	3	DHFR	DHFR_ki_trajg
11100	2.82737	3	DHFR	DHFR_ki_trajg
01111	4.50786	4	DHFR	DHFR_ki_trajg
10111	4.08279	4	DHFR	DHFR_ki_trajg
11011	4.59218	4	DHFR	DHFR_ki_trajg
11101	4.17319	4	DHFR	DHFR_ki_trajg
11110	4.29447	4	DHFR	DHFR_ki_trajg
11111	5.92273	5	DHFR	DHFR_ki_trajg
00001	0.44248	1	DHFR	DHFR_ki_trajr
00010	0.245513	1	DHFR	DHFR_ki_trajr
00100	0.875061	1	DHFR	DHFR_ki_trajr
01000	0.232996	1	DHFR	DHFR_ki_trajr
10000	0.240549	1	DHFR	DHFR_ki_trajr
00011	0.826075	2	DHFR	DHFR_ki_trajr
00101	2.1271	2	DHFR	DHFR_ki_trajr
00110	2.06446	2	DHFR	DHFR_ki_trajr
01001	1.01703	2	DHFR	DHFR_ki_trajr
01010	0.987666	2	DHFR	DHFR_ki_trajr
01100	1.5563	2	DHFR	DHFR_ki_trajr
10001	1.53148	2	DHFR	DHFR_ki_trajr
10010	1.36736	2	DHFR	DHFR_ki_trajr
10100	1.42488	2	DHFR	DHFR_ki_trajr
11000	0.781037	2	DHFR	DHFR_ki_trajr
00111	2.90634	3	DHFR	DHFR_ki_trajr
01011	2.66464	3	DHFR	DHFR_ki_trajr
01101	3.23553	3	DHFR	DHFR_ki_trajr
01110	2.64246	3	DHFR	DHFR_ki_trajr
10011	2.22789	3	DHFR	DHFR_ki_trajr
10101	2.58995	3	DHFR	DHFR_ki_trajr
10110	2.82217	3	DHFR	DHFR_ki_trajr
11001	2.61805	3	DHFR	DHFR_ki_trajr
11010	1.77743	3	DHFR	DHFR_ki_trajr
11100	2.93551	3	DHFR	DHFR_ki_trajr
01111	3.90687	4	DHFR	DHFR_ki_trajr
10111	4.02938	4	DHFR	DHFR_ki_trajr
11011	4.03743	4	DHFR	DHFR_ki_trajr
11101	4.1959	4	DHFR	DHFR_ki_trajr
11110	3.88195	4	DHFR	DHFR_ki_trajr
11111	5.00432	5	DHFR	DHFR_ki_trajr
00001	0.495544	1	MPH	MPH_catact_CaPTM
00010	-0.982967	1	MPH	MPH_catact_CaPTM
00100	1	1	MPH	MPH_catact_CaPTM
01000	0.227887	1	MPH	MPH_catact_CaPTM
10000	1.08279	1	MPH	MPH_catact_CaPTM
00011	-0.225483	2	MPH	MPH_catact_CaPTM
00101	0.948413	2	MPH	MPH_catact_CaPTM
00110	0.85248	2	MPH	MPH_catact_CaPTM
01001	0.790285	2	MPH	MPH_catact_CaPTM
01010	-0.460924	2	MPH	MPH_catact_CaPTM
01100	1.4183	2	MPH	MPH_catact_CaPTM
10001	0.826075	2	MPH	MPH_catact_CaPTM
10010	0.071882	2	MPH	MPH_catact_CaPTM
10100	1.08279	2	MPH	MPH_catact_CaPTM
11000	1.13672	2	MPH	MPH_catact_CaPTM
00111	1.61278	3	MPH	MPH_catact_CaPTM
01011	0.372912	3	MPH	MPH_catact_CaPTM
01101	1.42975	3	MPH	MPH_catact_CaPTM
01110	1.04139	3	MPH	MPH_catact_CaPTM
10011	0.699838	3	MPH	MPH_catact_CaPTM
10101	0.950851	3	MPH	MPH_catact_CaPTM
10110	0.344392	3	MPH	MPH_catact_CaPTM
11001	1.87332	3	MPH	MPH_catact_CaPTM
11010	0.4133	3	MPH	MPH_catact_CaPTM
11100	1.3962	3	MPH	MPH_catact_CaPTM
01111	1.68215	4	MPH	MPH_catact_CaPTM
10111	1.34242	4	MPH	MPH_catact_CaPTM
11011	1.76938	4	MPH	MPH_catact_CaPTM
11101	1.96284	4	MPH	MPH_catact_CaPTM
11110	0.980003	4	MPH	MPH_catact_CaPTM
11111	2.62428	5	MPH	MPH_catact_CaPTM
00001	0.214844	1	MPH	MPH_catact_CdPTM
00010	0.245513	1	MPH	MPH_catact_CdPTM
00100	1.09342	1	MPH	MPH_catact_CdPTM
01000	0.193125	1	MPH	MPH_catact_CdPTM
10000	0.495544	1	MPH	MPH_catact_CdPTM
00011	0.184691	2	MPH	MPH_catact_CdPTM
00101	1.27416	2	MPH	MPH_catact_CdPTM
00110	0.74351	2	MPH	MPH_catact_CdPTM
01001	0.50515	2	MPH	MPH_catact_CdPTM
01010	0.40824	2	MPH	MPH_catact_CdPTM
01100	1.26007	2	MPH	MPH_catact_CdPTM
10001	0.225309	2	MPH	MPH_catact_CdPTM
10010	0.511883	2	MPH	MPH_catact_CdPTM
10100	0.926342	2	MPH	MPH_catact_CdPTM
11000	0.509203	2	MPH	MPH_catact_CdPTM
00111	0.741152	3	MPH	MPH_catact_CdPTM
01011	0.371068	3	MPH	MPH_catact_CdPTM
01101	1.50243	3	MPH	MPH_catact_CdPTM
01110	0.816241	3	MPH	MPH_catact_CdPTM
10011	0.296665	3	MPH	MPH_catact_CdPTM
10101	0.834421	3	MPH	MPH_catact_CdPTM
10110	0.713491	3	MPH	MPH_catact_CdPTM
11001	0.222716	3	MPH	MPH_catact_CdPTM
11010	0.767156	3	MPH	MPH_catact_CdPTM
11100	1.11059	3	MPH	MPH_catact_CdPTM
01111	1.06446	4	MPH	MPH_catact_CdPTM
10111	0.769377	4	MPH	MPH_catact_CdPTM
11011	0.71265	4	MPH	MPH_catact_CdPTM
11101	1.38739	4	MPH	MPH_catact_CdPTM
11110	0.887054	4	MPH	MPH_catact_CdPTM
11111	1.37475	5	MPH	MPH_catact_CdPTM
00001	0.117271	1	MPH	MPH_catact_CoPTM
00010	-0.655608	1	MPH	MPH_catact_CoPTM
00100	0.943	1	MPH	MPH_catact_CoPTM
01000	0.25042	1	MPH	MPH_catact_CoPTM
10000	0.757396	1	MPH	MPH_catact_CoPTM
00011	-0.41005	2	MPH	MPH_catact_CoPTM
00101	0.755112	2	MPH	MPH_catact_CoPTM
00110	0.0374265	2	MPH	MPH_catact_CoPTM
01001	0.494155	2	MPH	MPH_catact_CoPTM
01010	-0.440093	2	MPH	MPH_catact_CoPTM
01100	1.13354	2	MPH	MPH_catact_CoPTM
10001	0.468347	2	MPH	MPH_catact_CoPTM
10010	-0.198596	2	MPH	MPH_catact_CoPTM
10100	1.09691	2	MPH	MPH_catact_CoPTM
11000	0.959518	2	MPH	MPH_catact_CoPTM
00111	0.436163	3	MPH	MPH_catact_CoPTM
01011	-0.213959	3	MPH	MPH_catact_CoPTM
01101	1.06819	3	MPH	MPH_catact_CoPTM
01110	0.348305	3	MPH	MPH_catact_CoPTM
10011	0.064458	3	MPH	MPH_catact_CoPTM
10101	0.658011	3	MPH	MPH_catact_CoPTM
10110	0.11059	3	MPH	MPH_catact_CoPTM
11001	1.4183	3	MPH	MPH_catact_CoPTM
11010	0.0334238	3	MPH	MPH_catact_CoPTM
11100	1.2833	3	MPH	MPH_catact_CoPTM
01111	0.624282	4	MPH	MPH_catact_CoPTM
10111	1.20952	4	MPH	MPH_catact_CoPTM
11011	1.51055	4	MPH	MPH_catact_CoPTM
11101	1.82347	4	MPH	MPH_catact_CoPTM
11110	0.609594	4	MPH	MPH_catact_CoPTM
11111	2.1959	5	MPH	MPH_catact_CoPTM
00001	0.940018	1	MPH	MPH_catact_CuPTM
00010	-0.387216	1	MPH	MPH_catact_CuPTM
00100	0.544068	1	MPH	MPH_catact_CuPTM
01000	0.41162	1	MPH	MPH_catact_CuPTM
10000	0.846337	1	MPH	MPH_catact_CuPTM
00011	0.212188	2	MPH	MPH_catact_CuPTM
00101	0.679428	2	MPH	MPH_catact_CuPTM
00110	0.267172	2	MPH	MPH_catact_CuPTM
01001	1.34044	2	MPH	MPH_catact_CuPTM
01010	0.00860017	2	MPH	MPH_catact_CuPTM
01100	0.673942	2	MPH	MPH_catact_CuPTM
10001	0.501059	2	MPH	MPH_catact_CuPTM
10010	-0.0624821	2	MPH	MPH_catact_CuPTM
10100	0.488551	2	MPH	MPH_catact_CuPTM
11000	1.24551	2	MPH	MPH_catact_CuPTM
00111	0.635484	3	MPH	MPH_catact_CuPTM
01011	0.614897	3	MPH	MPH_catact_CuPTM
01101	0.999565	3	MPH	MPH_catact_CuPTM
01110	0.365488	3	MPH	MPH_catact_CuPTM
10011	0.540329	3	MPH	MPH_catact_CuPTM
10101	0.320146	3	MPH	MPH_catact_CuPTM
10110	-0.224026	3	MPH	MPH_catact_CuPTM
11001	1.53148	3	MPH	MPH_catact_CuPTM
11010	0.761176	3	MPH	MPH_catact_CuPTM
11100	0.838849	3	MPH	MPH_catact_CuPTM
01111	0.878522	4	MPH	MPH_catact_CuPTM
10111	0.926857	4	MPH	MPH_catact_CuPTM
11011	1.86451	4	MPH	MPH_catact_CuPTM
11101	1.63849	4	MPH	MPH_catact_CuPTM
11110	0.770852	4	MPH	MPH_catact_CuPTM
11111	2.21219	5	MPH	MPH_catact_CuPTM
00001	0.178977	1	MPH	MPH_catact_MgPTM
00010	-0.614394	1	MPH	MPH_catact_MgPTM
00100	1.15229	1	MPH	MPH_catact_MgPTM
01000	0.176091	1	MPH	MPH_catact_MgPTM
10000	0.416641	1	MPH	MPH_catact_MgPTM
00011	-0.354578	2	MPH	MPH_catact_MgPTM
00101	0.974051	2	MPH	MPH_catact_MgPTM
00110	0.439333	2	MPH	MPH_catact_MgPTM
01001	0.40824	2	MPH	MPH_catact_MgPTM
01010	-0.508638	2	MPH	MPH_catact_MgPTM
01100	1.24551	2	MPH	MPH_catact_MgPTM
10001	0.11059	2	MPH	MPH_catact_MgPTM
10010	-0.527244	2	MPH	MPH_catact_MgPTM
10100	0.534026	2	MPH	MPH_catact_MgPTM
11000	0.507856	2	MPH	MPH_catact_MgPTM
00111	0.892651	3	MPH	MPH_catact_MgPTM
01011	-0.236572	3	MPH	MPH_catact_MgPTM
01101	1.19312	3	MPH	MPH_catact_MgPTM
01110	0.553883	3	MPH	MPH_catact_MgPTM
10011	-0.076756	3	MPH	MPH_catact_MgPTM
10101	0.232996	3	MPH	MPH_catact_MgPTM
10110	0.252853	3	MPH	MPH_catact_MgPTM
11001	1.07918	3	MPH	MPH_catact_MgPTM
11010	-0.0716041	3	MPH	MPH_catact_MgPTM
11100	0.85248	3	MPH	MPH_catact_MgPTM
01111	1.06446	4	MPH	MPH_catact_MgPTM
10111	0.932981	4	MPH	MPH_catact_MgPTM
11011	1.0607	4	MPH	MPH_catact_MgPTM
11101	1.23553	4	MPH	MPH_catact_MgPTM
11110	0.677607	4	MPH	MPH_catact_MgPTM
11111	1.99078	5	MPH	MPH_catact_MgPTM
00001	-0.0400052	1	MPH	MPH_catact_MnPTM
00010	-0.688246	1	MPH	MPH_catact_MnPTM
00100	0.897077	1	MPH	MPH_catact_MnPTM
01000	0.0791812	1	MPH	MPH_catact_MnPTM
10000	-0.193142	1	MPH	MPH_catact_MnPTM
00011	-0.512862	2	MPH	MPH_catact_MnPTM
00101	0.868644	2	MPH	MPH_catact_MnPTM
00110	0.432969	2	MPH	MPH_catact_MnPTM
01001	0.155336	2	MPH	MPH_catact_MnPTM
01010	-0.5157	2	MPH	MPH_catact_MnPTM
01100	1.08636	2	MPH	MPH_catact_MnPTM
10001	-0.277366	2	MPH	MPH_catact_MnPTM
10010	-0.692504	2	MPH	MPH_catact_MnPTM
10100	0.292256	2	MPH	MPH_catact_MnPTM
11000	0.075547	2	MPH	MPH_catact_MnPTM
00111	0.883093	3	MPH	MPH_catact_MnPTM
01011	-0.286509	3	MPH	MPH_catact_MnPTM
01101	1.0569	3	MPH	MPH_catact_MnPTM
01110	0.638489	3	MPH	MPH_catact_MnPTM
10011	-0.44855	3	MPH	MPH_catact_MnPTM
10101	-0.0227338	3	MPH	MPH_catact_MnPTM
10110	0.0791812	3	MPH	MPH_catact_MnPTM
11001	0.423246	3	MPH	MPH_catact_MnPTM
11010	-0.235824	3	MPH	MPH_catact_MnPTM
11100	0.536558	3	MPH	MPH_catact_MnPTM
01111	1.1271	4	MPH	MPH_catact_MnPTM
10111	0.613842	4	MPH	MPH_catact_MnPTM
11011	0.547775	4	MPH	MPH_catact_MnPTM
11101	0.880814	4	MPH	MPH_catact_MnPTM
11110	0.330414	4	MPH	MPH_catact_MnPTM
11111	1.33846	5	MPH	MPH_catact_MnPTM
00001	0.0899051	1	MPH	MPH_catact_NiPTM
00010	-0.653647	1	MPH	MPH_catact_NiPTM
00100	0.951338	1	MPH	MPH_catact_NiPTM
01000	0.235528	1	MPH	MPH_catact_NiPTM
10000	0.434569	1	MPH	MPH_catact_NiPTM
00011	-0.326058	2	MPH	MPH_catact_NiPTM
00101	0.980003	2	MPH	MPH_catact_NiPTM
00110	0.181844	2	MPH	MPH_catact_NiPTM
01001	0.38739	2	MPH	MPH_catact_NiPTM
01010	-0.375718	2	MPH	MPH_catact_NiPTM
01100	1.14301	2	MPH	MPH_catact_NiPTM
10001	-0.0305841	2	MPH	MPH_catact_NiPTM
10010	-0.399027	2	MPH	MPH_catact_NiPTM
10100	0.653213	2	MPH	MPH_catact_NiPTM
11000	0.535294	2	MPH	MPH_catact_NiPTM
00111	0.466868	3	MPH	MPH_catact_NiPTM
01011	-0.113509	3	MPH	MPH_catact_NiPTM
01101	1.18752	3	MPH	MPH_catact_NiPTM
01110	0.526339	3	MPH	MPH_catact_NiPTM
10011	0.0334238	3	MPH	MPH_catact_NiPTM
10101	0.260071	3	MPH	MPH_catact_NiPTM
10110	0.09691	3	MPH	MPH_catact_NiPTM
11001	0.49693	3	MPH	MPH_catact_NiPTM
11010	0.045323	3	MPH	MPH_catact_NiPTM
11100	0.864511	3	MPH	MPH_catact_NiPTM
01111	0.70757	4	MPH	MPH_catact_NiPTM
10111	0.737193	4	MPH	MPH_catact_NiPTM
11011	0.836957	4	MPH	MPH_catact_NiPTM
11101	1.08991	4	MPH	MPH_catact_NiPTM
11110	0.71433	4	MPH	MPH_catact_NiPTM
11111	1.26007	5	MPH	MPH_catact_NiPTM
00001	0.668386	1	MPH	MPH_catact_ZnPTM
00010	-0.787812	1	MPH	MPH_catact_ZnPTM
00100	0.994317	1	MPH	MPH_catact_ZnPTM
01000	0.271842	1	MPH	MPH_catact_ZnPTM
10000	0.930949	1	MPH	MPH_catact_ZnPTM
00011	-0.153045	2	MPH	MPH_catact_ZnPTM
00101	0.987666	2	MPH	MPH_catact_ZnPTM
00110	0.55145	2	MPH	MPH_catact_ZnPTM
01001	0.980458	2	MPH	MPH_catact_ZnPTM
01010	-0.395774	2	MPH	MPH_catact_ZnPTM
01100	1.20683	2	MPH	MPH_catact_ZnPTM
10001	0.710963	2	MPH	MPH_catact_ZnPTM
10010	-0.331614	2	MPH	MPH_catact_ZnPTM
10100	1.10037	2	MPH	MPH_catact_ZnPTM
11000	1.15836	2	MPH	MPH_catact_ZnPTM
00111	0.857935	3	MPH	MPH_catact_ZnPTM
01011	-0.094744	3	MPH	MPH_catact_ZnPTM
01101	1.24055	3	MPH	MPH_catact_ZnPTM
01110	0.755112	3	MPH	MPH_catact_ZnPTM
10011	0.348305	3	MPH	MPH_catact_ZnPTM
10101	0.708421	3	MPH	MPH_catact_ZnPTM
10110	0.11059	3	MPH	MPH_catact_ZnPTM
11001	2.20412	3	MPH	MPH_catact_ZnPTM
11010	0.176091	3	MPH	MPH_catact_ZnPTM
11100	1.20683	3	MPH	MPH_catact_ZnPTM
01111	1.10721	4	MPH	MPH_catact_ZnPTM
10111	1.3927	4	MPH	MPH_catact_ZnPTM
11011	2.07918	4	MPH	MPH_catact_ZnPTM
11101	2.31175	4	MPH	MPH_catact_ZnPTM
11110	0.544068	4	MPH	MPH_catact_ZnPTM
11111	2.96095	5	MPH	MPH_catact_ZnPTM
0000001	-0.00480371	1	NfsA	NfsA_ec50_2039
0000010	0.674861	1	NfsA	NfsA_ec50_2039
0000100	-0.000869459	1	NfsA	NfsA_ec50_2039
0001000	-0.00130484	1	NfsA	NfsA_ec50_2039
0010000	-0.00130484	1	NfsA	NfsA_ec50_2039
0100000	-0.00348833	1	NfsA	NfsA_ec50_2039
1000000	0.0128372	1	NfsA	NfsA_ec50_2039
0000011	0.862131	2	NfsA	NfsA_ec50_2039
0000101	-0.00348833	2	NfsA	NfsA_ec50_2039
0000110	0.133539	2	NfsA	NfsA_ec50_2039
0001001	-0.00568285	2	NfsA	NfsA_ec50_2039
0001010	0.434569	2	NfsA	NfsA_ec50_2039
0001100	-0.00656377	2	NfsA	NfsA_ec50_2039
0010001	-0.0070049	2	NfsA	NfsA_ec50_2039
0010010	0.745075	2	NfsA	NfsA_ec50_2039
0010100	-0.00305075	2	NfsA	NfsA_ec50_2039
0011000	-0.00480371	2	NfsA	NfsA_ec50_2039
0100001	-0.00524306	2	NfsA	NfsA_ec50_2039
0100010	-0.00966115	2	NfsA	NfsA_ec50_2039
0100100	-0.00921731	2	NfsA	NfsA_ec50_2039
0101000	-0.00612309	2	NfsA	NfsA_ec50_2039
0110000	-0.00833099	2	NfsA	NfsA_ec50_2039
1000001	-0.00392635	2	NfsA	NfsA_ec50_2039
1000010	0.874482	2	NfsA	NfsA_ec50_2039
1000100	-0.00833099	2	NfsA	NfsA_ec50_2039
1001000	-0.00174066	2	NfsA	NfsA_ec50_2039
1010000	0.0128372	2	NfsA	NfsA_ec50_2039
1100000	0.0170333	2	NfsA	NfsA_ec50_2039
0000111	0.789581	3	NfsA	NfsA_ec50_2039
0001011	0.872156	3	NfsA	NfsA_ec50_2039
0001101	-0.000869459	3	NfsA	NfsA_ec50_2039
0001110	0.064458	3	NfsA	NfsA_ec50_2039
0010011	0.840733	3	NfsA	NfsA_ec50_2039
0010101	0.00432137	3	NfsA	NfsA_ec50_2039
0010110	0.322219	3	NfsA	NfsA_ec50_2039
0011001	-0.0070049	3	NfsA	NfsA_ec50_2039
0011010	0.678518	3	NfsA	NfsA_ec50_2039
0011100	0	3	NfsA	NfsA_ec50_2039
0100011	0.00432137	3	NfsA	NfsA_ec50_2039
0100101	-0.00612309	3	NfsA	NfsA_ec50_2039
0100110	-0.00966115	3	NfsA	NfsA_ec50_2039
0101001	-0.00656377	3	NfsA	NfsA_ec50_2039
0101010	-0.00966115	3	NfsA	NfsA_ec50_2039
0101100	-0.00966115	3	NfsA	NfsA_ec50_2039
0110001	-0.00877392	3	NfsA	NfsA_ec50_2039
0110010	-0.00656377	3	NfsA	NfsA_ec50_2039
0110100	-0.00788851	3	NfsA	NfsA_ec50_2039
0111000	-0.00877392	3	NfsA	NfsA_ec50_2039
1000011	0.890421	3	NfsA	NfsA_ec50_2039
1000101	-0.00877392	3	NfsA	NfsA_ec50_2039
1000110	0.85248	3	NfsA	NfsA_ec50_2039
1001001	-0.00348833	3	NfsA	NfsA_ec50_2039
1001010	0.853698	3	NfsA	NfsA_ec50_2039
1001100	-0.00877392	3	NfsA	NfsA_ec50_2039
1010001	-0.00612309	3	NfsA	NfsA_ec50_2039
1010010	0.889862	3	NfsA	NfsA_ec50_2039
1010100	0.00860017	3	NfsA	NfsA_ec50_2039
1011000	0.00432137	3	NfsA	NfsA_ec50_2039
1100001	-0.00305075	3	NfsA	NfsA_ec50_2039
1100010	0.655138	3	NfsA	NfsA_ec50_2039
1100100	-0.00612309	3	NfsA	NfsA_ec50_2039
1101000	0.0170333	3	NfsA	NfsA_ec50_2039
1110000	-0.00656377	3	NfsA	NfsA_ec50_2039
0001111	0.702431	4	NfsA	NfsA_ec50_2039
0010111	0.826075	4	NfsA	NfsA_ec50_2039
0011011	0.886491	4	NfsA	NfsA_ec50_2039
0011101	0.00432137	4	NfsA	NfsA_ec50_2039
0011110	0.173186	4	NfsA	NfsA_ec50_2039
0100111	-0.00921731	4	NfsA	NfsA_ec50_2039
0101011	-0.00833099	4	NfsA	NfsA_ec50_2039
0101101	-0.00612309	4	NfsA	NfsA_ec50_2039
0101110	-0.00966115	4	NfsA	NfsA_ec50_2039
0110011	0.748188	4	NfsA	NfsA_ec50_2039
0110101	-0.00612309	4	NfsA	NfsA_ec50_2039
0110110	-0.00966115	4	NfsA	NfsA_ec50_2039
0111001	-0.00877392	4	NfsA	NfsA_ec50_2039
0111010	-0.00744648	4	NfsA	NfsA_ec50_2039
0111100	-0.00877392	4	NfsA	NfsA_ec50_2039
1000111	0.877371	4	NfsA	NfsA_ec50_2039
1001011	0.888741	4	NfsA	NfsA_ec50_2039
1001101	-0.00568285	4	NfsA	NfsA_ec50_2039
1001110	0.83187	4	NfsA	NfsA_ec50_2039
1010011	0.893207	4	NfsA	NfsA_ec50_2039
1010101	0.00432137	4	NfsA	NfsA_ec50_2039
1010110	0.880242	4	NfsA	NfsA_ec50_2039
1011001	-0.00656377	4	NfsA	NfsA_ec50_2039
1011010	0.886491	4	NfsA	NfsA_ec50_2039
1011100	0.0128372	4	NfsA	NfsA_ec50_2039
1100011	0.891537	4	NfsA	NfsA_ec50_2039
1100101	-0.00261362	4	NfsA	NfsA_ec50_2039
1100110	0.612784	4	NfsA	NfsA_ec50_2039
1101001	0	4	NfsA	NfsA_ec50_2039
1101010	0.553883	4	NfsA	NfsA_ec50_2039
1101100	-0.00480371	4	NfsA	NfsA_ec50_2039
1110001	-0.00921731	4	NfsA	NfsA_ec50_2039
1110010	0.892651	4	NfsA	NfsA_ec50_2039
1110100	0	4	NfsA	NfsA_ec50_2039
1111000	-0.00261362	4	NfsA	NfsA_ec50_2039
0011111	0.837588	5	NfsA	NfsA_ec50_2039
0101111	-0.00966115	5	NfsA	NfsA_ec50_2039
0110111	0.227887	5	NfsA	NfsA_ec50_2039
0111011	0.409933	5	NfsA	NfsA_ec50_2039
0111101	-0.00833099	5	NfsA	NfsA_ec50_2039
0111110	-0.00966115	5	NfsA	NfsA_ec50_2039
1001111	0.881955	5	NfsA	NfsA_ec50_2039
1010111	0.893762	5	NfsA	NfsA_ec50_2039
1011011	0.893207	5	NfsA	NfsA_ec50_2039
1011101	-0.00261362	5	NfsA	NfsA_ec50_2039
1011110	0.883093	5	NfsA	NfsA_ec50_2039
1100111	0.883661	5	NfsA	NfsA_ec50_2039
1101011	0.89098	5	NfsA	NfsA_ec50_2039
1101101	0	5	NfsA	NfsA_ec50_2039
1101110	0.702431	5	NfsA	NfsA_ec50_2039
1110011	0.894316	5	NfsA	NfsA_ec50_2039
1110101	-0.00656377	5	NfsA	NfsA_ec50_2039
1110110	0.89098	5	NfsA	NfsA_ec50_2039
1111001	-0.00877392	5	NfsA	NfsA_ec50_2039
1111010	0.889862	5	NfsA	NfsA_ec50_2039
1111100	-0.00612309	5	NfsA	NfsA_ec50_2039
0111111	0.0170333	6	NfsA	NfsA_ec50_2039
1011111	0.893762	6	NfsA	NfsA_ec50_2039
1101111	0.868056	6	NfsA	NfsA_ec50_2039
1110111	0.893762	6	NfsA	NfsA_ec50_2039
1111011	0.894316	6	NfsA	NfsA_ec50_2039
1111101	-0.00833099	6	NfsA	NfsA_ec50_2039
1111110	0.889862	6	NfsA	NfsA_ec50_2039
1111111	0.894316	7	NfsA	NfsA_ec50_2039
0000001	-0.0222764	1	NfsA	NfsA_ec50_3637
0000010	0.478566	1	NfsA	NfsA_ec50_3637
0000100	-0.0520764	1	NfsA	NfsA_ec50_3637
0001000	0.00860017	1	NfsA	NfsA_ec50_3637
0010000	-0.00392635	1	NfsA	NfsA_ec50_3637
0100000	-0.0209071	1	NfsA	NfsA_ec50_3637
1000000	0.0211893	1	NfsA	NfsA_ec50_3637
0000011	0.659916	2	NfsA	NfsA_ec50_3637
0000101	-0.051587	2	NfsA	NfsA_ec50_3637
0000110	0.518514	2	NfsA	NfsA_ec50_3637
0001001	0.123852	2	NfsA	NfsA_ec50_3637
0001010	0.474216	2	NfsA	NfsA_ec50_3637
0001100	-0.0347983	2	NfsA	NfsA_ec50_3637
0010001	0	2	NfsA	NfsA_ec50_3637
0010010	0.453318	2	NfsA	NfsA_ec50_3637
0010100	-0.0273344	2	NfsA	NfsA_ec50_3637
0011000	0.0530784	2	NfsA	NfsA_ec50_3637
0100001	0.071882	2	NfsA	NfsA_ec50_3637
0100010	-0.0535477	2	NfsA	NfsA_ec50_3637
0100100	-0.048177	2	NfsA	NfsA_ec50_3637
0101000	-0.0213631	2	NfsA	NfsA_ec50_3637
0110000	-0.00436481	2	NfsA	NfsA_ec50_3637
1000001	-0.0584886	2	NfsA	NfsA_ec50_3637
1000010	0.752816	2	NfsA	NfsA_ec50_3637
1000100	-0.0419142	2	NfsA	NfsA_ec50_3637
1001000	0.09691	2	NfsA	NfsA_ec50_3637
1010000	0.0253059	2	NfsA	NfsA_ec50_3637
1100000	0.0374265	2	NfsA	NfsA_ec50_3637
0000111	0.307496	3	NfsA	NfsA_ec50_3637
0001011	0.732394	3	NfsA	NfsA_ec50_3637
0001101	-0.0190881	3	NfsA	NfsA_ec50_3637
0001110	0.569374	3	NfsA	NfsA_ec50_3637
0010011	0.515874	3	NfsA	NfsA_ec50_3637
0010101	-0.0190881	3	NfsA	NfsA_ec50_3637
0010110	0.79379	3	NfsA	NfsA_ec50_3637
0011001	0.158362	3	NfsA	NfsA_ec50_3637
0011010	0.49276	3	NfsA	NfsA_ec50_3637
0011100	0.045323	3	NfsA	NfsA_ec50_3637
0100011	0.481443	3	NfsA	NfsA_ec50_3637
0100101	-0.0423927	3	NfsA	NfsA_ec50_3637
0100110	-0.0291884	3	NfsA	NfsA_ec50_3637
0101001	0.0899051	3	NfsA	NfsA_ec50_3637
0101010	-0.0560111	3	NfsA	NfsA_ec50_3637
0101100	-0.0385789	3	NfsA	NfsA_ec50_3637
0110001	-0.00348833	3	NfsA	NfsA_ec50_3637
0110010	0.0128372	3	NfsA	NfsA_ec50_3637
0110100	-0.0366845	3	NfsA	NfsA_ec50_3637
0111000	-0.0222764	3	NfsA	NfsA_ec50_3637
1000011	0.828015	3	NfsA	NfsA_ec50_3637
1000101	-0.00524306	3	NfsA	NfsA_ec50_3637
1000110	0.80618	3	NfsA	NfsA_ec50_3637
1001001	0.281033	3	NfsA	NfsA_ec50_3637
1001010	0.830589	3	NfsA	NfsA_ec50_3637
1001100	-0.0510982	3	NfsA	NfsA_ec50_3637
1010001	0.193125	3	NfsA	NfsA_ec50_3637
1010010	0.904174	3	NfsA	NfsA_ec50_3637
1010100	-0.0352691	3	NfsA	NfsA_ec50_3637
1011000	0.075547	3	NfsA	NfsA_ec50_3637
1100001	0.235528	3	NfsA	NfsA_ec50_3637
1100010	0.634477	3	NfsA	NfsA_ec50_3637
1100100	-0.0305841	3	NfsA	NfsA_ec50_3637
1101000	0.139879	3	NfsA	NfsA_ec50_3637
1110000	0.00432137	3	NfsA	NfsA_ec50_3637
0001111	0.745855	4	NfsA	NfsA_ec50_3637
0010111	0.522444	4	NfsA	NfsA_ec50_3637
0011011	0.748188	4	NfsA	NfsA_ec50_3637
0011101	0.0253059	4	NfsA	NfsA_ec50_3637
0011110	0.70927	4	NfsA	NfsA_ec50_3637
0100111	0.598791	4	NfsA	NfsA_ec50_3637
0101011	0.390935	4	NfsA	NfsA_ec50_3637
0101101	-0.0209071	4	NfsA	NfsA_ec50_3637
0101110	-0.0438316	4	NfsA	NfsA_ec50_3637
0110011	0.55145	4	NfsA	NfsA_ec50_3637
0110101	-0.0287242	4	NfsA	NfsA_ec50_3637
0110110	0.436163	4	NfsA	NfsA_ec50_3637
0111001	0.0530784	4	NfsA	NfsA_ec50_3637
0111010	-0.0190881	4	NfsA	NfsA_ec50_3637
0111100	-0.0222764	4	NfsA	NfsA_ec50_3637
1000111	0.841985	4	NfsA	NfsA_ec50_3637
1001011	0.663701	4	NfsA	NfsA_ec50_3637
1001101	0.00432137	4	NfsA	NfsA_ec50_3637
1001110	0.865696	4	NfsA	NfsA_ec50_3637
1010011	0.944483	4	NfsA	NfsA_ec50_3637
1010101	0.00860017	4	NfsA	NfsA_ec50_3637
1010110	0.725912	4	NfsA	NfsA_ec50_3637
1011001	0.296665	4	NfsA	NfsA_ec50_3637
1011010	0.872739	4	NfsA	NfsA_ec50_3637
1011100	-0.0457575	4	NfsA	NfsA_ec50_3637
1100011	0.893762	4	NfsA	NfsA_ec50_3637
1100101	-0.0259491	4	NfsA	NfsA_ec50_3637
1100110	0.791691	4	NfsA	NfsA_ec50_3637
1101001	0.352183	4	NfsA	NfsA_ec50_3637
1101010	0.698101	4	NfsA	NfsA_ec50_3637
1101100	-0.0273344	4	NfsA	NfsA_ec50_3637
1110001	0.31597	4	NfsA	NfsA_ec50_3637
1110010	0.781037	4	NfsA	NfsA_ec50_3637
1110100	-0.0395292	4	NfsA	NfsA_ec50_3637
1111000	0.0128372	4	NfsA	NfsA_ec50_3637
0011111	0.920123	5	NfsA	NfsA_ec50_3637
0101111	0.371068	5	NfsA	NfsA_ec50_3637
0110111	0.818226	5	NfsA	NfsA_ec50_3637
0111011	0.542825	5	NfsA	NfsA_ec50_3637
0111101	-0.00612309	5	NfsA	NfsA_ec50_3637
0111110	0.447158	5	NfsA	NfsA_ec50_3637
1001111	0.876795	5	NfsA	NfsA_ec50_3637
1010111	0.959518	5	NfsA	NfsA_ec50_3637
1011011	0.927883	5	NfsA	NfsA_ec50_3637
1011101	0.049218	5	NfsA	NfsA_ec50_3637
1011110	0.97359	5	NfsA	NfsA_ec50_3637
1100111	0.878522	5	NfsA	NfsA_ec50_3637
1101011	0.910624	5	NfsA	NfsA_ec50_3637
1101101	-0.00612309	5	NfsA	NfsA_ec50_3637
1101110	0.813581	5	NfsA	NfsA_ec50_3637
1110011	0.900913	5	NfsA	NfsA_ec50_3637
1110101	0.045323	5	NfsA	NfsA_ec50_3637
1110110	0.95376	5	NfsA	NfsA_ec50_3637
1111001	0.80956	5	NfsA	NfsA_ec50_3637
1111010	0.951338	5	NfsA	NfsA_ec50_3637
1111100	-0.0385789	5	NfsA	NfsA_ec50_3637
0111111	0.70927	6	NfsA	NfsA_ec50_3637
1011111	0.942008	6	NfsA	NfsA_ec50_3637
1101111	0.888179	6	NfsA	NfsA_ec50_3637
1110111	0.955688	6	NfsA	NfsA_ec50_3637
1111011	0.94939	6	NfsA	NfsA_ec50_3637
1111101	0.0791812	6	NfsA	NfsA_ec50_3637
1111110	0.967548	6	NfsA	NfsA_ec50_3637
1111111	0.974512	7	NfsA	NfsA_ec50_3637
0001	-0.00174066	1	OXA-48	OXA-48_ic50_CAZtraj1
0010	0.00860017	1	OXA-48	OXA-48_ic50_CAZtraj1
0100	0.0899051	1	OXA-48	OXA-48_ic50_CAZtraj1
1000	0.0170333	1	OXA-48	OXA-48_ic50_CAZtraj1
0011	0.0530784	2	OXA-48	OXA-48_ic50_CAZtraj1
0101	1.25768	2	OXA-48	OXA-48_ic50_CAZtraj1
0110	1.08636	2	OXA-48	OXA-48_ic50_CAZtraj1
1001	0.00860017	2	OXA-48	OXA-48_ic50_CAZtraj1
1010	0.00432137	2	OXA-48	OXA-48_ic50_CAZtraj1
1100	0.130334	2	OXA-48	OXA-48_ic50_CAZtraj1
0111	1.58546	3	OXA-48	OXA-48_ic50_CAZtraj1
1011	0.0334238	3	OXA-48	OXA-48_ic50_CAZtraj1
1101	1.08636	3	OXA-48	OXA-48_ic50_CAZtraj1
1110	1.13033	3	OXA-48	OXA-48_ic50_CAZtraj1
1111	1.62941	4	OXA-48	OXA-48_ic50_CAZtraj1
000001	0.0791812	1	OXA-48	OXA-48_ic50_CAZtraj2
000010	0.271842	1	OXA-48	OXA-48_ic50_CAZtraj2
000100	-0.00612309	1	OXA-48	OXA-48_ic50_CAZtraj2
001000	0.269513	1	OXA-48	OXA-48_ic50_CAZtraj2
010000	-0.00436481	1	OXA-48	OXA-48_ic50_CAZtraj2
100000	0.00432137	1	OXA-48	OXA-48_ic50_CAZtraj2
000011	0.693727	2	OXA-48	OXA-48_ic50_CAZtraj2
000101	0.0374265	2	OXA-48	OXA-48_ic50_CAZtraj2
000110	0.396199	2	OXA-48	OXA-48_ic50_CAZtraj2
001001	0.696356	2	OXA-48	OXA-48_ic50_CAZtraj2
001010	0.733197	2	OXA-48	OXA-48_ic50_CAZtraj2
001100	0.298853	2	OXA-48	OXA-48_ic50_CAZtraj2
010001	0.267172	2	OXA-48	OXA-48_ic50_CAZtraj2
010010	0.423246	2	OXA-48	OXA-48_ic50_CAZtraj2
010100	-0.00744648	2	OXA-48	OXA-48_ic50_CAZtraj2
011000	0.587711	2	OXA-48	OXA-48_ic50_CAZtraj2
100001	0.0934217	2	OXA-48	OXA-48_ic50_CAZtraj2
100010	0.0863598	2	OXA-48	OXA-48_ic50_CAZtraj2
100100	0.00860017	2	OXA-48	OXA-48_ic50_CAZtraj2
101000	0.117271	2	OXA-48	OXA-48_ic50_CAZtraj2
110000	0.049218	2	OXA-48	OXA-48_ic50_CAZtraj2
000111	1.03342	3	OXA-48	OXA-48_ic50_CAZtraj2
001011	1.09342	3	OXA-48	OXA-48_ic50_CAZtraj2
001101	1.15836	3	OXA-48	OXA-48_ic50_CAZtraj2
001110	0.90309	3	OXA-48	OXA-48_ic50_CAZtraj2
010011	0.85309	3	OXA-48	OXA-48_ic50_CAZtraj2
010101	0.181844	3	OXA-48	OXA-48_ic50_CAZtraj2
010110	0.359835	3	OXA-48	OXA-48_ic50_CAZtraj2
011001	1.38739	3	OXA-48	OXA-48_ic50_CAZtraj2
011010	0.782473	3	OXA-48	OXA-48_ic50_CAZtraj2
011100	0.755112	3	OXA-48	OXA-48_ic50_CAZtraj2
100011	0.133539	3	OXA-48	OXA-48_ic50_CAZtraj2
100101	0.0827854	3	OXA-48	OXA-48_ic50_CAZtraj2
100110	0.260071	3	OXA-48	OXA-48_ic50_CAZtraj2
101001	0.0569049	3	OXA-48	OXA-48_ic50_CAZtraj2
101010	0.225309	3	OXA-48	OXA-48_ic50_CAZtraj2
101100	0.344392	3	OXA-48	OXA-48_ic50_CAZtraj2
110001	0.252853	3	OXA-48	OXA-48_ic50_CAZtraj2
110010	0.457882	3	OXA-48	OXA-48_ic50_CAZtraj2
110100	0.00432137	3	OXA-48	OXA-48_ic50_CAZtraj2
111000	0.354108	3	OXA-48	OXA-48_ic50_CAZtraj2
001111	1.39094	4	OXA-48	OXA-48_ic50_CAZtraj2
010111	0.955688	4	OXA-48	OXA-48_ic50_CAZtraj2
011011	1.53148	4	OXA-48	OXA-48_ic50_CAZtraj2
011101	1.56229	4	OXA-48	OXA-48_ic50_CAZtraj2
011110	1.12057	4	OXA-48	OXA-48_ic50_CAZtraj2
100111	0.685742	4	OXA-48	OXA-48_ic50_CAZtraj2
101011	0.149219	4	OXA-48	OXA-48_ic50_CAZtraj2
101101	0.674861	4	OXA-48	OXA-48_ic50_CAZtraj2
101110	0.597695	4	OXA-48	OXA-48_ic50_CAZtraj2
110011	0.779596	4	OXA-48	OXA-48_ic50_CAZtraj2
110101	0.176091	4	OXA-48	OXA-48_ic50_CAZtraj2
110110	0.478566	4	OXA-48	OXA-48_ic50_CAZtraj2
111001	0.874482	4	OXA-48	OXA-48_ic50_CAZtraj2
111010	0.623249	4	OXA-48	OXA-48_ic50_CAZtraj2
111100	0.677607	4	OXA-48	OXA-48_ic50_CAZtraj2
011111	1.56229	5	OXA-48	OXA-48_ic50_CAZtraj2
101111	0.996949	5	OXA-48	OXA-48_ic50_CAZtraj2
110111	0.853698	5	OXA-48	OXA-48_ic50_CAZtraj2
111011	1.3483	5	OXA-48	OXA-48_ic50_CAZtraj2
111101	1.28556	5	OXA-48	OXA-48_ic50_CAZtraj2
111110	0.978181	5	OXA-48	OXA-48_ic50_CAZtraj2
111111	1.51587	6	OXA-48	OXA-48_ic50_CAZtraj2
000001	0.00432137	1	OXA-48	OXA-48_ic50_CAZtraj3
000010	0	1	OXA-48	OXA-48_ic50_CAZtraj3
000100	0.127105	1	OXA-48	OXA-48_ic50_CAZtraj3
001000	0.00432137	1	OXA-48	OXA-48_ic50_CAZtraj3
010000	0	1	OXA-48	OXA-48_ic50_CAZtraj3
100000	0.00432137	1	OXA-48	OXA-48_ic50_CAZtraj3
000011	0	2	OXA-48	OXA-48_ic50_CAZtraj3
000101	0.075547	2	OXA-48	OXA-48_ic50_CAZtraj3
000110	0.103804	2	OXA-48	OXA-48_ic50_CAZtraj3
001001	0.0170333	2	OXA-48	OXA-48_ic50_CAZtraj3
001010	0.00860017	2	OXA-48	OXA-48_ic50_CAZtraj3
001100	0.1959	2	OXA-48	OXA-48_ic50_CAZtraj3
010001	-0.00174066	2	OXA-48	OXA-48_ic50_CAZtraj3
010010	0	2	OXA-48	OXA-48_ic50_CAZtraj3
010100	0.260071	2	OXA-48	OXA-48_ic50_CAZtraj3
011000	0.0128372	2	OXA-48	OXA-48_ic50_CAZtraj3
100001	0.00432137	2	OXA-48	OXA-48_ic50_CAZtraj3
100010	0	2	OXA-48	OXA-48_ic50_CAZtraj3
100100	1.10721	2	OXA-48	OXA-48_ic50_CAZtraj3
101000	0.0128372	2	OXA-48	OXA-48_ic50_CAZtraj3
110000	0.00432137	2	OXA-48	OXA-48_ic50_CAZtraj3
000111	0.170262	3	OXA-48	OXA-48_ic50_CAZtraj3
001011	0.0170333	3	OXA-48	OXA-48_ic50_CAZtraj3
001101	0.155336	3	OXA-48	OXA-48_ic50_CAZtraj3
001110	0.423246	3	OXA-48	OXA-48_ic50_CAZtraj3
010011	0.00860017	3	OXA-48	OXA-48_ic50_CAZtraj3
010101	0.0827854	3	OXA-48	OXA-48_ic50_CAZtraj3
010110	0.260071	3	OXA-48	OXA-48_ic50_CAZtraj3
011001	0.045323	3	OXA-48	OXA-48_ic50_CAZtraj3
011010	0.00860017	3	OXA-48	OXA-48_ic50_CAZtraj3
011100	0.361728	3	OXA-48	OXA-48_ic50_CAZtraj3
100011	0.00432137	3	OXA-48	OXA-48_ic50_CAZtraj3
100101	1.26717	3	OXA-48	OXA-48_ic50_CAZtraj3
100110	1.20412	3	OXA-48	OXA-48_ic50_CAZtraj3
101001	0.0293838	3	OXA-48	OXA-48_ic50_CAZtraj3
101010	0.0128372	3	OXA-48	OXA-48_ic50_CAZtraj3
101100	1.25042	3	OXA-48	OXA-48_ic50_CAZtraj3
110001	0.0253059	3	OXA-48	OXA-48_ic50_CAZtraj3
110010	-0.000434512	3	OXA-48	OXA-48_ic50_CAZtraj3
110100	1.34635	3	OXA-48	OXA-48_ic50_CAZtraj3
111000	-0.000434512	3	OXA-48	OXA-48_ic50_CAZtraj3
001111	0.133539	4	OXA-48	OXA-48_ic50_CAZtraj3
010111	0.149219	4	OXA-48	OXA-48_ic50_CAZtraj3
011011	0.0334238	4	OXA-48	OXA-48_ic50_CAZtraj3
011101	0.0863598	4	OXA-48	OXA-48_ic50_CAZtraj3
011110	0.346353	4	OXA-48	OXA-48_ic50_CAZtraj3
100111	1.3075	4	OXA-48	OXA-48_ic50_CAZtraj3
101011	0.0334238	4	OXA-48	OXA-48_ic50_CAZtraj3
101101	1.06819	4	OXA-48	OXA-48_ic50_CAZtraj3
101110	1.22531	4	OXA-48	OXA-48_ic50_CAZtraj3
110011	0.00432137	4	OXA-48	OXA-48_ic50_CAZtraj3
110101	1.35984	4	OXA-48	OXA-48_ic50_CAZtraj3
110110	1.34439	4	OXA-48	OXA-48_ic50_CAZtraj3
111001	0.0413927	4	OXA-48	OXA-48_ic50_CAZtraj3
111010	0.00860017	4	OXA-48	OXA-48_ic50_CAZtraj3
111100	1.28103	4	OXA-48	OXA-48_ic50_CAZtraj3
011111	0.190332	5	OXA-48	OXA-48_ic50_CAZtraj3
101111	1.23805	5	OXA-48	OXA-48_ic50_CAZtraj3
110111	1.33041	5	OXA-48	OXA-48_ic50_CAZtraj3
111011	0.0253059	5	OXA-48	OXA-48_ic50_CAZtraj3
111101	1.31387	5	OXA-48	OXA-48_ic50_CAZtraj3
111110	1.25527	5	OXA-48	OXA-48_ic50_CAZtraj3
111111	1.3032	6	OXA-48	OXA-48_ic50_CAZtraj3
0001	0	1	OXA-48	OXA-48_ic50_PIPtraj1
0010	-1.72125	1	OXA-48	OXA-48_ic50_PIPtraj1
0100	-1.72125	1	OXA-48	OXA-48_ic50_PIPtraj1
1000	0	1	OXA-48	OXA-48_ic50_PIPtraj1
0011	-1.72125	2	OXA-48	OXA-48_ic50_PIPtraj1
0101	-1.72125	2	OXA-48	OXA-48_ic50_PIPtraj1
0110	-1.72125	2	OXA-48	OXA-48_ic50_PIPtraj1
1001	0	2	OXA-48	OXA-48_ic50_PIPtraj1
1010	0	2	OXA-48	OXA-48_ic50_PIPtraj1
1100	-1.72125	2	OXA-48	OXA-48_ic50_PIPtraj1
0111	-1.72125	3	OXA-48	OXA-48_ic50_PIPtraj1
1011	0	3	OXA-48	OXA-48_ic50_PIPtraj1
1101	-1.72125	3	OXA-48	OXA-48_ic50_PIPtraj1
1110	-1.72125	3	OXA-48	OXA-48_ic50_PIPtraj1
1111	-1.72125	4	OXA-48	OXA-48_ic50_PIPtraj1
000001	0	1	OXA-48	OXA-48_ic50_PIPtraj2
000010	-1.58503	1	OXA-48	OXA-48_ic50_PIPtraj2
000100	-0.000434512	1	OXA-48	OXA-48_ic50_PIPtraj2
001000	-0.228413	1	OXA-48	OXA-48_ic50_PIPtraj2
010000	-1.39577	1	OXA-48	OXA-48_ic50_PIPtraj2
100000	0	1	OXA-48	OXA-48_ic50_PIPtraj2
000011	-1.58336	2	OXA-48	OXA-48_ic50_PIPtraj2
000101	-0.00480371	2	OXA-48	OXA-48_ic50_PIPtraj2
000110	-1.58004	2	OXA-48	OXA-48_ic50_PIPtraj2
001001	-1.41567	2	OXA-48	OXA-48_ic50_PIPtraj2
001010	-1.58336	2	OXA-48	OXA-48_ic50_PIPtraj2
001100	-0.36251	2	OXA-48	OXA-48_ic50_PIPtraj2
010001	-1.20831	2	OXA-48	OXA-48_ic50_PIPtraj2
010010	-1.5867	2	OXA-48	OXA-48_ic50_PIPtraj2
010100	-0.946922	2	OXA-48	OXA-48_ic50_PIPtraj2
011000	-1.56067	2	OXA-48	OXA-48_ic50_PIPtraj2
100001	-0.00436481	2	OXA-48	OXA-48_ic50_PIPtraj2
100010	-1.59007	2	OXA-48	OXA-48_ic50_PIPtraj2
100100	-0.000434512	2	OXA-48	OXA-48_ic50_PIPtraj2
101000	-1.5867	2	OXA-48	OXA-48_ic50_PIPtraj2
110000	-1.08302	2	OXA-48	OXA-48_ic50_PIPtraj2
000111	-1.5784	3	OXA-48	OXA-48_ic50_PIPtraj2
001011	-1.58503	3	OXA-48	OXA-48_ic50_PIPtraj2
001101	-0.707744	3	OXA-48	OXA-48_ic50_PIPtraj2
001110	-1.58004	3	OXA-48	OXA-48_ic50_PIPtraj2
010011	-1.5784	3	OXA-48	OXA-48_ic50_PIPtraj2
010101	-1.15989	3	OXA-48	OXA-48_ic50_PIPtraj2
010110	-1.5867	3	OXA-48	OXA-48_ic50_PIPtraj2
011001	-1.5376	3	OXA-48	OXA-48_ic50_PIPtraj2
011010	-1.58503	3	OXA-48	OXA-48_ic50_PIPtraj2
011100	-1.56864	3	OXA-48	OXA-48_ic50_PIPtraj2
100011	-1.59007	3	OXA-48	OXA-48_ic50_PIPtraj2
100101	-0.000434512	3	OXA-48	OXA-48_ic50_PIPtraj2
100110	-1.58838	3	OXA-48	OXA-48_ic50_PIPtraj2
101001	-1.59007	3	OXA-48	OXA-48_ic50_PIPtraj2
101010	-1.59007	3	OXA-48	OXA-48_ic50_PIPtraj2
101100	-1.58838	3	OXA-48	OXA-48_ic50_PIPtraj2
110001	-1.35458	3	OXA-48	OXA-48_ic50_PIPtraj2
110010	-1.5867	3	OXA-48	OXA-48_ic50_PIPtraj2
110100	-1.18509	3	OXA-48	OXA-48_ic50_PIPtraj2
111000	-1.58838	3	OXA-48	OXA-48_ic50_PIPtraj2
001111	-1.56384	4	OXA-48	OXA-48_ic50_PIPtraj2
010111	-1.57349	4	OXA-48	OXA-48_ic50_PIPtraj2
011011	-1.54061	4	OXA-48	OXA-48_ic50_PIPtraj2
011101	-1.52143	4	OXA-48	OXA-48_ic50_PIPtraj2
011110	-1.5817	4	OXA-48	OXA-48_ic50_PIPtraj2
100111	-1.59007	4	OXA-48	OXA-48_ic50_PIPtraj2
101011	-1.58838	4	OXA-48	OXA-48_ic50_PIPtraj2
101101	-1.58838	4	OXA-48	OXA-48_ic50_PIPtraj2
101110	-1.58838	4	OXA-48	OXA-48_ic50_PIPtraj2
110011	-1.58004	4	OXA-48	OXA-48_ic50_PIPtraj2
110101	-1.13787	4	OXA-48	OXA-48_ic50_PIPtraj2
110110	-1.58336	4	OXA-48	OXA-48_ic50_PIPtraj2
111001	-1.58336	4	OXA-48	OXA-48_ic50_PIPtraj2
111010	-1.58503	4	OXA-48	OXA-48_ic50_PIPtraj2
111100	-1.56703	4	OXA-48	OXA-48_ic50_PIPtraj2
011111	-1.54363	5	OXA-48	OXA-48_ic50_PIPtraj2
101111	-1.58838	5	OXA-48	OXA-48_ic50_PIPtraj2
110111	-1.57025	5	OXA-48	OXA-48_ic50_PIPtraj2
111011	-1.58503	5	OXA-48	OXA-48_ic50_PIPtraj2
111101	-1.5817	5	OXA-48	OXA-48_ic50_PIPtraj2
111110	-1.56864	5	OXA-48	OXA-48_ic50_PIPtraj2
111111	-1.54668	6	OXA-48	OXA-48_ic50_PIPtraj2
000001	0.225309	1	OXA-48	OXA-48_ic50_PIPtraj3
000010	-0.0979971	1	OXA-48	OXA-48_ic50_PIPtraj3
000100	-1.98297	1	OXA-48	OXA-48_ic50_PIPtraj3
001000	-0.229148	1	OXA-48	OXA-48_ic50_PIPtraj3
010000	0.170262	1	OXA-48	OXA-48_ic50_PIPtraj3
100000	0.120574	1	OXA-48	OXA-48_ic50_PIPtraj3
000011	-0.139662	2	OXA-48	OXA-48_ic50_PIPtraj3
000101	-1.85387	2	OXA-48	OXA-48_ic50_PIPtraj3
000110	-0.485452	2	OXA-48	OXA-48_ic50_PIPtraj3
001001	-0.333482	2	OXA-48	OXA-48_ic50_PIPtraj3
001010	-0.340084	2	OXA-48	OXA-48_ic50_PIPtraj3
001100	-1.85387	2	OXA-48	OXA-48_ic50_PIPtraj3
010001	-0.138466	2	OXA-48	OXA-48_ic50_PIPtraj3
010010	-0.102373	2	OXA-48	OXA-48_ic50_PIPtraj3
010100	-1.93554	2	OXA-48	OXA-48_ic50_PIPtraj3
011000	-0.519993	2	OXA-48	OXA-48_ic50_PIPtraj3
100001	-0.126679	2	OXA-48	OXA-48_ic50_PIPtraj3
100010	-0.358526	2	OXA-48	OXA-48_ic50_PIPtraj3
100100	-2.03574	2	OXA-48	OXA-48_ic50_PIPtraj3
101000	-0.31158	2	OXA-48	OXA-48_ic50_PIPtraj3
110000	-0.0472076	2	OXA-48	OXA-48_ic50_PIPtraj3
000111	-1.74715	3	OXA-48	OXA-48_ic50_PIPtraj3
001011	-0.21254	3	OXA-48	OXA-48_ic50_PIPtraj3
001101	-1.79588	3	OXA-48	OXA-48_ic50_PIPtraj3
001110	-1.86646	3	OXA-48	OXA-48_ic50_PIPtraj3
010011	0.220108	3	OXA-48	OXA-48_ic50_PIPtraj3
010101	-1.80688	3	OXA-48	OXA-48_ic50_PIPtraj3
010110	-1.77469	3	OXA-48	OXA-48_ic50_PIPtraj3
011001	-0.227678	3	OXA-48	OXA-48_ic50_PIPtraj3
011010	-0.115205	3	OXA-48	OXA-48_ic50_PIPtraj3
011100	-1.97062	3	OXA-48	OXA-48_ic50_PIPtraj3
100011	-0.0277972	3	OXA-48	OXA-48_ic50_PIPtraj3
100101	-1.70333	3	OXA-48	OXA-48_ic50_PIPtraj3
100110	-1.9914	3	OXA-48	OXA-48_ic50_PIPtraj3
101001	-0.49485	3	OXA-48	OXA-48_ic50_PIPtraj3
101010	-0.429457	3	OXA-48	OXA-48_ic50_PIPtraj3
101100	-1.92812	3	OXA-48	OXA-48_ic50_PIPtraj3
110001	-0.140261	3	OXA-48	OXA-48_ic50_PIPtraj3
110010	-0.112383	3	OXA-48	OXA-48_ic50_PIPtraj3
110100	-1.8729	3	OXA-48	OXA-48_ic50_PIPtraj3
111000	-0.374688	3	OXA-48	OXA-48_ic50_PIPtraj3
001111	-1.85078	4	OXA-48	OXA-48_ic50_PIPtraj3
010111	-1.79048	4	OXA-48	OXA-48_ic50_PIPtraj3
011011	-0.161781	4	OXA-48	OXA-48_ic50_PIPtraj3
011101	-1.95078	4	OXA-48	OXA-48_ic50_PIPtraj3
011110	-1.79588	4	OXA-48	OXA-48_ic50_PIPtraj3
100111	-1.90309	4	OXA-48	OXA-48_ic50_PIPtraj3
101011	-0.267606	4	OXA-48	OXA-48_ic50_PIPtraj3
101101	-2.00087	4	OXA-48	OXA-48_ic50_PIPtraj3
101110	-2.011	4	OXA-48	OXA-48_ic50_PIPtraj3
110011	0.0128372	4	OXA-48	OXA-48_ic50_PIPtraj3
110101	-1.62342	4	OXA-48	OXA-48_ic50_PIPtraj3
110110	-1.85699	4	OXA-48	OXA-48_ic50_PIPtraj3
111001	-0.249492	4	OXA-48	OXA-48_ic50_PIPtraj3
111010	-0.262013	4	OXA-48	OXA-48_ic50_PIPtraj3
111100	-1.8729	4	OXA-48	OXA-48_ic50_PIPtraj3
011111	-1.79048	5	OXA-48	OXA-48_ic50_PIPtraj3
101111	-1.85078	5	OXA-48	OXA-48_ic50_PIPtraj3
110111	-1.67162	5	OXA-48	OXA-48_ic50_PIPtraj3
111011	-0.129596	5	OXA-48	OXA-48_ic50_PIPtraj3
111101	-1.74232	5	OXA-48	OXA-48_ic50_PIPtraj3
111110	-1.79317	5	OXA-48	OXA-48_ic50_PIPtraj3
111111	-1.78781	6	OXA-48	OXA-48_ic50_PIPtraj3
000001	-0.033389	1	PTE	PTE_catact_2NH
000010	1.29667	1	PTE	PTE_catact_2NH
000100	0.164353	1	PTE	PTE_catact_2NH
001000	-0.0931265	1	PTE	PTE_catact_2NH
010000	0.620136	1	PTE	PTE_catact_2NH
100000	0.426511	1	PTE	PTE_catact_2NH
000011	0.495544	2	PTE	PTE_catact_2NH
000101	0.232996	2	PTE	PTE_catact_2NH
000110	1.233	2	PTE	PTE_catact_2NH
001001	-0.0931265	2	PTE	PTE_catact_2NH
001010	1.07555	2	PTE	PTE_catact_2NH
001100	0.0827854	2	PTE	PTE_catact_2NH
010001	0.759668	2	PTE	PTE_catact_2NH
010010	2.24551	2	PTE	PTE_catact_2NH
010100	1.11059	2	PTE	PTE_catact_2NH
011000	0.619093	2	PTE	PTE_catact_2NH
100001	0.31597	2	PTE	PTE_catact_2NH
100010	1.95182	2	PTE	PTE_catact_2NH
100100	0.459392	2	PTE	PTE_catact_2NH
101000	0.390935	2	PTE	PTE_catact_2NH
110000	2.72263	2	PTE	PTE_catact_2NH
000111	0.984077	3	PTE	PTE_catact_2NH
001011	1.55871	3	PTE	PTE_catact_2NH
001101	0.0374265	3	PTE	PTE_catact_2NH
001110	1.1959	3	PTE	PTE_catact_2NH
010011	1.75815	3	PTE	PTE_catact_2NH
010101	1.38202	3	PTE	PTE_catact_2NH
010110	2.72835	3	PTE	PTE_catact_2NH
011001	0.748188	3	PTE	PTE_catact_2NH
011010	2.13988	3	PTE	PTE_catact_2NH
011100	1.25042	3	PTE	PTE_catact_2NH
100011	1.233	3	PTE	PTE_catact_2NH
100101	0.324282	3	PTE	PTE_catact_2NH
100110	1.60097	3	PTE	PTE_catact_2NH
101001	0.357935	3	PTE	PTE_catact_2NH
101010	1.61066	3	PTE	PTE_catact_2NH
101100	0.389166	3	PTE	PTE_catact_2NH
110001	2.22011	3	PTE	PTE_catact_2NH
110010	2.93601	3	PTE	PTE_catact_2NH
110100	2.8657	3	PTE	PTE_catact_2NH
111000	2.44248	3	PTE	PTE_catact_2NH
001111	1.62428	4	PTE	PTE_catact_2NH
010111	2.65418	4	PTE	PTE_catact_2NH
011011	2.62634	4	PTE	PTE_catact_2NH
011101	1.51587	4	PTE	PTE_catact_2NH
011110	2.89154	4	PTE	PTE_catact_2NH
100111	0.30963	4	PTE	PTE_catact_2NH
101011	2.22272	4	PTE	PTE_catact_2NH
101101	0.372912	4	PTE	PTE_catact_2NH
101110	1.62737	4	PTE	PTE_catact_2NH
110011	2.79518	4	PTE	PTE_catact_2NH
110101	2.69723	4	PTE	PTE_catact_2NH
110110	2.993	4	PTE	PTE_catact_2NH
111001	2.80889	4	PTE	PTE_catact_2NH
111010	3.0607	4	PTE	PTE_catact_2NH
111100	2.78533	4	PTE	PTE_catact_2NH
011111	2.96661	5	PTE	PTE_catact_2NH
101111	2.02938	5	PTE	PTE_catact_2NH
110111	2.92324	5	PTE	PTE_catact_2NH
111011	2.98363	5	PTE	PTE_catact_2NH
111101	2.98722	5	PTE	PTE_catact_2NH
111110	3.03743	5	PTE	PTE_catact_2NH
111111	2.92221	6	PTE	PTE_catact_2NH
000001	-0.421361	1	PTE	PTE_catact_butyrate
000010	-0.463442	1	PTE	PTE_catact_butyrate
000100	0.193125	1	PTE	PTE_catact_butyrate
001000	0.161368	1	PTE	PTE_catact_butyrate
010000	1.57634	1	PTE	PTE_catact_butyrate
100000	0.361728	1	PTE	PTE_catact_butyrate
000011	-0.801343	2	PTE	PTE_catact_butyrate
000101	0	2	PTE	PTE_catact_butyrate
000110	-0.303644	2	PTE	PTE_catact_butyrate
001001	0.462398	2	PTE	PTE_catact_butyrate
001010	-0.309804	2	PTE	PTE_catact_butyrate
001100	0.264818	2	PTE	PTE_catact_butyrate
010001	1.58092	2	PTE	PTE_catact_butyrate
010010	0.859739	2	PTE	PTE_catact_butyrate
010100	1.82543	2	PTE	PTE_catact_butyrate
011000	1.56703	2	PTE	PTE_catact_butyrate
100001	0.00860017	2	PTE	PTE_catact_butyrate
100010	-0.140261	2	PTE	PTE_catact_butyrate
100100	0.4133	2	PTE	PTE_catact_butyrate
101000	0.348305	2	PTE	PTE_catact_butyrate
110000	1.7767	2	PTE	PTE_catact_butyrate
000111	-0.628932	3	PTE	PTE_catact_butyrate
001011	-0.134896	3	PTE	PTE_catact_butyrate
001101	0.547775	3	PTE	PTE_catact_butyrate
001110	-0.312471	3	PTE	PTE_catact_butyrate
010011	0.495544	3	PTE	PTE_catact_butyrate
010101	1.84323	3	PTE	PTE_catact_butyrate
010110	1.07555	3	PTE	PTE_catact_butyrate
011001	1.55267	3	PTE	PTE_catact_butyrate
011010	0.509203	3	PTE	PTE_catact_butyrate
011100	1.65992	3	PTE	PTE_catact_butyrate
100011	-0.460924	3	PTE	PTE_catact_butyrate
100101	0.0606978	3	PTE	PTE_catact_butyrate
100110	-0.10902	3	PTE	PTE_catact_butyrate
101001	0.209515	3	PTE	PTE_catact_butyrate
101010	-0.136083	3	PTE	PTE_catact_butyrate
101100	0.460898	3	PTE	PTE_catact_butyrate
110001	1.44091	3	PTE	PTE_catact_butyrate
110010	1.35411	3	PTE	PTE_catact_butyrate
110100	1.89818	3	PTE	PTE_catact_butyrate
111000	1.75587	3	PTE	PTE_catact_butyrate
001111	-0.0579919	4	PTE	PTE_catact_butyrate
010111	1.21219	4	PTE	PTE_catact_butyrate
011011	1.15836	4	PTE	PTE_catact_butyrate
011101	1.80754	4	PTE	PTE_catact_butyrate
011110	1.51455	4	PTE	PTE_catact_butyrate
100111	0.0899051	4	PTE	PTE_catact_butyrate
101011	-0.326058	4	PTE	PTE_catact_butyrate
101101	0.198657	4	PTE	PTE_catact_butyrate
101110	-0.08302	4	PTE	PTE_catact_butyrate
110011	1.0569	4	PTE	PTE_catact_butyrate
110101	1.70927	4	PTE	PTE_catact_butyrate
110110	1.54654	4	PTE	PTE_catact_butyrate
111001	1.75128	4	PTE	PTE_catact_butyrate
111010	1.78958	4	PTE	PTE_catact_butyrate
111100	1.76492	4	PTE	PTE_catact_butyrate
011111	1.86153	5	PTE	PTE_catact_butyrate
101111	-0.301899	5	PTE	PTE_catact_butyrate
110111	1.27646	5	PTE	PTE_catact_butyrate
111011	1.83059	5	PTE	PTE_catact_butyrate
111101	1.84136	5	PTE	PTE_catact_butyrate
111110	1.99034	5	PTE	PTE_catact_butyrate
111111	1.87967	6	PTE	PTE_catact_butyrate
0001	0	1	TEM	TEM_growth_AM
0010	0	1	TEM	TEM_growth_AM
0100	-0.011441	1	TEM	TEM_growth_AM
1000	0	1	TEM	TEM_growth_AM
0011	0	2	TEM	TEM_growth_AM
0101	-0.000434512	2	TEM	TEM_growth_AM
0110	-1.24565	2	TEM	TEM_growth_AM
1001	0	2	TEM	TEM_growth_AM
1010	0	2	TEM	TEM_growth_AM
1100	0	2	TEM	TEM_growth_AM
0111	-1.25104	3	TEM	TEM_growth_AM
1011	0	3	TEM	TEM_growth_AM
1101	0	3	TEM	TEM_growth_AM
1110	0	3	TEM	TEM_growth_AM
1111	0	4	TEM	TEM_growth_AM
0001	-0.262013	1	TEM	TEM_growth_CEC
0010	-0.106793	1	TEM	TEM_growth_CEC
0100	0.136721	1	TEM	TEM_growth_CEC
1000	-2.02411	1	TEM	TEM_growth_CEC
0011	0.389166	2	TEM	TEM_growth_CEC
0101	-0.412289	2	TEM	TEM_growth_CEC
0110	-0.0277972	2	TEM	TEM_growth_CEC
1001	-2.08619	2	TEM	TEM_growth_CEC
1010	-0.015923	2	TEM	TEM_growth_CEC
1100	-0.107905	2	TEM	TEM_growth_CEC
0111	-2.04383	3	TEM	TEM_growth_CEC
1011	-2.16494	3	TEM	TEM_growth_CEC
1101	-2.16304	3	TEM	TEM_growth_CEC
1110	0.382017	3	TEM	TEM_growth_CEC
1111	-1.74232	4	TEM	TEM_growth_CEC
0001	-0.349692	1	TEM	TEM_growth_CPD
0010	2.0086	1	TEM	TEM_growth_CPD
0100	1.16732	1	TEM	TEM_growth_CPD
1000	-0.163043	1	TEM	TEM_growth_CPD
0011	2.44871	2	TEM	TEM_growth_CPD
0101	0.876218	2	TEM	TEM_growth_CPD
0110	2.31597	2	TEM	TEM_growth_CPD
1001	-0.206908	2	TEM	TEM_growth_CPD
1010	2.0569	2	TEM	TEM_growth_CPD
1100	0.0413927	2	TEM	TEM_growth_CPD
0111	2.50106	3	TEM	TEM_growth_CPD
1011	0.507856	3	TEM	TEM_growth_CPD
1101	0.390935	3	TEM	TEM_growth_CPD
1110	0.367356	3	TEM	TEM_growth_CPD
1111	2.67302	4	TEM	TEM_growth_CPD
0001	-0.0809219	1	TEM	TEM_growth_CPR
0010	0.0211893	1	TEM	TEM_growth_CPR
0100	0.274158	1	TEM	TEM_growth_CPR
1000	-0.189767	1	TEM	TEM_growth_CPR
0011	0.0413927	2	TEM	TEM_growth_CPR
0101	0.307496	2	TEM	TEM_growth_CPR
0110	0.298853	2	TEM	TEM_growth_CPR
1001	-1.48678	2	TEM	TEM_growth_CPR
1010	-1.5784	2	TEM	TEM_growth_CPR
1100	-1.51999	2	TEM	TEM_growth_CPR
0111	-1.52433	3	TEM	TEM_growth_CPR
1011	-1.52143	3	TEM	TEM_growth_CPR
1101	-1.50446	3	TEM	TEM_growth_CPR
1110	0.0681859	3	TEM	TEM_growth_CPR
1111	-1.45469	4	TEM	TEM_growth_CPR
0001	-0.8041	1	TEM	TEM_growth_CRO
0010	1.4624	1	TEM	TEM_growth_CRO
0100	1.78817	1	TEM	TEM_growth_CRO
1000	-0.262013	1	TEM	TEM_growth_CRO
0011	1.94988	2	TEM	TEM_growth_CRO
0101	-0.436519	2	TEM	TEM_growth_CRO
0110	1.64048	2	TEM	TEM_growth_CRO
1001	-0.551294	2	TEM	TEM_growth_CRO
1010	2.08279	2	TEM	TEM_growth_CRO
1100	0.31597	2	TEM	TEM_growth_CRO
0111	-0.655608	3	TEM	TEM_growth_CRO
1011	0.0606978	3	TEM	TEM_growth_CRO
1101	-0.341035	3	TEM	TEM_growth_CRO
1110	1.64836	3	TEM	TEM_growth_CRO
1111	2.13354	4	TEM	TEM_growth_CRO
0001	-0.202732	1	TEM	TEM_growth_CTT
0010	0.679428	1	TEM	TEM_growth_CTT
0100	1.16732	1	TEM	TEM_growth_CTT
1000	1.11394	1	TEM	TEM_growth_CTT
0011	-1.5376	2	TEM	TEM_growth_CTT
0101	0.762679	2	TEM	TEM_growth_CTT
0110	0.957128	2	TEM	TEM_growth_CTT
1001	0.840733	2	TEM	TEM_growth_CTT
1010	0.758155	2	TEM	TEM_growth_CTT
1100	-1.5784	2	TEM	TEM_growth_CTT
0111	1.38382	3	TEM	TEM_growth_CTT
1011	-1.23508	3	TEM	TEM_growth_CTT
1101	1.0569	3	TEM	TEM_growth_CTT
1110	1.06819	3	TEM	TEM_growth_CTT
1111	0.418301	4	TEM	TEM_growth_CTT
0001	-0.075204	1	TEM	TEM_growth_CTX
0010	1.77597	1	TEM	TEM_growth_CTX
0100	1.49276	1	TEM	TEM_growth_CTX
1000	0.0253059	1	TEM	TEM_growth_CTX
0011	2.18752	2	TEM	TEM_growth_CTX
0101	-0.0218195	2	TEM	TEM_growth_CTX
0110	2.13354	2	TEM	TEM_growth_CTX
1001	-0.0199966	2	TEM	TEM_growth_CTX
1010	1.80889	2	TEM	TEM_growth_CTX
1100	0.064458	2	TEM	TEM_growth_CTX
0111	2.11059	3	TEM	TEM_growth_CTX
1011	0.0413927	3	TEM	TEM_growth_CTX
1101	-0.0680339	3	TEM	TEM_growth_CTX
1110	-0.0409586	3	TEM	TEM_growth_CTX
1111	2.25285	4	TEM	TEM_growth_CTX
0001	-0.048177	1	TEM	TEM_growth_CXM
0010	0.322219	1	TEM	TEM_growth_CXM
0100	1.19312	1	TEM	TEM_growth_CXM
1000	-1.32514	1	TEM	TEM_growth_CXM
0011	0.190332	2	TEM	TEM_growth_CXM
0101	0.424882	2	TEM	TEM_growth_CXM
0110	1.17026	2	TEM	TEM_growth_CXM
1001	-0.170053	2	TEM	TEM_growth_CXM
1010	0.164353	2	TEM	TEM_growth_CXM
1100	0.276462	2	TEM	TEM_growth_CXM
0111	1.52375	3	TEM	TEM_growth_CXM
1011	1.00432	3	TEM	TEM_growth_CXM
1101	-0.0700704	3	TEM	TEM_growth_CXM
1110	-0.156767	3	TEM	TEM_growth_CXM
1111	1.17609	4	TEM	TEM_growth_CXM
0001	-0.0181814	1	TEM	TEM_growth_FEP
0010	-0.197226	1	TEM	TEM_growth_FEP
0100	-0.149967	1	TEM	TEM_growth_FEP
1000	-0.522879	1	TEM	TEM_growth_FEP
0011	0.243038	2	TEM	TEM_growth_FEP
0101	0.217484	2	TEM	TEM_growth_FEP
0110	0.0606978	2	TEM	TEM_growth_FEP
1001	-0.143876	2	TEM	TEM_growth_FEP
1010	0.367356	2	TEM	TEM_growth_FEP
1100	0.146128	2	TEM	TEM_growth_FEP
0111	-1.97881	3	TEM	TEM_growth_FEP
1011	0.0413927	3	TEM	TEM_growth_FEP
1101	0.271842	3	TEM	TEM_growth_FEP
1110	0.206826	3	TEM	TEM_growth_FEP
1111	0.612784	4	TEM	TEM_growth_FEP
0001	0.0128372	1	TEM	TEM_growth_SAM
0010	-2.56543	1	TEM	TEM_growth_SAM
0100	0.0128372	1	TEM	TEM_growth_SAM
1000	0.0128372	1	TEM	TEM_growth_SAM
0011	-2.56543	2	TEM	TEM_growth_SAM
0101	0.0128372	2	TEM	TEM_growth_SAM
0110	-2.56543	2	TEM	TEM_growth_SAM
1001	0.0128372	2	TEM	TEM_growth_SAM
1010	0.0128372	2	TEM	TEM_growth_SAM
1100	0.0128372	2	TEM	TEM_growth_SAM
0111	-2.56543	3	TEM	TEM_growth_SAM
1011	0.0128372	3	TEM	TEM_growth_SAM
1101	0.0128372	3	TEM	TEM_growth_SAM
1110	0.0128372	3	TEM	TEM_growth_SAM
1111	0.0128372	4	TEM	TEM_growth_SAM
0001	0	1	TEM	TEM_growth_ZOX
0010	1.3032	1	TEM	TEM_growth_ZOX
0100	0.0791812	1	TEM	TEM_growth_ZOX
1000	0	1	TEM	TEM_growth_ZOX
0011	1.34635	2	TEM	TEM_growth_ZOX
0101	1.23553	2	TEM	TEM_growth_ZOX
0110	1.33244	2	TEM	TEM_growth_ZOX
1001	0	2	TEM	TEM_growth_ZOX
1010	0.835056	2	TEM	TEM_growth_ZOX
1100	0	2	TEM	TEM_growth_ZOX
0111	1.34635	3	TEM	TEM_growth_ZOX
1011	0	3	TEM	TEM_growth_ZOX
1101	0	3	TEM	TEM_growth_ZOX
1110	0	3	TEM	TEM_growth_ZOX
1111	1.34635	4	TEM	TEM_growth_ZOX
00001	0.58995	1	TEM	TEM_MIC_weinreich
00010	-0.0241089	1	TEM	TEM_MIC_weinreich
00100	0.0530784	1	TEM	TEM_MIC_weinreich
01000	0	1	TEM	TEM_MIC_weinreich
10000	0	1	TEM	TEM_MIC_weinreich
00011	2.14613	2	TEM	TEM_MIC_weinreich
00101	3.62634	2	TEM	TEM_MIC_weinreich
00110	0.0827854	2	TEM	TEM_MIC_weinreich
01001	1.94101	2	TEM	TEM_MIC_weinreich
01010	0.58995	2	TEM	TEM_MIC_weinreich
01100	0.58995	2	TEM	TEM_MIC_weinreich
10001	0.58995	2	TEM	TEM_MIC_weinreich
10010	0	2	TEM	TEM_MIC_weinreich
10100	0.100371	2	TEM	TEM_MIC_weinreich
11000	0	2	TEM	TEM_MIC_weinreich
00111	3.62634	3	TEM	TEM_MIC_weinreich
01011	3.62634	3	TEM	TEM_MIC_weinreich
01101	4.40993	3	TEM	TEM_MIC_weinreich
01110	0.421604	3	TEM	TEM_MIC_weinreich
10011	3.62634	3	TEM	TEM_MIC_weinreich
10101	3.62634	3	TEM	TEM_MIC_weinreich
10110	0.100371	3	TEM	TEM_MIC_weinreich
11001	3.62634	3	TEM	TEM_MIC_weinreich
11010	0	3	TEM	TEM_MIC_weinreich
11100	0.728354	3	TEM	TEM_MIC_weinreich
01111	4.5172	4	TEM	TEM_MIC_weinreich
10111	4.40993	4	TEM	TEM_MIC_weinreich
11011	3.62634	4	TEM	TEM_MIC_weinreich
11101	4.33445	4	TEM	TEM_MIC_weinreich
11110	0.58995	4	TEM	TEM_MIC_weinreich
11111	4.61909	5	TEM	TEM_MIC_weinreich
