# Supplementary material for: Pervasive epistasis exposes intramolecular networks in adaptive enzyme evolution
Source: Nat Commun. 2023 Dec 21;14:8508. doi: 10.1038/s41467-023-44333-5 (PMC10739712; doi:10.1038/s41467-023-44333-5)
Supplement: Supplementary file 7 — Supplementary Data 4 [file 41467_2023_44333_MOESM7_ESM.xlsx]

## Sheet: Sheet1
Unique ID	Position	Genotype	Mutations	SME	Partial ID	Enzyme
p101_AP_catef_1	p101	x0000	1	-1.8041	AP_catef_1	AP
p101_AP_catef_1	p101	x0001	2	-1.42816	AP_catef_1	AP
p101_AP_catef_1	p101	x0010	2	-3.36494	AP_catef_1	AP
p101_AP_catef_1	p101	x0011	3	-3.13354	AP_catef_1	AP
p101_AP_catef_1	p101	x0100	2	-0.928052	AP_catef_1	AP
p101_AP_catef_1	p101	x0101	3	-0.565102	AP_catef_1	AP
p101_AP_catef_1	p101	x0110	3	-2.24843	AP_catef_1	AP
p101_AP_catef_1	p101	x0111	4	-2.2048	AP_catef_1	AP
p101_AP_catef_1	p101	x1000	2	-0.237137	AP_catef_1	AP
p101_AP_catef_1	p101	x1001	3	0.066458	AP_catef_1	AP
p101_AP_catef_1	p101	x1010	3	0.419292	AP_catef_1	AP
p101_AP_catef_1	p101	x1011	4	-1.29063	AP_catef_1	AP
p101_AP_catef_1	p101	x1100	3	0.187192	AP_catef_1	AP
p101_AP_catef_1	p101	x1101	4	0.184378	AP_catef_1	AP
p101_AP_catef_1	p101	x1110	4	-1.30682	AP_catef_1	AP
p101_AP_catef_1	p101	x1111	5	-1.41249	AP_catef_1	AP
p166_AP_catef_1	p166	0x000	1	-3.7986	AP_catef_1	AP
p166_AP_catef_1	p166	0x001	2	-3.49462	AP_catef_1	AP
p166_AP_catef_1	p166	0x010	2	-3.65207	AP_catef_1	AP
p166_AP_catef_1	p166	0x011	3	-3.58489	AP_catef_1	AP
p166_AP_catef_1	p166	0x100	2	-2.33352	AP_catef_1	AP
p166_AP_catef_1	p166	0x101	3	-2.08722	AP_catef_1	AP
p166_AP_catef_1	p166	0x110	3	-2.08229	AP_catef_1	AP
p166_AP_catef_1	p166	0x111	4	-1.86201	AP_catef_1	AP
p166_AP_catef_1	p166	1x000	2	-2.23164	AP_catef_1	AP
p166_AP_catef_1	p166	1x001	3	-2	AP_catef_1	AP
p166_AP_catef_1	p166	1x010	3	0.132161	AP_catef_1	AP
p166_AP_catef_1	p166	1x011	4	-1.74198	AP_catef_1	AP
p166_AP_catef_1	p166	1x100	3	-1.21827	AP_catef_1	AP
p166_AP_catef_1	p166	1x101	4	-1.33774	AP_catef_1	AP
p166_AP_catef_1	p166	1x110	4	-1.14068	AP_catef_1	AP
p166_AP_catef_1	p166	1x111	5	-1.0697	AP_catef_1	AP
p153_AP_catef_1	p153	00x00	1	-2.35262	AP_catef_1	AP
p153_AP_catef_1	p153	00x01	2	-0.231692	AP_catef_1	AP
p153_AP_catef_1	p153	00x10	2	-0.494612	AP_catef_1	AP
p153_AP_catef_1	p153	00x11	3	-0.670713	AP_catef_1	AP
p153_AP_catef_1	p153	01x00	2	-0.88753	AP_catef_1	AP
p153_AP_catef_1	p153	01x01	3	1.17571	AP_catef_1	AP
p153_AP_catef_1	p153	01x10	3	1.07517	AP_catef_1	AP
p153_AP_catef_1	p153	01x11	4	1.05216	AP_catef_1	AP
p153_AP_catef_1	p153	10x00	2	-1.47657	AP_catef_1	AP
p153_AP_catef_1	p153	10x01	3	0.631371	AP_catef_1	AP
p153_AP_catef_1	p153	10x10	3	0.621902	AP_catef_1	AP
p153_AP_catef_1	p153	10x11	4	0.258021	AP_catef_1	AP
p153_AP_catef_1	p153	11x00	3	-0.4632	AP_catef_1	AP
p153_AP_catef_1	p153	11x01	4	1.29363	AP_catef_1	AP
p153_AP_catef_1	p153	11x10	4	-0.65094	AP_catef_1	AP
p153_AP_catef_1	p153	11x11	5	0.930305	AP_catef_1	AP
p322_AP_catef_1	p322	000x0	1	-4.9431	AP_catef_1	AP
p322_AP_catef_1	p322	000x1	2	-2.69897	AP_catef_1	AP
p322_AP_catef_1	p322	001x0	2	-3.08509	AP_catef_1	AP
p322_AP_catef_1	p322	001x1	3	-3.13799	AP_catef_1	AP
p322_AP_catef_1	p322	010x0	2	-4.79656	AP_catef_1	AP
p322_AP_catef_1	p322	010x1	3	-2.78923	AP_catef_1	AP
p322_AP_catef_1	p322	011x0	3	-2.83386	AP_catef_1	AP
p322_AP_catef_1	p322	011x1	4	-2.91278	AP_catef_1	AP
p322_AP_catef_1	p322	100x0	2	-6.50393	AP_catef_1	AP
p322_AP_catef_1	p322	100x1	3	-4.40434	AP_catef_1	AP
p322_AP_catef_1	p322	101x0	3	-4.40546	AP_catef_1	AP
p322_AP_catef_1	p322	101x1	4	-4.77769	AP_catef_1	AP
p322_AP_catef_1	p322	110x0	3	-4.14013	AP_catef_1	AP
p322_AP_catef_1	p322	110x1	4	-4.14632	AP_catef_1	AP
p322_AP_catef_1	p322	111x0	4	-4.32787	AP_catef_1	AP
p322_AP_catef_1	p322	111x1	5	-4.50965	AP_catef_1	AP
p328_AP_catef_1	p328	0000x	1	-2.92445	AP_catef_1	AP
p328_AP_catef_1	p328	0001x	2	-0.680328	AP_catef_1	AP
p328_AP_catef_1	p328	0010x	2	-0.803528	AP_catef_1	AP
p328_AP_catef_1	p328	0011x	3	-0.856429	AP_catef_1	AP
p328_AP_catef_1	p328	0100x	2	-2.62047	AP_catef_1	AP
p328_AP_catef_1	p328	0101x	3	-0.613143	AP_catef_1	AP
p328_AP_catef_1	p328	0110x	3	-0.557231	AP_catef_1	AP
p328_AP_catef_1	p328	0111x	4	-0.636152	AP_catef_1	AP
p328_AP_catef_1	p328	1000x	2	-2.54852	AP_catef_1	AP
p328_AP_catef_1	p328	1001x	3	-0.448927	AP_catef_1	AP
p328_AP_catef_1	p328	1010x	3	-0.440578	AP_catef_1	AP
p328_AP_catef_1	p328	1011x	4	-0.812808	AP_catef_1	AP
p328_AP_catef_1	p328	1100x	3	-2.31688	AP_catef_1	AP
p328_AP_catef_1	p328	1101x	4	-2.32307	AP_catef_1	AP
p328_AP_catef_1	p328	1110x	4	-0.560045	AP_catef_1	AP
p328_AP_catef_1	p328	1111x	5	-0.741823	AP_catef_1	AP
p51_DHFR_ic50_c57	p51	x000	1	1.80618	DHFR_ic50_c57	DHFR
p51_DHFR_ic50_c57	p51	x001	2	1.50515	DHFR_ic50_c57	DHFR
p51_DHFR_ic50_c57	p51	x010	2	-0.30103	DHFR_ic50_c57	DHFR
p51_DHFR_ic50_c57	p51	x011	3	-0.30103	DHFR_ic50_c57	DHFR
p51_DHFR_ic50_c57	p51	x100	2	0.30103	DHFR_ic50_c57	DHFR
p51_DHFR_ic50_c57	p51	x101	3	0	DHFR_ic50_c57	DHFR
p51_DHFR_ic50_c57	p51	x110	3	0.90309	DHFR_ic50_c57	DHFR
p51_DHFR_ic50_c57	p51	x111	4	0.903633	DHFR_ic50_c57	DHFR
p59_DHFR_ic50_c57	p59	0x00	1	0.30103	DHFR_ic50_c57	DHFR
p59_DHFR_ic50_c57	p59	0x01	2	0.60206	DHFR_ic50_c57	DHFR
p59_DHFR_ic50_c57	p59	0x10	2	-0.30103	DHFR_ic50_c57	DHFR
p59_DHFR_ic50_c57	p59	0x11	3	-0.30103	DHFR_ic50_c57	DHFR
p59_DHFR_ic50_c57	p59	1x00	2	-1.20412	DHFR_ic50_c57	DHFR
p59_DHFR_ic50_c57	p59	1x01	3	-0.90309	DHFR_ic50_c57	DHFR
p59_DHFR_ic50_c57	p59	1x10	3	0.90309	DHFR_ic50_c57	DHFR
p59_DHFR_ic50_c57	p59	1x11	4	0.903633	DHFR_ic50_c57	DHFR
p108_DHFR_ic50_c57	p108	00x0	1	0	DHFR_ic50_c57	DHFR
p108_DHFR_ic50_c57	p108	00x1	2	-0.30103	DHFR_ic50_c57	DHFR
p108_DHFR_ic50_c57	p108	01x0	2	-0.60206	DHFR_ic50_c57	DHFR
p108_DHFR_ic50_c57	p108	01x1	3	-1.20412	DHFR_ic50_c57	DHFR
p108_DHFR_ic50_c57	p108	10x0	2	-2.10721	DHFR_ic50_c57	DHFR
p108_DHFR_ic50_c57	p108	10x1	3	-2.10721	DHFR_ic50_c57	DHFR
p108_DHFR_ic50_c57	p108	11x0	3	0	DHFR_ic50_c57	DHFR
p108_DHFR_ic50_c57	p108	11x1	4	-0.300487	DHFR_ic50_c57	DHFR
p164_DHFR_ic50_c57	p164	000x	1	0.60206	DHFR_ic50_c57	DHFR
p164_DHFR_ic50_c57	p164	001x	2	0.30103	DHFR_ic50_c57	DHFR
p164_DHFR_ic50_c57	p164	010x	2	0.90309	DHFR_ic50_c57	DHFR
p164_DHFR_ic50_c57	p164	011x	3	0.30103	DHFR_ic50_c57	DHFR
p164_DHFR_ic50_c57	p164	100x	2	0.30103	DHFR_ic50_c57	DHFR
p164_DHFR_ic50_c57	p164	101x	3	0.30103	DHFR_ic50_c57	DHFR
p164_DHFR_ic50_c57	p164	110x	3	0.60206	DHFR_ic50_c57	DHFR
p164_DHFR_ic50_c57	p164	111x	4	0.301573	DHFR_ic50_c57	DHFR
p51_DHFR_ic50_c58	p51	x000	1	2.10721	DHFR_ic50_c58	DHFR
p51_DHFR_ic50_c58	p51	x001	2	2.10721	DHFR_ic50_c58	DHFR
p51_DHFR_ic50_c58	p51	x010	2	0.588592	DHFR_ic50_c58	DHFR
p51_DHFR_ic50_c58	p51	x011	3	0	DHFR_ic50_c58	DHFR
p51_DHFR_ic50_c58	p51	x100	2	0.60206	DHFR_ic50_c58	DHFR
p51_DHFR_ic50_c58	p51	x101	3	-0.60206	DHFR_ic50_c58	DHFR
p51_DHFR_ic50_c58	p51	x110	3	0.60206	DHFR_ic50_c58	DHFR
p51_DHFR_ic50_c58	p51	x111	4	1.19723	DHFR_ic50_c58	DHFR
p59_DHFR_ic50_c58	p59	0x00	1	0.30103	DHFR_ic50_c58	DHFR
p59_DHFR_ic50_c58	p59	0x01	2	1.20412	DHFR_ic50_c58	DHFR
p59_DHFR_ic50_c58	p59	0x10	2	0.882729	DHFR_ic50_c58	DHFR
p59_DHFR_ic50_c58	p59	0x11	3	-0.294136	DHFR_ic50_c58	DHFR
p59_DHFR_ic50_c58	p59	1x00	2	-1.20412	DHFR_ic50_c58	DHFR
p59_DHFR_ic50_c58	p59	1x01	3	-1.50515	DHFR_ic50_c58	DHFR
p59_DHFR_ic50_c58	p59	1x10	3	0.896196	DHFR_ic50_c58	DHFR
p59_DHFR_ic50_c58	p59	1x11	4	0.90309	DHFR_ic50_c58	DHFR
p108_DHFR_ic50_c58	p108	00x0	1	-0.882729	DHFR_ic50_c58	DHFR
p108_DHFR_ic50_c58	p108	00x1	2	-0.30103	DHFR_ic50_c58	DHFR
p108_DHFR_ic50_c58	p108	01x0	2	-0.30103	DHFR_ic50_c58	DHFR
p108_DHFR_ic50_c58	p108	01x1	3	-1.79929	DHFR_ic50_c58	DHFR
p108_DHFR_ic50_c58	p108	10x0	2	-2.40135	DHFR_ic50_c58	DHFR
p108_DHFR_ic50_c58	p108	10x1	3	-2.40824	DHFR_ic50_c58	DHFR
p108_DHFR_ic50_c58	p108	11x0	3	-0.30103	DHFR_ic50_c58	DHFR
p108_DHFR_ic50_c58	p108	11x1	4	0	DHFR_ic50_c58	DHFR
p164_DHFR_ic50_c58	p164	000x	1	0.30103	DHFR_ic50_c58	DHFR
p164_DHFR_ic50_c58	p164	001x	2	0.882729	DHFR_ic50_c58	DHFR
p164_DHFR_ic50_c58	p164	010x	2	1.20412	DHFR_ic50_c58	DHFR
p164_DHFR_ic50_c58	p164	011x	3	-0.294136	DHFR_ic50_c58	DHFR
p164_DHFR_ic50_c58	p164	100x	2	0.30103	DHFR_ic50_c58	DHFR
p164_DHFR_ic50_c58	p164	101x	3	0.294136	DHFR_ic50_c58	DHFR
p164_DHFR_ic50_c58	p164	110x	3	0	DHFR_ic50_c58	DHFR
p164_DHFR_ic50_c58	p164	111x	4	0.30103	DHFR_ic50_c58	DHFR
p51_DHFR_ic50_c59	p51	x000	1	6.02119	DHFR_ic50_c59	DHFR
p51_DHFR_ic50_c59	p51	x001	2	15.5899	DHFR_ic50_c59	DHFR
p51_DHFR_ic50_c59	p51	x010	2	0	DHFR_ic50_c59	DHFR
p51_DHFR_ic50_c59	p51	x011	3	-0.123205	DHFR_ic50_c59	DHFR
p51_DHFR_ic50_c59	p51	x100	2	0.29311	DHFR_ic50_c59	DHFR
p51_DHFR_ic50_c59	p51	x101	3	-0.55645	DHFR_ic50_c59	DHFR
p51_DHFR_ic50_c59	p51	x110	3	0.0809219	DHFR_ic50_c59	DHFR
p51_DHFR_ic50_c59	p51	x111	4	0.123205	DHFR_ic50_c59	DHFR
p59_DHFR_ic50_c59	p59	0x00	1	-0.0809219	DHFR_ic50_c59	DHFR
p59_DHFR_ic50_c59	p59	0x01	2	0.55645	DHFR_ic50_c59	DHFR
p59_DHFR_ic50_c59	p59	0x10	2	0	DHFR_ic50_c59	DHFR
p59_DHFR_ic50_c59	p59	0x11	3	-0.123205	DHFR_ic50_c59	DHFR
p59_DHFR_ic50_c59	p59	1x00	2	-5.809	DHFR_ic50_c59	DHFR
p59_DHFR_ic50_c59	p59	1x01	3	-15.5899	DHFR_ic50_c59	DHFR
p59_DHFR_ic50_c59	p59	1x10	3	0.0809219	DHFR_ic50_c59	DHFR
p59_DHFR_ic50_c59	p59	1x11	4	0.123205	DHFR_ic50_c59	DHFR
p108_DHFR_ic50_c59	p108	00x0	1	-0.0809219	DHFR_ic50_c59	DHFR
p108_DHFR_ic50_c59	p108	00x1	2	-0.212188	DHFR_ic50_c59	DHFR
p108_DHFR_ic50_c59	p108	01x0	2	0	DHFR_ic50_c59	DHFR
p108_DHFR_ic50_c59	p108	01x1	3	-0.891843	DHFR_ic50_c59	DHFR
p108_DHFR_ic50_c59	p108	10x0	2	-6.10211	DHFR_ic50_c59	DHFR
p108_DHFR_ic50_c59	p108	10x1	3	-15.9253	DHFR_ic50_c59	DHFR
p108_DHFR_ic50_c59	p108	11x0	3	-0.212188	DHFR_ic50_c59	DHFR
p108_DHFR_ic50_c59	p108	11x1	4	-0.212188	DHFR_ic50_c59	DHFR
p164_DHFR_ic50_c59	p164	000x	1	0.212188	DHFR_ic50_c59	DHFR
p164_DHFR_ic50_c59	p164	001x	2	0.0809219	DHFR_ic50_c59	DHFR
p164_DHFR_ic50_c59	p164	010x	2	0.84956	DHFR_ic50_c59	DHFR
p164_DHFR_ic50_c59	p164	011x	3	-0.0422831	DHFR_ic50_c59	DHFR
p164_DHFR_ic50_c59	p164	100x	2	9.7809	DHFR_ic50_c59	DHFR
p164_DHFR_ic50_c59	p164	101x	3	-0.0422831	DHFR_ic50_c59	DHFR
p164_DHFR_ic50_c59	p164	110x	3	0	DHFR_ic50_c59	DHFR
p164_DHFR_ic50_c59	p164	111x	4	0	DHFR_ic50_c59	DHFR
p51_DHFR_ic50_c60	p51	x000	1	1.07188	DHFR_ic50_c60	DHFR
p51_DHFR_ic50_c60	p51	x001	2	1.07188	DHFR_ic50_c60	DHFR
p51_DHFR_ic50_c60	p51	x010	2	0	DHFR_ic50_c60	DHFR
p51_DHFR_ic50_c60	p51	x011	3	0	DHFR_ic50_c60	DHFR
p51_DHFR_ic50_c60	p51	x100	2	0.947971	DHFR_ic50_c60	DHFR
p51_DHFR_ic50_c60	p51	x101	3	-0.947971	DHFR_ic50_c60	DHFR
p51_DHFR_ic50_c60	p51	x110	3	0.0934217	DHFR_ic50_c60	DHFR
p51_DHFR_ic50_c60	p51	x111	4	0.0934217	DHFR_ic50_c60	DHFR
p59_DHFR_ic50_c60	p59	0x00	1	0.0934217	DHFR_ic50_c60	DHFR
p59_DHFR_ic50_c60	p59	0x01	2	1.04139	DHFR_ic50_c60	DHFR
p59_DHFR_ic50_c60	p59	0x10	2	0	DHFR_ic50_c60	DHFR
p59_DHFR_ic50_c60	p59	0x11	3	0	DHFR_ic50_c60	DHFR
p59_DHFR_ic50_c60	p59	1x00	2	-0.0304893	DHFR_ic50_c60	DHFR
p59_DHFR_ic50_c60	p59	1x01	3	-0.97846	DHFR_ic50_c60	DHFR
p59_DHFR_ic50_c60	p59	1x10	3	0.0934217	DHFR_ic50_c60	DHFR
p59_DHFR_ic50_c60	p59	1x11	4	0.0934217	DHFR_ic50_c60	DHFR
p108_DHFR_ic50_c60	p108	00x0	1	0	DHFR_ic50_c60	DHFR
p108_DHFR_ic50_c60	p108	00x1	2	0	DHFR_ic50_c60	DHFR
p108_DHFR_ic50_c60	p108	01x0	2	-0.0934217	DHFR_ic50_c60	DHFR
p108_DHFR_ic50_c60	p108	01x1	3	-1.04139	DHFR_ic50_c60	DHFR
p108_DHFR_ic50_c60	p108	10x0	2	-1.07188	DHFR_ic50_c60	DHFR
p108_DHFR_ic50_c60	p108	10x1	3	-1.07188	DHFR_ic50_c60	DHFR
p108_DHFR_ic50_c60	p108	11x0	3	-0.947971	DHFR_ic50_c60	DHFR
p108_DHFR_ic50_c60	p108	11x1	4	0	DHFR_ic50_c60	DHFR
p164_DHFR_ic50_c60	p164	000x	1	0	DHFR_ic50_c60	DHFR
p164_DHFR_ic50_c60	p164	001x	2	0	DHFR_ic50_c60	DHFR
p164_DHFR_ic50_c60	p164	010x	2	0.947971	DHFR_ic50_c60	DHFR
p164_DHFR_ic50_c60	p164	011x	3	0	DHFR_ic50_c60	DHFR
p164_DHFR_ic50_c60	p164	100x	2	0	DHFR_ic50_c60	DHFR
p164_DHFR_ic50_c60	p164	101x	3	0	DHFR_ic50_c60	DHFR
p164_DHFR_ic50_c60	p164	110x	3	-0.947971	DHFR_ic50_c60	DHFR
p164_DHFR_ic50_c60	p164	111x	4	0	DHFR_ic50_c60	DHFR
p51_DHFR_ic50_c61	p51	x000	1	1.20412	DHFR_ic50_c61	DHFR
p51_DHFR_ic50_c61	p51	x001	2	1.20412	DHFR_ic50_c61	DHFR
p51_DHFR_ic50_c61	p51	x010	2	0	DHFR_ic50_c61	DHFR
p51_DHFR_ic50_c61	p51	x011	3	0	DHFR_ic50_c61	DHFR
p51_DHFR_ic50_c61	p51	x100	2	0.30103	DHFR_ic50_c61	DHFR
p51_DHFR_ic50_c61	p51	x101	3	0	DHFR_ic50_c61	DHFR
p51_DHFR_ic50_c61	p51	x110	3	0.30103	DHFR_ic50_c61	DHFR
p51_DHFR_ic50_c61	p51	x111	4	0	DHFR_ic50_c61	DHFR
p59_DHFR_ic50_c61	p59	0x00	1	0	DHFR_ic50_c61	DHFR
p59_DHFR_ic50_c61	p59	0x01	2	0.60206	DHFR_ic50_c61	DHFR
p59_DHFR_ic50_c61	p59	0x10	2	0	DHFR_ic50_c61	DHFR
p59_DHFR_ic50_c61	p59	0x11	3	0	DHFR_ic50_c61	DHFR
p59_DHFR_ic50_c61	p59	1x00	2	-0.90309	DHFR_ic50_c61	DHFR
p59_DHFR_ic50_c61	p59	1x01	3	-0.60206	DHFR_ic50_c61	DHFR
p59_DHFR_ic50_c61	p59	1x10	3	0.30103	DHFR_ic50_c61	DHFR
p59_DHFR_ic50_c61	p59	1x11	4	0	DHFR_ic50_c61	DHFR
p108_DHFR_ic50_c61	p108	00x0	1	0.30103	DHFR_ic50_c61	DHFR
p108_DHFR_ic50_c61	p108	00x1	2	0.60206	DHFR_ic50_c61	DHFR
p108_DHFR_ic50_c61	p108	01x0	2	0.30103	DHFR_ic50_c61	DHFR
p108_DHFR_ic50_c61	p108	01x1	3	0	DHFR_ic50_c61	DHFR
p108_DHFR_ic50_c61	p108	10x0	2	-0.90309	DHFR_ic50_c61	DHFR
p108_DHFR_ic50_c61	p108	10x1	3	-0.60206	DHFR_ic50_c61	DHFR
p108_DHFR_ic50_c61	p108	11x0	3	0.30103	DHFR_ic50_c61	DHFR
p108_DHFR_ic50_c61	p108	11x1	4	0	DHFR_ic50_c61	DHFR
p164_DHFR_ic50_c61	p164	000x	1	0.30103	DHFR_ic50_c61	DHFR
p164_DHFR_ic50_c61	p164	001x	2	0.60206	DHFR_ic50_c61	DHFR
p164_DHFR_ic50_c61	p164	010x	2	0.90309	DHFR_ic50_c61	DHFR
p164_DHFR_ic50_c61	p164	011x	3	0.60206	DHFR_ic50_c61	DHFR
p164_DHFR_ic50_c61	p164	100x	2	0.30103	DHFR_ic50_c61	DHFR
p164_DHFR_ic50_c61	p164	101x	3	0.60206	DHFR_ic50_c61	DHFR
p164_DHFR_ic50_c61	p164	110x	3	0.60206	DHFR_ic50_c61	DHFR
p164_DHFR_ic50_c61	p164	111x	4	0.30103	DHFR_ic50_c61	DHFR
p1_DHFR_ic75_palmer	p1	x00000	1	0.643453	DHFR_ic75_palmer	DHFR
p1_DHFR_ic75_palmer	p1	x00001	2	0.0847508	DHFR_ic75_palmer	DHFR
p1_DHFR_ic75_palmer	p1	x00010	2	1.44632	DHFR_ic75_palmer	DHFR
p1_DHFR_ic75_palmer	p1	x00011	3	0.118054	DHFR_ic75_palmer	DHFR
p1_DHFR_ic75_palmer	p1	x00100	2	0.078474	DHFR_ic75_palmer	DHFR
p1_DHFR_ic75_palmer	p1	x00101	3	0.590454	DHFR_ic75_palmer	DHFR
p1_DHFR_ic75_palmer	p1	x00110	3	0.49602	DHFR_ic75_palmer	DHFR
p1_DHFR_ic75_palmer	p1	x00111	4	2.46914	DHFR_ic75_palmer	DHFR
p1_DHFR_ic75_palmer	p1	x01000	2	0.838632	DHFR_ic75_palmer	DHFR
p1_DHFR_ic75_palmer	p1	x01001	3	1	DHFR_ic75_palmer	DHFR
p1_DHFR_ic75_palmer	p1	x01010	3	1.06105	DHFR_ic75_palmer	DHFR
p1_DHFR_ic75_palmer	p1	x01011	4	0.659977	DHFR_ic75_palmer	DHFR
p1_DHFR_ic75_palmer	p1	x01100	3	0.149298	DHFR_ic75_palmer	DHFR
p1_DHFR_ic75_palmer	p1	x01101	4	0.277118	DHFR_ic75_palmer	DHFR
p1_DHFR_ic75_palmer	p1	x01110	4	0.243038	DHFR_ic75_palmer	DHFR
p1_DHFR_ic75_palmer	p1	x01111	5	2.55269	DHFR_ic75_palmer	DHFR
p1_DHFR_ic75_palmer	p1	x10000	2	0.655462	DHFR_ic75_palmer	DHFR
p1_DHFR_ic75_palmer	p1	x10001	3	1.16035	DHFR_ic75_palmer	DHFR
p1_DHFR_ic75_palmer	p1	x10010	3	1.14941	DHFR_ic75_palmer	DHFR
p1_DHFR_ic75_palmer	p1	x10011	4	2.2546	DHFR_ic75_palmer	DHFR
p1_DHFR_ic75_palmer	p1	x10100	3	0.884361	DHFR_ic75_palmer	DHFR
p1_DHFR_ic75_palmer	p1	x10101	4	-2.75415	DHFR_ic75_palmer	DHFR
p1_DHFR_ic75_palmer	p1	x10110	4	2.98879	DHFR_ic75_palmer	DHFR
p1_DHFR_ic75_palmer	p1	x10111	5	5.31027	DHFR_ic75_palmer	DHFR
p1_DHFR_ic75_palmer	p1	x11000	3	4.94214	DHFR_ic75_palmer	DHFR
p1_DHFR_ic75_palmer	p1	x11001	4	0.864275	DHFR_ic75_palmer	DHFR
p1_DHFR_ic75_palmer	p1	x11010	4	1.0352	DHFR_ic75_palmer	DHFR
p1_DHFR_ic75_palmer	p1	x11011	5	0.340278	DHFR_ic75_palmer	DHFR
p1_DHFR_ic75_palmer	p1	x11100	4	1.60661	DHFR_ic75_palmer	DHFR
p1_DHFR_ic75_palmer	p1	x11101	5	2.71697	DHFR_ic75_palmer	DHFR
p1_DHFR_ic75_palmer	p1	x11110	5	-0.220479	DHFR_ic75_palmer	DHFR
p1_DHFR_ic75_palmer	p1	x11111	6	2.95697	DHFR_ic75_palmer	DHFR
p21_DHFR_ic75_palmer	p21	0x0000	1	0.728354	DHFR_ic75_palmer	DHFR
p21_DHFR_ic75_palmer	p21	0x0001	2	-0.649935	DHFR_ic75_palmer	DHFR
p21_DHFR_ic75_palmer	p21	0x0010	2	0.439546	DHFR_ic75_palmer	DHFR
p21_DHFR_ic75_palmer	p21	0x0011	3	-2.50836	DHFR_ic75_palmer	DHFR
p21_DHFR_ic75_palmer	p21	0x0100	2	-0.667998	DHFR_ic75_palmer	DHFR
p21_DHFR_ic75_palmer	p21	0x0101	3	-1.97021	DHFR_ic75_palmer	DHFR
p21_DHFR_ic75_palmer	p21	0x0110	3	-2.62823	DHFR_ic75_palmer	DHFR
p21_DHFR_ic75_palmer	p21	0x0111	4	-2.87413	DHFR_ic75_palmer	DHFR
p21_DHFR_ic75_palmer	p21	0x1000	2	-3.33901	DHFR_ic75_palmer	DHFR
p21_DHFR_ic75_palmer	p21	0x1001	3	0.314394	DHFR_ic75_palmer	DHFR
p21_DHFR_ic75_palmer	p21	0x1010	3	0.162215	DHFR_ic75_palmer	DHFR
p21_DHFR_ic75_palmer	p21	0x1011	4	0.416082	DHFR_ic75_palmer	DHFR
p21_DHFR_ic75_palmer	p21	0x1100	3	-1.47545	DHFR_ic75_palmer	DHFR
p21_DHFR_ic75_palmer	p21	0x1101	4	-2.47173	DHFR_ic75_palmer	DHFR
p21_DHFR_ic75_palmer	p21	0x1110	4	0.245101	DHFR_ic75_palmer	DHFR
p21_DHFR_ic75_palmer	p21	0x1111	5	-0.57019	DHFR_ic75_palmer	DHFR
p21_DHFR_ic75_palmer	p21	1x0000	2	0.740363	DHFR_ic75_palmer	DHFR
p21_DHFR_ic75_palmer	p21	1x0001	3	0.425668	DHFR_ic75_palmer	DHFR
p21_DHFR_ic75_palmer	p21	1x0010	3	0.142634	DHFR_ic75_palmer	DHFR
p21_DHFR_ic75_palmer	p21	1x0011	4	-0.371822	DHFR_ic75_palmer	DHFR
p21_DHFR_ic75_palmer	p21	1x0100	3	0.137889	DHFR_ic75_palmer	DHFR
p21_DHFR_ic75_palmer	p21	1x0101	4	-5.31482	DHFR_ic75_palmer	DHFR
p21_DHFR_ic75_palmer	p21	1x0110	4	-0.135455	DHFR_ic75_palmer	DHFR
p21_DHFR_ic75_palmer	p21	1x0111	5	-0.0330003	DHFR_ic75_palmer	DHFR
p21_DHFR_ic75_palmer	p21	1x1000	3	0.764496	DHFR_ic75_palmer	DHFR
p21_DHFR_ic75_palmer	p21	1x1001	4	0.178669	DHFR_ic75_palmer	DHFR
p21_DHFR_ic75_palmer	p21	1x1010	4	0.136357	DHFR_ic75_palmer	DHFR
p21_DHFR_ic75_palmer	p21	1x1011	5	0.0963833	DHFR_ic75_palmer	DHFR
p21_DHFR_ic75_palmer	p21	1x1100	4	-0.0181402	DHFR_ic75_palmer	DHFR
p21_DHFR_ic75_palmer	p21	1x1101	5	-0.0318696	DHFR_ic75_palmer	DHFR
p21_DHFR_ic75_palmer	p21	1x1110	5	-0.218416	DHFR_ic75_palmer	DHFR
p21_DHFR_ic75_palmer	p21	1x1111	6	-0.16592	DHFR_ic75_palmer	DHFR
p26_DHFR_ic75_palmer	p26	00x000	1	0.307496	DHFR_ic75_palmer	DHFR
p26_DHFR_ic75_palmer	p26	00x001	2	-0.423538	DHFR_ic75_palmer	DHFR
p26_DHFR_ic75_palmer	p26	00x010	2	0.758134	DHFR_ic75_palmer	DHFR
p26_DHFR_ic75_palmer	p26	00x011	3	-0.407224	DHFR_ic75_palmer	DHFR
p26_DHFR_ic75_palmer	p26	00x100	2	0.337605	DHFR_ic75_palmer	DHFR
p26_DHFR_ic75_palmer	p26	00x101	3	0.356371	DHFR_ic75_palmer	DHFR
p26_DHFR_ic75_palmer	p26	00x110	3	0.255055	DHFR_ic75_palmer	DHFR
p26_DHFR_ic75_palmer	p26	00x111	4	-0.0710218	DHFR_ic75_palmer	DHFR
p26_DHFR_ic75_palmer	p26	01x000	2	-3.75987	DHFR_ic75_palmer	DHFR
p26_DHFR_ic75_palmer	p26	01x001	3	0.54079	DHFR_ic75_palmer	DHFR
p26_DHFR_ic75_palmer	p26	01x010	3	0.480803	DHFR_ic75_palmer	DHFR
p26_DHFR_ic75_palmer	p26	01x011	4	2.51722	DHFR_ic75_palmer	DHFR
p26_DHFR_ic75_palmer	p26	01x100	3	-0.46985	DHFR_ic75_palmer	DHFR
p26_DHFR_ic75_palmer	p26	01x101	4	-0.145142	DHFR_ic75_palmer	DHFR
p26_DHFR_ic75_palmer	p26	01x110	4	3.12838	DHFR_ic75_palmer	DHFR
p26_DHFR_ic75_palmer	p26	01x111	5	2.23291	DHFR_ic75_palmer	DHFR
p26_DHFR_ic75_palmer	p26	10x000	2	0.502675	DHFR_ic75_palmer	DHFR
p26_DHFR_ic75_palmer	p26	10x001	3	0.491711	DHFR_ic75_palmer	DHFR
p26_DHFR_ic75_palmer	p26	10x010	3	0.372869	DHFR_ic75_palmer	DHFR
p26_DHFR_ic75_palmer	p26	10x011	4	0.134699	DHFR_ic75_palmer	DHFR
p26_DHFR_ic75_palmer	p26	10x100	3	0.40843	DHFR_ic75_palmer	DHFR
p26_DHFR_ic75_palmer	p26	10x101	4	0.0430346	DHFR_ic75_palmer	DHFR
p26_DHFR_ic75_palmer	p26	10x110	4	0.00207301	DHFR_ic75_palmer	DHFR
p26_DHFR_ic75_palmer	p26	10x111	5	0.0125286	DHFR_ic75_palmer	DHFR
p26_DHFR_ic75_palmer	p26	11x000	3	0.526809	DHFR_ic75_palmer	DHFR
p26_DHFR_ic75_palmer	p26	11x001	4	0.244712	DHFR_ic75_palmer	DHFR
p26_DHFR_ic75_palmer	p26	11x010	4	0.366592	DHFR_ic75_palmer	DHFR
p26_DHFR_ic75_palmer	p26	11x011	5	0.602904	DHFR_ic75_palmer	DHFR
p26_DHFR_ic75_palmer	p26	11x100	4	0.2524	DHFR_ic75_palmer	DHFR
p26_DHFR_ic75_palmer	p26	11x101	5	5.32598	DHFR_ic75_palmer	DHFR
p26_DHFR_ic75_palmer	p26	11x110	5	-0.0808877	DHFR_ic75_palmer	DHFR
p26_DHFR_ic75_palmer	p26	11x111	6	-0.120391	DHFR_ic75_palmer	DHFR
p28_DHFR_ic75_palmer	p28	000x00	1	1.85552	DHFR_ic75_palmer	DHFR
p28_DHFR_ic75_palmer	p28	000x01	2	0.22009	DHFR_ic75_palmer	DHFR
p28_DHFR_ic75_palmer	p28	000x10	2	1.55695	DHFR_ic75_palmer	DHFR
p28_DHFR_ic75_palmer	p28	000x11	3	-2.12212	DHFR_ic75_palmer	DHFR
p28_DHFR_ic75_palmer	p28	001x00	2	1.88563	DHFR_ic75_palmer	DHFR
p28_DHFR_ic75_palmer	p28	001x01	3	1	DHFR_ic75_palmer	DHFR
p28_DHFR_ic75_palmer	p28	001x10	3	1.05388	DHFR_ic75_palmer	DHFR
p28_DHFR_ic75_palmer	p28	001x11	4	-1.78592	DHFR_ic75_palmer	DHFR
p28_DHFR_ic75_palmer	p28	010x00	2	0.459167	DHFR_ic75_palmer	DHFR
p28_DHFR_ic75_palmer	p28	010x01	3	-1.10019	DHFR_ic75_palmer	DHFR
p28_DHFR_ic75_palmer	p28	010x10	3	-1.51082	DHFR_ic75_palmer	DHFR
p28_DHFR_ic75_palmer	p28	010x11	4	-2.48788	DHFR_ic75_palmer	DHFR
p28_DHFR_ic75_palmer	p28	011x00	3	3.74919	DHFR_ic75_palmer	DHFR
p28_DHFR_ic75_palmer	p28	011x01	4	-1.78612	DHFR_ic75_palmer	DHFR
p28_DHFR_ic75_palmer	p28	011x10	4	1.13676	DHFR_ic75_palmer	DHFR
p28_DHFR_ic75_palmer	p28	011x11	5	-2.77219	DHFR_ic75_palmer	DHFR
p28_DHFR_ic75_palmer	p28	100x00	2	1.29054	DHFR_ic75_palmer	DHFR
p28_DHFR_ic75_palmer	p28	100x01	3	0.725794	DHFR_ic75_palmer	DHFR
p28_DHFR_ic75_palmer	p28	100x10	3	0.606656	DHFR_ic75_palmer	DHFR
p28_DHFR_ic75_palmer	p28	100x11	4	0.228968	DHFR_ic75_palmer	DHFR
p28_DHFR_ic75_palmer	p28	101x00	3	1.19629	DHFR_ic75_palmer	DHFR
p28_DHFR_ic75_palmer	p28	101x01	4	0.277118	DHFR_ic75_palmer	DHFR
p28_DHFR_ic75_palmer	p28	101x10	4	0.235859	DHFR_ic75_palmer	DHFR
p28_DHFR_ic75_palmer	p28	101x11	5	0.106799	DHFR_ic75_palmer	DHFR
p28_DHFR_ic75_palmer	p28	110x00	3	0.688067	DHFR_ic75_palmer	DHFR
p28_DHFR_ic75_palmer	p28	110x01	4	-5.01469	DHFR_ic75_palmer	DHFR
p28_DHFR_ic75_palmer	p28	110x10	4	0.328567	DHFR_ic75_palmer	DHFR
p28_DHFR_ic75_palmer	p28	110x11	5	0.56779	DHFR_ic75_palmer	DHFR
p28_DHFR_ic75_palmer	p28	111x00	4	0.413658	DHFR_ic75_palmer	DHFR
p28_DHFR_ic75_palmer	p28	111x01	5	0.0665795	DHFR_ic75_palmer	DHFR
p28_DHFR_ic75_palmer	p28	111x10	5	-0.118913	DHFR_ic75_palmer	DHFR
p28_DHFR_ic75_palmer	p28	111x11	6	-0.155505	DHFR_ic75_palmer	DHFR
p30_DHFR_ic75_palmer	p30	0000x0	1	0.267172	DHFR_ic75_palmer	DHFR
p30_DHFR_ic75_palmer	p30	0000x1	2	0.491974	DHFR_ic75_palmer	DHFR
p30_DHFR_ic75_palmer	p30	0001x0	2	-0.0313933	DHFR_ic75_palmer	DHFR
p30_DHFR_ic75_palmer	p30	0001x1	3	-1.85024	DHFR_ic75_palmer	DHFR
p30_DHFR_ic75_palmer	p30	0010x0	2	0.71781	DHFR_ic75_palmer	DHFR
p30_DHFR_ic75_palmer	p30	0010x1	3	0.508289	DHFR_ic75_palmer	DHFR
p30_DHFR_ic75_palmer	p30	0011x0	3	-0.113943	DHFR_ic75_palmer	DHFR
p30_DHFR_ic75_palmer	p30	0011x1	4	-2.27763	DHFR_ic75_palmer	DHFR
p30_DHFR_ic75_palmer	p30	0100x0	2	-0.021636	DHFR_ic75_palmer	DHFR
p30_DHFR_ic75_palmer	p30	0100x1	3	-1.36646	DHFR_ic75_palmer	DHFR
p30_DHFR_ic75_palmer	p30	0101x0	3	-1.99162	DHFR_ic75_palmer	DHFR
p30_DHFR_ic75_palmer	p30	0101x1	4	-2.75415	DHFR_ic75_palmer	DHFR
p30_DHFR_ic75_palmer	p30	0110x0	3	4.21904	DHFR_ic75_palmer	DHFR
p30_DHFR_ic75_palmer	p30	0110x1	4	0.609978	DHFR_ic75_palmer	DHFR
p30_DHFR_ic75_palmer	p30	0111x0	4	1.60661	DHFR_ic75_palmer	DHFR
p30_DHFR_ic75_palmer	p30	0111x1	5	-0.376095	DHFR_ic75_palmer	DHFR
p30_DHFR_ic75_palmer	p30	1000x0	2	1.07004	DHFR_ic75_palmer	DHFR
p30_DHFR_ic75_palmer	p30	1000x1	3	0.525278	DHFR_ic75_palmer	DHFR
p30_DHFR_ic75_palmer	p30	1001x0	3	0.386153	DHFR_ic75_palmer	DHFR
p30_DHFR_ic75_palmer	p30	1001x1	4	0.0284526	DHFR_ic75_palmer	DHFR
p30_DHFR_ic75_palmer	p30	1010x0	3	0.940232	DHFR_ic75_palmer	DHFR
p30_DHFR_ic75_palmer	p30	1010x1	4	0.168266	DHFR_ic75_palmer	DHFR
p30_DHFR_ic75_palmer	p30	1011x0	4	-0.0202034	DHFR_ic75_palmer	DHFR
p30_DHFR_ic75_palmer	p30	1011x1	5	-0.00205341	DHFR_ic75_palmer	DHFR
p30_DHFR_ic75_palmer	p30	1100x0	3	0.472309	DHFR_ic75_palmer	DHFR
p30_DHFR_ic75_palmer	p30	1100x1	4	-0.272212	DHFR_ic75_palmer	DHFR
p30_DHFR_ic75_palmer	p30	1101x0	4	0.112809	DHFR_ic75_palmer	DHFR
p30_DHFR_ic75_palmer	p30	1101x1	5	5.31027	DHFR_ic75_palmer	DHFR
p30_DHFR_ic75_palmer	p30	1110x0	4	0.312092	DHFR_ic75_palmer	DHFR
p30_DHFR_ic75_palmer	p30	1110x1	5	0.0859805	DHFR_ic75_palmer	DHFR
p30_DHFR_ic75_palmer	p30	1111x0	5	-0.220479	DHFR_ic75_palmer	DHFR
p30_DHFR_ic75_palmer	p30	1111x1	6	-0.136104	DHFR_ic75_palmer	DHFR
p94_DHFR_ic75_palmer	p94	00000x	1	1.47276	DHFR_ic75_palmer	DHFR
p94_DHFR_ic75_palmer	p94	00001x	2	1.69756	DHFR_ic75_palmer	DHFR
p94_DHFR_ic75_palmer	p94	00010x	2	-0.162672	DHFR_ic75_palmer	DHFR
p94_DHFR_ic75_palmer	p94	00011x	3	-1.98152	DHFR_ic75_palmer	DHFR
p94_DHFR_ic75_palmer	p94	00100x	2	0.741722	DHFR_ic75_palmer	DHFR
p94_DHFR_ic75_palmer	p94	00101x	3	0.532201	DHFR_ic75_palmer	DHFR
p94_DHFR_ic75_palmer	p94	00110x	3	-0.143907	DHFR_ic75_palmer	DHFR
p94_DHFR_ic75_palmer	p94	00111x	4	-2.30759	DHFR_ic75_palmer	DHFR
p94_DHFR_ic75_palmer	p94	01000x	2	0.0944679	DHFR_ic75_palmer	DHFR
p94_DHFR_ic75_palmer	p94	01001x	3	-1.25035	DHFR_ic75_palmer	DHFR
p94_DHFR_ic75_palmer	p94	01010x	3	-1.46489	DHFR_ic75_palmer	DHFR
p94_DHFR_ic75_palmer	p94	01011x	4	-2.22742	DHFR_ic75_palmer	DHFR
p94_DHFR_ic75_palmer	p94	01100x	3	4.39513	DHFR_ic75_palmer	DHFR
p94_DHFR_ic75_palmer	p94	01101x	4	0.786069	DHFR_ic75_palmer	DHFR
p94_DHFR_ic75_palmer	p94	01110x	4	-1.14018	DHFR_ic75_palmer	DHFR
p94_DHFR_ic75_palmer	p94	01111x	5	-3.12289	DHFR_ic75_palmer	DHFR
p94_DHFR_ic75_palmer	p94	10000x	2	0.914055	DHFR_ic75_palmer	DHFR
p94_DHFR_ic75_palmer	p94	10001x	3	0.369295	DHFR_ic75_palmer	DHFR
p94_DHFR_ic75_palmer	p94	10010x	3	0.349308	DHFR_ic75_palmer	DHFR
p94_DHFR_ic75_palmer	p94	10011x	4	-0.00839243	DHFR_ic75_palmer	DHFR
p94_DHFR_ic75_palmer	p94	10100x	3	0.90309	DHFR_ic75_palmer	DHFR
p94_DHFR_ic75_palmer	p94	10101x	4	0.131124	DHFR_ic75_palmer	DHFR
p94_DHFR_ic75_palmer	p94	10110x	4	-0.0160868	DHFR_ic75_palmer	DHFR
p94_DHFR_ic75_palmer	p94	10111x	5	0.00206316	DHFR_ic75_palmer	DHFR
p94_DHFR_ic75_palmer	p94	11000x	3	0.59936	DHFR_ic75_palmer	DHFR
p94_DHFR_ic75_palmer	p94	11001x	4	-0.145161	DHFR_ic75_palmer	DHFR
p94_DHFR_ic75_palmer	p94	11010x	4	-5.1034	DHFR_ic75_palmer	DHFR
p94_DHFR_ic75_palmer	p94	11011x	5	0.0940622	DHFR_ic75_palmer	DHFR
p94_DHFR_ic75_palmer	p94	11100x	4	0.317262	DHFR_ic75_palmer	DHFR
p94_DHFR_ic75_palmer	p94	11101x	5	0.0911507	DHFR_ic75_palmer	DHFR
p94_DHFR_ic75_palmer	p94	11110x	5	-0.0298162	DHFR_ic75_palmer	DHFR
p94_DHFR_ic75_palmer	p94	11111x	6	0.0545588	DHFR_ic75_palmer	DHFR
p21_DHFR_kcat_trajg	p21	x0000	1	-0.0381045	DHFR_kcat_trajg	DHFR
p21_DHFR_kcat_trajg	p21	x0001	2	0.0646373	DHFR_kcat_trajg	DHFR
p21_DHFR_kcat_trajg	p21	x0010	2	-0.150724	DHFR_kcat_trajg	DHFR
p21_DHFR_kcat_trajg	p21	x0011	3	-2.02898	DHFR_kcat_trajg	DHFR
p21_DHFR_kcat_trajg	p21	x0100	2	-0.084417	DHFR_kcat_trajg	DHFR
p21_DHFR_kcat_trajg	p21	x0101	3	-0.240311	DHFR_kcat_trajg	DHFR
p21_DHFR_kcat_trajg	p21	x0110	3	-0.775604	DHFR_kcat_trajg	DHFR
p21_DHFR_kcat_trajg	p21	x0111	4	-2.72342	DHFR_kcat_trajg	DHFR
p21_DHFR_kcat_trajg	p21	x1000	2	0.00893317	DHFR_kcat_trajg	DHFR
p21_DHFR_kcat_trajg	p21	x1001	3	0.0164486	DHFR_kcat_trajg	DHFR
p21_DHFR_kcat_trajg	p21	x1010	3	-0.632023	DHFR_kcat_trajg	DHFR
p21_DHFR_kcat_trajg	p21	x1011	4	-3.55026	DHFR_kcat_trajg	DHFR
p21_DHFR_kcat_trajg	p21	x1100	3	-0.150226	DHFR_kcat_trajg	DHFR
p21_DHFR_kcat_trajg	p21	x1101	4	-1.49364	DHFR_kcat_trajg	DHFR
p21_DHFR_kcat_trajg	p21	x1110	4	-2.21194	DHFR_kcat_trajg	DHFR
p21_DHFR_kcat_trajg	p21	x1111	5	-3.70885	DHFR_kcat_trajg	DHFR
p26_DHFR_kcat_trajg	p26	0x000	1	-0.0872467	DHFR_kcat_trajg	DHFR
p26_DHFR_kcat_trajg	p26	0x001	2	-0.00313194	DHFR_kcat_trajg	DHFR
p26_DHFR_kcat_trajg	p26	0x010	2	0.0133216	DHFR_kcat_trajg	DHFR
p26_DHFR_kcat_trajg	p26	0x011	3	-0.0358702	DHFR_kcat_trajg	DHFR
p26_DHFR_kcat_trajg	p26	0x100	2	-0.0141358	DHFR_kcat_trajg	DHFR
p26_DHFR_kcat_trajg	p26	0x101	3	0.0311886	DHFR_kcat_trajg	DHFR
p26_DHFR_kcat_trajg	p26	0x110	3	-0.00990501	DHFR_kcat_trajg	DHFR
p26_DHFR_kcat_trajg	p26	0x111	4	-0.134006	DHFR_kcat_trajg	DHFR
p26_DHFR_kcat_trajg	p26	1x000	2	-0.040209	DHFR_kcat_trajg	DHFR
p26_DHFR_kcat_trajg	p26	1x001	3	-0.0513206	DHFR_kcat_trajg	DHFR
p26_DHFR_kcat_trajg	p26	1x010	3	-0.467978	DHFR_kcat_trajg	DHFR
p26_DHFR_kcat_trajg	p26	1x011	4	-1.55714	DHFR_kcat_trajg	DHFR
p26_DHFR_kcat_trajg	p26	1x100	3	-0.0799448	DHFR_kcat_trajg	DHFR
p26_DHFR_kcat_trajg	p26	1x101	4	-1.22214	DHFR_kcat_trajg	DHFR
p26_DHFR_kcat_trajg	p26	1x110	4	-1.44624	DHFR_kcat_trajg	DHFR
p26_DHFR_kcat_trajg	p26	1x111	5	-1.11944	DHFR_kcat_trajg	DHFR
p28_DHFR_kcat_trajg	p28	00x00	1	-0.0141246	DHFR_kcat_trajg	DHFR
p28_DHFR_kcat_trajg	p28	00x01	2	0.0193278	DHFR_kcat_trajg	DHFR
p28_DHFR_kcat_trajg	p28	00x10	2	0.0396505	DHFR_kcat_trajg	DHFR
p28_DHFR_kcat_trajg	p28	00x11	3	0.0399147	DHFR_kcat_trajg	DHFR
p28_DHFR_kcat_trajg	p28	01x00	2	0.0589863	DHFR_kcat_trajg	DHFR
p28_DHFR_kcat_trajg	p28	01x01	3	0.0536483	DHFR_kcat_trajg	DHFR
p28_DHFR_kcat_trajg	p28	01x10	3	0.0164239	DHFR_kcat_trajg	DHFR
p28_DHFR_kcat_trajg	p28	01x11	4	-0.0582209	DHFR_kcat_trajg	DHFR
p28_DHFR_kcat_trajg	p28	10x00	2	-0.0604372	DHFR_kcat_trajg	DHFR
p28_DHFR_kcat_trajg	p28	10x01	3	-0.28562	DHFR_kcat_trajg	DHFR
p28_DHFR_kcat_trajg	p28	10x10	3	-0.58523	DHFR_kcat_trajg	DHFR
p28_DHFR_kcat_trajg	p28	10x11	4	-0.654529	DHFR_kcat_trajg	DHFR
p28_DHFR_kcat_trajg	p28	11x00	3	-0.100173	DHFR_kcat_trajg	DHFR
p28_DHFR_kcat_trajg	p28	11x01	4	-1.45644	DHFR_kcat_trajg	DHFR
p28_DHFR_kcat_trajg	p28	11x10	4	-1.5635	DHFR_kcat_trajg	DHFR
p28_DHFR_kcat_trajg	p28	11x11	5	-0.216821	DHFR_kcat_trajg	DHFR
p30_DHFR_kcat_trajg	p30	000x0	1	-0.0310503	DHFR_kcat_trajg	DHFR
p30_DHFR_kcat_trajg	p30	000x1	2	0.0242742	DHFR_kcat_trajg	DHFR
p30_DHFR_kcat_trajg	p30	001x0	2	0.0227248	DHFR_kcat_trajg	DHFR
p30_DHFR_kcat_trajg	p30	001x1	3	0.0448611	DHFR_kcat_trajg	DHFR
p30_DHFR_kcat_trajg	p30	010x0	2	0.0695179	DHFR_kcat_trajg	DHFR
p30_DHFR_kcat_trajg	p30	010x1	3	-0.00846398	DHFR_kcat_trajg	DHFR
p30_DHFR_kcat_trajg	p30	011x0	3	0.0269556	DHFR_kcat_trajg	DHFR
p30_DHFR_kcat_trajg	p30	011x1	4	-0.120333	DHFR_kcat_trajg	DHFR
p30_DHFR_kcat_trajg	p30	100x0	2	-0.14367	DHFR_kcat_trajg	DHFR
p30_DHFR_kcat_trajg	p30	100x1	3	-2.06934	DHFR_kcat_trajg	DHFR
p30_DHFR_kcat_trajg	p30	101x0	3	-0.668462	DHFR_kcat_trajg	DHFR
p30_DHFR_kcat_trajg	p30	101x1	4	-2.43825	DHFR_kcat_trajg	DHFR
p30_DHFR_kcat_trajg	p30	110x0	3	-0.571438	DHFR_kcat_trajg	DHFR
p30_DHFR_kcat_trajg	p30	110x1	4	-3.57517	DHFR_kcat_trajg	DHFR
p30_DHFR_kcat_trajg	p30	111x0	4	-2.03476	DHFR_kcat_trajg	DHFR
p30_DHFR_kcat_trajg	p30	111x1	5	-2.33555	DHFR_kcat_trajg	DHFR
p94_DHFR_kcat_trajg	p94	0000x	1	-0.0783135	DHFR_kcat_trajg	DHFR
p94_DHFR_kcat_trajg	p94	0001x	2	-0.022989	DHFR_kcat_trajg	DHFR
p94_DHFR_kcat_trajg	p94	0010x	2	-0.0448611	DHFR_kcat_trajg	DHFR
p94_DHFR_kcat_trajg	p94	0011x	3	-0.0227248	DHFR_kcat_trajg	DHFR
p94_DHFR_kcat_trajg	p94	0100x	2	0.00580123	DHFR_kcat_trajg	DHFR
p94_DHFR_kcat_trajg	p94	0101x	3	-0.0721807	DHFR_kcat_trajg	DHFR
p94_DHFR_kcat_trajg	p94	0110x	3	0.000463247	DHFR_kcat_trajg	DHFR
p94_DHFR_kcat_trajg	p94	0111x	4	-0.146826	DHFR_kcat_trajg	DHFR
p94_DHFR_kcat_trajg	p94	1000x	2	0.0244283	DHFR_kcat_trajg	DHFR
p94_DHFR_kcat_trajg	p94	1001x	3	-1.90125	DHFR_kcat_trajg	DHFR
p94_DHFR_kcat_trajg	p94	1010x	3	-0.200755	DHFR_kcat_trajg	DHFR
p94_DHFR_kcat_trajg	p94	1011x	4	-1.97055	DHFR_kcat_trajg	DHFR
p94_DHFR_kcat_trajg	p94	1100x	3	0.0133167	DHFR_kcat_trajg	DHFR
p94_DHFR_kcat_trajg	p94	1101x	4	-2.99041	DHFR_kcat_trajg	DHFR
p94_DHFR_kcat_trajg	p94	1110x	4	-1.34295	DHFR_kcat_trajg	DHFR
p94_DHFR_kcat_trajg	p94	1111x	5	-1.64374	DHFR_kcat_trajg	DHFR
p21_DHFR_kcat_trajr	p21	x0000	1	-0.0227338	DHFR_kcat_trajr	DHFR
p21_DHFR_kcat_trajr	p21	x0001	2	0.0519809	DHFR_kcat_trajr	DHFR
p21_DHFR_kcat_trajr	p21	x0010	2	-0.0246188	DHFR_kcat_trajr	DHFR
p21_DHFR_kcat_trajr	p21	x0011	3	-0.545415	DHFR_kcat_trajr	DHFR
p21_DHFR_kcat_trajr	p21	x0100	2	-0.0733941	DHFR_kcat_trajr	DHFR
p21_DHFR_kcat_trajr	p21	x0101	3	-0.332153	DHFR_kcat_trajr	DHFR
p21_DHFR_kcat_trajr	p21	x0110	3	-1.52516	DHFR_kcat_trajr	DHFR
p21_DHFR_kcat_trajr	p21	x0111	4	-2.4749	DHFR_kcat_trajr	DHFR
p21_DHFR_kcat_trajr	p21	x1000	2	0.00955637	DHFR_kcat_trajr	DHFR
p21_DHFR_kcat_trajr	p21	x1001	3	0.0162234	DHFR_kcat_trajr	DHFR
p21_DHFR_kcat_trajr	p21	x1010	3	-0.0337486	DHFR_kcat_trajr	DHFR
p21_DHFR_kcat_trajr	p21	x1011	4	-1.89707	DHFR_kcat_trajr	DHFR
p21_DHFR_kcat_trajr	p21	x1100	3	-0.166512	DHFR_kcat_trajr	DHFR
p21_DHFR_kcat_trajr	p21	x1101	4	-2.17452	DHFR_kcat_trajr	DHFR
p21_DHFR_kcat_trajr	p21	x1110	4	-2.53313	DHFR_kcat_trajr	DHFR
p21_DHFR_kcat_trajr	p21	x1111	5	-2.91078	DHFR_kcat_trajr	DHFR
p26_DHFR_kcat_trajr	p26	0x000	1	-0.0685421	DHFR_kcat_trajr	DHFR
p26_DHFR_kcat_trajr	p26	0x001	2	-0.00299515	DHFR_kcat_trajr	DHFR
p26_DHFR_kcat_trajr	p26	0x010	2	-0.0155043	DHFR_kcat_trajr	DHFR
p26_DHFR_kcat_trajr	p26	0x011	3	-0.0173741	DHFR_kcat_trajr	DHFR
p26_DHFR_kcat_trajr	p26	0x100	2	-0.00891806	DHFR_kcat_trajr	DHFR
p26_DHFR_kcat_trajr	p26	0x101	3	0.0245587	DHFR_kcat_trajr	DHFR
p26_DHFR_kcat_trajr	p26	0x110	3	0.0199966	DHFR_kcat_trajr	DHFR
p26_DHFR_kcat_trajr	p26	0x111	4	-0.00312604	DHFR_kcat_trajr	DHFR
p26_DHFR_kcat_trajr	p26	1x000	2	-0.036252	DHFR_kcat_trajr	DHFR
p26_DHFR_kcat_trajr	p26	1x001	3	-0.0387526	DHFR_kcat_trajr	DHFR
p26_DHFR_kcat_trajr	p26	1x010	3	-0.024634	DHFR_kcat_trajr	DHFR
p26_DHFR_kcat_trajr	p26	1x011	4	-1.36903	DHFR_kcat_trajr	DHFR
p26_DHFR_kcat_trajr	p26	1x100	3	-0.102036	DHFR_kcat_trajr	DHFR
p26_DHFR_kcat_trajr	p26	1x101	4	-1.81781	DHFR_kcat_trajr	DHFR
p26_DHFR_kcat_trajr	p26	1x110	4	-0.987977	DHFR_kcat_trajr	DHFR
p26_DHFR_kcat_trajr	p26	1x111	5	-0.439001	DHFR_kcat_trajr	DHFR
p28_DHFR_kcat_trajr	p28	00x00	1	-0.0070049	DHFR_kcat_trajr	DHFR
p28_DHFR_kcat_trajr	p28	00x01	2	0.0185041	DHFR_kcat_trajr	DHFR
p28_DHFR_kcat_trajr	p28	00x10	2	-0.0191272	DHFR_kcat_trajr	DHFR
p28_DHFR_kcat_trajr	p28	00x11	3	0.00312604	DHFR_kcat_trajr	DHFR
p28_DHFR_kcat_trajr	p28	01x00	2	0.0526192	DHFR_kcat_trajr	DHFR
p28_DHFR_kcat_trajr	p28	01x01	3	0.0460579	DHFR_kcat_trajr	DHFR
p28_DHFR_kcat_trajr	p28	01x10	3	0.0163737	DHFR_kcat_trajr	DHFR
p28_DHFR_kcat_trajr	p28	01x11	4	0.0173741	DHFR_kcat_trajr	DHFR
p28_DHFR_kcat_trajr	p28	10x00	2	-0.0576652	DHFR_kcat_trajr	DHFR
p28_DHFR_kcat_trajr	p28	10x01	3	-0.365629	DHFR_kcat_trajr	DHFR
p28_DHFR_kcat_trajr	p28	10x10	3	-1.51967	DHFR_kcat_trajr	DHFR
p28_DHFR_kcat_trajr	p28	10x11	4	-1.92636	DHFR_kcat_trajr	DHFR
p28_DHFR_kcat_trajr	p28	11x00	3	-0.123449	DHFR_kcat_trajr	DHFR
p28_DHFR_kcat_trajr	p28	11x01	4	-2.14468	DHFR_kcat_trajr	DHFR
p28_DHFR_kcat_trajr	p28	11x10	4	-2.48301	DHFR_kcat_trajr	DHFR
p28_DHFR_kcat_trajr	p28	11x11	5	-0.996335	DHFR_kcat_trajr	DHFR
p30_DHFR_kcat_trajr	p30	000x0	1	-0.000869459	DHFR_kcat_trajr	DHFR
p30_DHFR_kcat_trajr	p30	000x1	2	0.0453095	DHFR_kcat_trajr	DHFR
p30_DHFR_kcat_trajr	p30	001x0	2	-0.0129917	DHFR_kcat_trajr	DHFR
p30_DHFR_kcat_trajr	p30	001x1	3	0.0299314	DHFR_kcat_trajr	DHFR
p30_DHFR_kcat_trajr	p30	010x0	2	0.0521684	DHFR_kcat_trajr	DHFR
p30_DHFR_kcat_trajr	p30	010x1	3	0.0309306	DHFR_kcat_trajr	DHFR
p30_DHFR_kcat_trajr	p30	011x0	3	0.015923	DHFR_kcat_trajr	DHFR
p30_DHFR_kcat_trajr	p30	011x1	4	0.00224674	DHFR_kcat_trajr	DHFR
p30_DHFR_kcat_trajr	p30	100x0	2	-0.00275452	DHFR_kcat_trajr	DHFR
p30_DHFR_kcat_trajr	p30	100x1	3	-0.552086	DHFR_kcat_trajr	DHFR
p30_DHFR_kcat_trajr	p30	101x0	3	-1.46476	DHFR_kcat_trajr	DHFR
p30_DHFR_kcat_trajr	p30	101x1	4	-2.11282	DHFR_kcat_trajr	DHFR
p30_DHFR_kcat_trajr	p30	110x0	3	0.00886346	DHFR_kcat_trajr	DHFR
p30_DHFR_kcat_trajr	p30	110x1	4	-1.88236	DHFR_kcat_trajr	DHFR
p30_DHFR_kcat_trajr	p30	111x0	4	-2.3507	DHFR_kcat_trajr	DHFR
p30_DHFR_kcat_trajr	p30	111x1	5	-0.734013	DHFR_kcat_trajr	DHFR
p94_DHFR_kcat_trajr	p94	0000x	1	-0.0589858	DHFR_kcat_trajr	DHFR
p94_DHFR_kcat_trajr	p94	0001x	2	-0.0128068	DHFR_kcat_trajr	DHFR
p94_DHFR_kcat_trajr	p94	0010x	2	-0.0334767	DHFR_kcat_trajr	DHFR
p94_DHFR_kcat_trajr	p94	0011x	3	0.00944645	DHFR_kcat_trajr	DHFR
p94_DHFR_kcat_trajr	p94	0100x	2	0.00656123	DHFR_kcat_trajr	DHFR
p94_DHFR_kcat_trajr	p94	0101x	3	-0.0146766	DHFR_kcat_trajr	DHFR
p94_DHFR_kcat_trajr	p94	0110x	3	0	DHFR_kcat_trajr	DHFR
p94_DHFR_kcat_trajr	p94	0111x	4	-0.0136762	DHFR_kcat_trajr	DHFR
p94_DHFR_kcat_trajr	p94	1000x	2	0.0157289	DHFR_kcat_trajr	DHFR
p94_DHFR_kcat_trajr	p94	1001x	3	-0.533603	DHFR_kcat_trajr	DHFR
p94_DHFR_kcat_trajr	p94	1010x	3	-0.292235	DHFR_kcat_trajr	DHFR
p94_DHFR_kcat_trajr	p94	1011x	4	-0.940297	DHFR_kcat_trajr	DHFR
p94_DHFR_kcat_trajr	p94	1100x	3	0.0132283	DHFR_kcat_trajr	DHFR
p94_DHFR_kcat_trajr	p94	1101x	4	-1.878	DHFR_kcat_trajr	DHFR
p94_DHFR_kcat_trajr	p94	1110x	4	-2.00801	DHFR_kcat_trajr	DHFR
p94_DHFR_kcat_trajr	p94	1111x	5	-0.391321	DHFR_kcat_trajr	DHFR
p21_DHFR_ki_trajg	p21	x0000	1	0.245513	DHFR_ki_trajg	DHFR
p21_DHFR_ki_trajg	p21	x0001	2	1.03714	DHFR_ki_trajg	DHFR
p21_DHFR_ki_trajg	p21	x0010	2	0.941294	DHFR_ki_trajg	DHFR
p21_DHFR_ki_trajg	p21	x0011	3	0.340036	DHFR_ki_trajg	DHFR
p21_DHFR_ki_trajg	p21	x0100	2	0.520502	DHFR_ki_trajg	DHFR
p21_DHFR_ki_trajg	p21	x0101	3	0.443228	DHFR_ki_trajg	DHFR
p21_DHFR_ki_trajg	p21	x0110	3	1.08654	DHFR_ki_trajg	DHFR
p21_DHFR_ki_trajg	p21	x0111	4	1.23955	DHFR_ki_trajg	DHFR
p21_DHFR_ki_trajg	p21	x1000	2	0.5372	DHFR_ki_trajg	DHFR
p21_DHFR_ki_trajg	p21	x1001	3	1.51631	DHFR_ki_trajg	DHFR
p21_DHFR_ki_trajg	p21	x1010	3	1.27007	DHFR_ki_trajg	DHFR
p21_DHFR_ki_trajg	p21	x1011	4	1.09942	DHFR_ki_trajg	DHFR
p21_DHFR_ki_trajg	p21	x1100	3	1.31951	DHFR_ki_trajg	DHFR
p21_DHFR_ki_trajg	p21	x1101	4	1.04285	DHFR_ki_trajg	DHFR
p21_DHFR_ki_trajg	p21	x1110	4	1.54012	DHFR_ki_trajg	DHFR
p21_DHFR_ki_trajg	p21	x1111	5	1.41487	DHFR_ki_trajg	DHFR
p26_DHFR_ki_trajg	p26	0x000	1	0.238046	DHFR_ki_trajg	DHFR
p26_DHFR_ki_trajg	p26	0x001	2	0.552407	DHFR_ki_trajg	DHFR
p26_DHFR_ki_trajg	p26	0x010	2	0.796877	DHFR_ki_trajg	DHFR
p26_DHFR_ki_trajg	p26	0x011	3	1.04251	DHFR_ki_trajg	DHFR
p26_DHFR_ki_trajg	p26	0x100	2	0.642752	DHFR_ki_trajg	DHFR
p26_DHFR_ki_trajg	p26	0x101	3	1.08501	DHFR_ki_trajg	DHFR
p26_DHFR_ki_trajg	p26	0x110	3	1.24649	DHFR_ki_trajg	DHFR
p26_DHFR_ki_trajg	p26	0x111	4	1.66462	DHFR_ki_trajg	DHFR
p26_DHFR_ki_trajg	p26	1x000	2	0.529734	DHFR_ki_trajg	DHFR
p26_DHFR_ki_trajg	p26	1x001	3	1.03157	DHFR_ki_trajg	DHFR
p26_DHFR_ki_trajg	p26	1x010	3	1.12565	DHFR_ki_trajg	DHFR
p26_DHFR_ki_trajg	p26	1x011	4	1.80189	DHFR_ki_trajg	DHFR
p26_DHFR_ki_trajg	p26	1x100	3	1.44176	DHFR_ki_trajg	DHFR
p26_DHFR_ki_trajg	p26	1x101	4	1.68464	DHFR_ki_trajg	DHFR
p26_DHFR_ki_trajg	p26	1x110	4	1.70007	DHFR_ki_trajg	DHFR
p26_DHFR_ki_trajg	p26	1x111	5	1.83994	DHFR_ki_trajg	DHFR
p28_DHFR_ki_trajg	p28	00x00	1	0.865104	DHFR_ki_trajg	DHFR
p28_DHFR_ki_trajg	p28	00x01	2	1.59816	DHFR_ki_trajg	DHFR
p28_DHFR_ki_trajg	p28	00x10	2	1.26731	DHFR_ki_trajg	DHFR
p28_DHFR_ki_trajg	p28	00x11	3	0.392984	DHFR_ki_trajg	DHFR
p28_DHFR_ki_trajg	p28	01x00	2	1.26981	DHFR_ki_trajg	DHFR
p28_DHFR_ki_trajg	p28	01x01	3	2.13077	DHFR_ki_trajg	DHFR
p28_DHFR_ki_trajg	p28	01x10	3	1.71692	DHFR_ki_trajg	DHFR
p28_DHFR_ki_trajg	p28	01x11	4	1.0151	DHFR_ki_trajg	DHFR
p28_DHFR_ki_trajg	p28	10x00	2	1.14009	DHFR_ki_trajg	DHFR
p28_DHFR_ki_trajg	p28	10x01	3	1.00425	DHFR_ki_trajg	DHFR
p28_DHFR_ki_trajg	p28	10x10	3	1.41255	DHFR_ki_trajg	DHFR
p28_DHFR_ki_trajg	p28	10x11	4	1.2925	DHFR_ki_trajg	DHFR
p28_DHFR_ki_trajg	p28	11x00	3	2.05212	DHFR_ki_trajg	DHFR
p28_DHFR_ki_trajg	p28	11x01	4	1.65731	DHFR_ki_trajg	DHFR
p28_DHFR_ki_trajg	p28	11x10	4	1.98697	DHFR_ki_trajg	DHFR
p28_DHFR_ki_trajg	p28	11x11	5	1.33055	DHFR_ki_trajg	DHFR
p30_DHFR_ki_trajg	p30	000x0	1	0.240549	DHFR_ki_trajg	DHFR
p30_DHFR_ki_trajg	p30	000x1	2	2.00309	DHFR_ki_trajg	DHFR
p30_DHFR_ki_trajg	p30	001x0	2	0.642752	DHFR_ki_trajg	DHFR
p30_DHFR_ki_trajg	p30	001x1	3	0.79791	DHFR_ki_trajg	DHFR
p30_DHFR_ki_trajg	p30	010x0	2	0.79938	DHFR_ki_trajg	DHFR
p30_DHFR_ki_trajg	p30	010x1	3	2.49319	DHFR_ki_trajg	DHFR
p30_DHFR_ki_trajg	p30	011x0	3	1.24649	DHFR_ki_trajg	DHFR
p30_DHFR_ki_trajg	p30	011x1	4	1.37752	DHFR_ki_trajg	DHFR
p30_DHFR_ki_trajg	p30	100x0	2	0.936331	DHFR_ki_trajg	DHFR
p30_DHFR_ki_trajg	p30	100x1	3	1.30599	DHFR_ki_trajg	DHFR
p30_DHFR_ki_trajg	p30	101x0	3	1.20879	DHFR_ki_trajg	DHFR
p30_DHFR_ki_trajg	p30	101x1	4	1.59423	DHFR_ki_trajg	DHFR
p30_DHFR_ki_trajg	p30	110x0	3	1.53225	DHFR_ki_trajg	DHFR
p30_DHFR_ki_trajg	p30	110x1	4	2.0763	DHFR_ki_trajg	DHFR
p30_DHFR_ki_trajg	p30	111x0	4	1.4671	DHFR_ki_trajg	DHFR
p30_DHFR_ki_trajg	p30	111x1	5	1.74954	DHFR_ki_trajg	DHFR
p94_DHFR_ki_trajg	p94	0000x	1	0.447158	DHFR_ki_trajg	DHFR
p94_DHFR_ki_trajg	p94	0001x	2	2.2097	DHFR_ki_trajg	DHFR
p94_DHFR_ki_trajg	p94	0010x	2	1.18022	DHFR_ki_trajg	DHFR
p94_DHFR_ki_trajg	p94	0011x	3	1.33538	DHFR_ki_trajg	DHFR
p94_DHFR_ki_trajg	p94	0100x	2	0.761519	DHFR_ki_trajg	DHFR
p94_DHFR_ki_trajg	p94	0101x	3	2.45533	DHFR_ki_trajg	DHFR
p94_DHFR_ki_trajg	p94	0110x	3	1.62248	DHFR_ki_trajg	DHFR
p94_DHFR_ki_trajg	p94	0111x	4	1.75351	DHFR_ki_trajg	DHFR
p94_DHFR_ki_trajg	p94	1000x	2	1.23879	DHFR_ki_trajg	DHFR
p94_DHFR_ki_trajg	p94	1001x	3	1.60844	DHFR_ki_trajg	DHFR
p94_DHFR_ki_trajg	p94	1010x	3	1.10294	DHFR_ki_trajg	DHFR
p94_DHFR_ki_trajg	p94	1011x	4	1.48839	DHFR_ki_trajg	DHFR
p94_DHFR_ki_trajg	p94	1100x	3	1.74063	DHFR_ki_trajg	DHFR
p94_DHFR_ki_trajg	p94	1101x	4	2.28468	DHFR_ki_trajg	DHFR
p94_DHFR_ki_trajg	p94	1110x	4	1.34582	DHFR_ki_trajg	DHFR
p94_DHFR_ki_trajg	p94	1111x	5	1.62826	DHFR_ki_trajg	DHFR
p21_DHFR_ki_trajr	p21	x0000	1	0.240549	DHFR_ki_trajr	DHFR
p21_DHFR_ki_trajr	p21	x0001	2	1.089	DHFR_ki_trajr	DHFR
p21_DHFR_ki_trajr	p21	x0010	2	1.12184	DHFR_ki_trajr	DHFR
p21_DHFR_ki_trajr	p21	x0011	3	1.40181	DHFR_ki_trajr	DHFR
p21_DHFR_ki_trajr	p21	x0100	2	0.54982	DHFR_ki_trajr	DHFR
p21_DHFR_ki_trajr	p21	x0101	3	0.462845	DHFR_ki_trajr	DHFR
p21_DHFR_ki_trajr	p21	x0110	3	0.75771	DHFR_ki_trajr	DHFR
p21_DHFR_ki_trajr	p21	x0111	4	1.12305	DHFR_ki_trajr	DHFR
p21_DHFR_ki_trajr	p21	x1000	2	0.548041	DHFR_ki_trajr	DHFR
p21_DHFR_ki_trajr	p21	x1001	3	1.60101	DHFR_ki_trajr	DHFR
p21_DHFR_ki_trajr	p21	x1010	3	0.789761	DHFR_ki_trajr	DHFR
p21_DHFR_ki_trajr	p21	x1011	4	1.37278	DHFR_ki_trajr	DHFR
p21_DHFR_ki_trajr	p21	x1100	3	1.3792	DHFR_ki_trajr	DHFR
p21_DHFR_ki_trajr	p21	x1101	4	0.960371	DHFR_ki_trajr	DHFR
p21_DHFR_ki_trajr	p21	x1110	4	1.23949	DHFR_ki_trajr	DHFR
p21_DHFR_ki_trajr	p21	x1111	5	1.09745	DHFR_ki_trajr	DHFR
p26_DHFR_ki_trajr	p26	0x000	1	0.232996	DHFR_ki_trajr	DHFR
p26_DHFR_ki_trajr	p26	0x001	2	0.574554	DHFR_ki_trajr	DHFR
p26_DHFR_ki_trajr	p26	0x010	2	0.742154	DHFR_ki_trajr	DHFR
p26_DHFR_ki_trajr	p26	0x011	3	1.83857	DHFR_ki_trajr	DHFR
p26_DHFR_ki_trajr	p26	0x100	2	0.681241	DHFR_ki_trajr	DHFR
p26_DHFR_ki_trajr	p26	0x101	3	1.10842	DHFR_ki_trajr	DHFR
p26_DHFR_ki_trajr	p26	0x110	3	0.578007	DHFR_ki_trajr	DHFR
p26_DHFR_ki_trajr	p26	0x111	4	1.00054	DHFR_ki_trajr	DHFR
p26_DHFR_ki_trajr	p26	1x000	2	0.540488	DHFR_ki_trajr	DHFR
p26_DHFR_ki_trajr	p26	1x001	3	1.08657	DHFR_ki_trajr	DHFR
p26_DHFR_ki_trajr	p26	1x010	3	0.410071	DHFR_ki_trajr	DHFR
p26_DHFR_ki_trajr	p26	1x011	4	1.80954	DHFR_ki_trajr	DHFR
p26_DHFR_ki_trajr	p26	1x100	3	1.51063	DHFR_ki_trajr	DHFR
p26_DHFR_ki_trajr	p26	1x101	4	1.60595	DHFR_ki_trajr	DHFR
p26_DHFR_ki_trajr	p26	1x110	4	1.05979	DHFR_ki_trajr	DHFR
p26_DHFR_ki_trajr	p26	1x111	5	0.974938	DHFR_ki_trajr	DHFR
p28_DHFR_ki_trajr	p28	00x00	1	0.875061	DHFR_ki_trajr	DHFR
p28_DHFR_ki_trajr	p28	00x01	2	1.68463	DHFR_ki_trajr	DHFR
p28_DHFR_ki_trajr	p28	00x10	2	1.81895	DHFR_ki_trajr	DHFR
p28_DHFR_ki_trajr	p28	00x11	3	2.08026	DHFR_ki_trajr	DHFR
p28_DHFR_ki_trajr	p28	01x00	2	1.32331	DHFR_ki_trajr	DHFR
p28_DHFR_ki_trajr	p28	01x01	3	2.2185	DHFR_ki_trajr	DHFR
p28_DHFR_ki_trajr	p28	01x10	3	1.6548	DHFR_ki_trajr	DHFR
p28_DHFR_ki_trajr	p28	01x11	4	1.24223	DHFR_ki_trajr	DHFR
p28_DHFR_ki_trajr	p28	10x00	2	1.18433	DHFR_ki_trajr	DHFR
p28_DHFR_ki_trajr	p28	10x01	3	1.05847	DHFR_ki_trajr	DHFR
p28_DHFR_ki_trajr	p28	10x10	3	1.45481	DHFR_ki_trajr	DHFR
p28_DHFR_ki_trajr	p28	10x11	4	1.8015	DHFR_ki_trajr	DHFR
p28_DHFR_ki_trajr	p28	11x00	3	2.15447	DHFR_ki_trajr	DHFR
p28_DHFR_ki_trajr	p28	11x01	4	1.57785	DHFR_ki_trajr	DHFR
p28_DHFR_ki_trajr	p28	11x10	4	2.10453	DHFR_ki_trajr	DHFR
p28_DHFR_ki_trajr	p28	11x11	5	0.966895	DHFR_ki_trajr	DHFR
p30_DHFR_ki_trajr	p30	000x0	1	0.245513	DHFR_ki_trajr	DHFR
p30_DHFR_ki_trajr	p30	000x1	2	0.383595	DHFR_ki_trajr	DHFR
p30_DHFR_ki_trajr	p30	001x0	2	1.1894	DHFR_ki_trajr	DHFR
p30_DHFR_ki_trajr	p30	001x1	3	0.77923	DHFR_ki_trajr	DHFR
p30_DHFR_ki_trajr	p30	010x0	2	0.75467	DHFR_ki_trajr	DHFR
p30_DHFR_ki_trajr	p30	010x1	3	1.64761	DHFR_ki_trajr	DHFR
p30_DHFR_ki_trajr	p30	011x0	3	1.08616	DHFR_ki_trajr	DHFR
p30_DHFR_ki_trajr	p30	011x1	4	0.671345	DHFR_ki_trajr	DHFR
p30_DHFR_ki_trajr	p30	100x0	2	1.12681	DHFR_ki_trajr	DHFR
p30_DHFR_ki_trajr	p30	100x1	3	0.696408	DHFR_ki_trajr	DHFR
p30_DHFR_ki_trajr	p30	101x0	3	1.39729	DHFR_ki_trajr	DHFR
p30_DHFR_ki_trajr	p30	101x1	4	1.43943	DHFR_ki_trajr	DHFR
p30_DHFR_ki_trajr	p30	110x0	3	0.99639	DHFR_ki_trajr	DHFR
p30_DHFR_ki_trajr	p30	110x1	4	1.41938	DHFR_ki_trajr	DHFR
p30_DHFR_ki_trajr	p30	111x0	4	0.946448	DHFR_ki_trajr	DHFR
p30_DHFR_ki_trajr	p30	111x1	5	0.808422	DHFR_ki_trajr	DHFR
p94_DHFR_ki_trajr	p94	0000x	1	0.44248	DHFR_ki_trajr	DHFR
p94_DHFR_ki_trajr	p94	0001x	2	0.580562	DHFR_ki_trajr	DHFR
p94_DHFR_ki_trajr	p94	0010x	2	1.25204	DHFR_ki_trajr	DHFR
p94_DHFR_ki_trajr	p94	0011x	3	0.841877	DHFR_ki_trajr	DHFR
p94_DHFR_ki_trajr	p94	0100x	2	0.784037	DHFR_ki_trajr	DHFR
p94_DHFR_ki_trajr	p94	0101x	3	1.67698	DHFR_ki_trajr	DHFR
p94_DHFR_ki_trajr	p94	0110x	3	1.67923	DHFR_ki_trajr	DHFR
p94_DHFR_ki_trajr	p94	0111x	4	1.26441	DHFR_ki_trajr	DHFR
p94_DHFR_ki_trajr	p94	1000x	2	1.29093	DHFR_ki_trajr	DHFR
p94_DHFR_ki_trajr	p94	1001x	3	0.860531	DHFR_ki_trajr	DHFR
p94_DHFR_ki_trajr	p94	1010x	3	1.16507	DHFR_ki_trajr	DHFR
p94_DHFR_ki_trajr	p94	1011x	4	1.20722	DHFR_ki_trajr	DHFR
p94_DHFR_ki_trajr	p94	1100x	3	1.83701	DHFR_ki_trajr	DHFR
p94_DHFR_ki_trajr	p94	1101x	4	2.26	DHFR_ki_trajr	DHFR
p94_DHFR_ki_trajr	p94	1110x	4	1.26039	DHFR_ki_trajr	DHFR
p94_DHFR_ki_trajr	p94	1111x	5	1.12237	DHFR_ki_trajr	DHFR
p72_MPH_catact_CaPTM	p72	x0000	1	1.08279	MPH_catact_CaPTM	MPH
p72_MPH_catact_CaPTM	p72	x0001	2	0.33053	MPH_catact_CaPTM	MPH
p72_MPH_catact_CaPTM	p72	x0010	2	1.05485	MPH_catact_CaPTM	MPH
p72_MPH_catact_CaPTM	p72	x0011	3	0.925321	MPH_catact_CaPTM	MPH
p72_MPH_catact_CaPTM	p72	x0100	2	0.0827854	MPH_catact_CaPTM	MPH
p72_MPH_catact_CaPTM	p72	x0101	3	0.00243849	MPH_catact_CaPTM	MPH
p72_MPH_catact_CaPTM	p72	x0110	3	-0.508088	MPH_catact_CaPTM	MPH
p72_MPH_catact_CaPTM	p72	x0111	4	-0.270361	MPH_catact_CaPTM	MPH
p72_MPH_catact_CaPTM	p72	x1000	2	0.908834	MPH_catact_CaPTM	MPH
p72_MPH_catact_CaPTM	p72	x1001	3	1.08304	MPH_catact_CaPTM	MPH
p72_MPH_catact_CaPTM	p72	x1010	3	0.874224	MPH_catact_CaPTM	MPH
p72_MPH_catact_CaPTM	p72	x1011	4	1.39647	MPH_catact_CaPTM	MPH
p72_MPH_catact_CaPTM	p72	x1100	3	-0.0221019	MPH_catact_CaPTM	MPH
p72_MPH_catact_CaPTM	p72	x1101	4	0.53309	MPH_catact_CaPTM	MPH
p72_MPH_catact_CaPTM	p72	x1110	4	-0.0613893	MPH_catact_CaPTM	MPH
p72_MPH_catact_CaPTM	p72	x1111	5	0.942137	MPH_catact_CaPTM	MPH
p193_MPH_catact_CaPTM	p193	0x000	1	0.227887	MPH_catact_CaPTM	MPH
p193_MPH_catact_CaPTM	p193	0x001	2	0.294741	MPH_catact_CaPTM	MPH
p193_MPH_catact_CaPTM	p193	0x010	2	0.522043	MPH_catact_CaPTM	MPH
p193_MPH_catact_CaPTM	p193	0x011	3	0.598395	MPH_catact_CaPTM	MPH
p193_MPH_catact_CaPTM	p193	0x100	2	0.418301	MPH_catact_CaPTM	MPH
p193_MPH_catact_CaPTM	p193	0x101	3	0.481339	MPH_catact_CaPTM	MPH
p193_MPH_catact_CaPTM	p193	0x110	3	0.188913	MPH_catact_CaPTM	MPH
p193_MPH_catact_CaPTM	p193	0x111	4	0.0693612	MPH_catact_CaPTM	MPH
p193_MPH_catact_CaPTM	p193	1x000	2	0.0539352	MPH_catact_CaPTM	MPH
p193_MPH_catact_CaPTM	p193	1x001	3	1.04725	MPH_catact_CaPTM	MPH
p193_MPH_catact_CaPTM	p193	1x010	3	0.341418	MPH_catact_CaPTM	MPH
p193_MPH_catact_CaPTM	p193	1x011	4	1.06954	MPH_catact_CaPTM	MPH
p193_MPH_catact_CaPTM	p193	1x100	3	0.313414	MPH_catact_CaPTM	MPH
p193_MPH_catact_CaPTM	p193	1x101	4	1.01199	MPH_catact_CaPTM	MPH
p193_MPH_catact_CaPTM	p193	1x110	4	0.635611	MPH_catact_CaPTM	MPH
p193_MPH_catact_CaPTM	p193	1x111	5	1.28186	MPH_catact_CaPTM	MPH
p258_MPH_catact_CaPTM	p258	00x00	1	1	MPH_catact_CaPTM	MPH
p258_MPH_catact_CaPTM	p258	00x01	2	0.452869	MPH_catact_CaPTM	MPH
p258_MPH_catact_CaPTM	p258	00x10	2	1.83545	MPH_catact_CaPTM	MPH
p258_MPH_catact_CaPTM	p258	00x11	3	1.83827	MPH_catact_CaPTM	MPH
p258_MPH_catact_CaPTM	p258	01x00	2	1.19041	MPH_catact_CaPTM	MPH
p258_MPH_catact_CaPTM	p258	01x01	3	0.639467	MPH_catact_CaPTM	MPH
p258_MPH_catact_CaPTM	p258	01x10	3	1.50232	MPH_catact_CaPTM	MPH
p258_MPH_catact_CaPTM	p258	01x11	4	1.30923	MPH_catact_CaPTM	MPH
p258_MPH_catact_CaPTM	p258	10x00	2	0	MPH_catact_CaPTM	MPH
p258_MPH_catact_CaPTM	p258	10x01	3	0.124777	MPH_catact_CaPTM	MPH
p258_MPH_catact_CaPTM	p258	10x10	3	0.27251	MPH_catact_CaPTM	MPH
p258_MPH_catact_CaPTM	p258	10x11	4	0.642585	MPH_catact_CaPTM	MPH
p258_MPH_catact_CaPTM	p258	11x00	3	0.259479	MPH_catact_CaPTM	MPH
p258_MPH_catact_CaPTM	p258	11x01	4	0.0895221	MPH_catact_CaPTM	MPH
p258_MPH_catact_CaPTM	p258	11x10	4	0.566704	MPH_catact_CaPTM	MPH
p258_MPH_catact_CaPTM	p258	11x11	5	0.854905	MPH_catact_CaPTM	MPH
p271_MPH_catact_CaPTM	p271	000x0	1	-0.982967	MPH_catact_CaPTM	MPH
p271_MPH_catact_CaPTM	p271	000x1	2	-0.721027	MPH_catact_CaPTM	MPH
p271_MPH_catact_CaPTM	p271	001x0	2	-0.14752	MPH_catact_CaPTM	MPH
p271_MPH_catact_CaPTM	p271	001x1	3	0.664371	MPH_catact_CaPTM	MPH
p271_MPH_catact_CaPTM	p271	010x0	2	-0.688811	MPH_catact_CaPTM	MPH
p271_MPH_catact_CaPTM	p271	010x1	3	-0.417373	MPH_catact_CaPTM	MPH
p271_MPH_catact_CaPTM	p271	011x0	3	-0.376909	MPH_catact_CaPTM	MPH
p271_MPH_catact_CaPTM	p271	011x1	4	0.252393	MPH_catact_CaPTM	MPH
p271_MPH_catact_CaPTM	p271	100x0	2	-1.0109	MPH_catact_CaPTM	MPH
p271_MPH_catact_CaPTM	p271	100x1	3	-0.126237	MPH_catact_CaPTM	MPH
p271_MPH_catact_CaPTM	p271	101x0	3	-0.738393	MPH_catact_CaPTM	MPH
p271_MPH_catact_CaPTM	p271	101x1	4	0.391571	MPH_catact_CaPTM	MPH
p271_MPH_catact_CaPTM	p271	110x0	3	-0.723421	MPH_catact_CaPTM	MPH
p271_MPH_catact_CaPTM	p271	110x1	4	-0.103943	MPH_catact_CaPTM	MPH
p271_MPH_catact_CaPTM	p271	111x0	4	-0.416196	MPH_catact_CaPTM	MPH
p271_MPH_catact_CaPTM	p271	111x1	5	0.661439	MPH_catact_CaPTM	MPH
p273_MPH_catact_CaPTM	p273	0000x	1	0.495544	MPH_catact_CaPTM	MPH
p273_MPH_catact_CaPTM	p273	0001x	2	0.757484	MPH_catact_CaPTM	MPH
p273_MPH_catact_CaPTM	p273	0010x	2	-0.051587	MPH_catact_CaPTM	MPH
p273_MPH_catact_CaPTM	p273	0011x	3	0.760304	MPH_catact_CaPTM	MPH
p273_MPH_catact_CaPTM	p273	0100x	2	0.562398	MPH_catact_CaPTM	MPH
p273_MPH_catact_CaPTM	p273	0101x	3	0.833836	MPH_catact_CaPTM	MPH
p273_MPH_catact_CaPTM	p273	0110x	3	0.011451	MPH_catact_CaPTM	MPH
p273_MPH_catact_CaPTM	p273	0111x	4	0.640752	MPH_catact_CaPTM	MPH
p273_MPH_catact_CaPTM	p273	1000x	2	-0.256711	MPH_catact_CaPTM	MPH
p273_MPH_catact_CaPTM	p273	1001x	3	0.627956	MPH_catact_CaPTM	MPH
p273_MPH_catact_CaPTM	p273	1010x	3	-0.131934	MPH_catact_CaPTM	MPH
p273_MPH_catact_CaPTM	p273	1011x	4	0.99803	MPH_catact_CaPTM	MPH
p273_MPH_catact_CaPTM	p273	1100x	3	0.7366	MPH_catact_CaPTM	MPH
p273_MPH_catact_CaPTM	p273	1101x	4	1.35608	MPH_catact_CaPTM	MPH
p273_MPH_catact_CaPTM	p273	1110x	4	0.566643	MPH_catact_CaPTM	MPH
p273_MPH_catact_CaPTM	p273	1111x	5	1.64428	MPH_catact_CaPTM	MPH
p72_MPH_catact_CdPTM	p72	x0000	1	0.495544	MPH_catact_CdPTM	MPH
p72_MPH_catact_CdPTM	p72	x0001	2	0.0104654	MPH_catact_CdPTM	MPH
p72_MPH_catact_CdPTM	p72	x0010	2	0.266371	MPH_catact_CdPTM	MPH
p72_MPH_catact_CdPTM	p72	x0011	3	0.111974	MPH_catact_CdPTM	MPH
p72_MPH_catact_CdPTM	p72	x0100	2	-0.167079	MPH_catact_CdPTM	MPH
p72_MPH_catact_CdPTM	p72	x0101	3	-0.439737	MPH_catact_CdPTM	MPH
p72_MPH_catact_CdPTM	p72	x0110	3	-0.0300192	MPH_catact_CdPTM	MPH
p72_MPH_catact_CdPTM	p72	x0111	4	0.0282257	MPH_catact_CdPTM	MPH
p72_MPH_catact_CdPTM	p72	x1000	2	0.316078	MPH_catact_CdPTM	MPH
p72_MPH_catact_CdPTM	p72	x1001	3	-0.282434	MPH_catact_CdPTM	MPH
p72_MPH_catact_CdPTM	p72	x1010	3	0.358916	MPH_catact_CdPTM	MPH
p72_MPH_catact_CdPTM	p72	x1011	4	0.341582	MPH_catact_CdPTM	MPH
p72_MPH_catact_CdPTM	p72	x1100	3	-0.149482	MPH_catact_CdPTM	MPH
p72_MPH_catact_CdPTM	p72	x1101	4	-0.115037	MPH_catact_CdPTM	MPH
p72_MPH_catact_CdPTM	p72	x1110	4	0.0708131	MPH_catact_CdPTM	MPH
p72_MPH_catact_CdPTM	p72	x1111	5	0.31029	MPH_catact_CdPTM	MPH
p193_MPH_catact_CdPTM	p193	0x000	1	0.193125	MPH_catact_CdPTM	MPH
p193_MPH_catact_CdPTM	p193	0x001	2	0.290306	MPH_catact_CdPTM	MPH
p193_MPH_catact_CdPTM	p193	0x010	2	0.162727	MPH_catact_CdPTM	MPH
p193_MPH_catact_CdPTM	p193	0x011	3	0.186376	MPH_catact_CdPTM	MPH
p193_MPH_catact_CdPTM	p193	0x100	2	0.16665	MPH_catact_CdPTM	MPH
p193_MPH_catact_CdPTM	p193	0x101	3	0.228269	MPH_catact_CdPTM	MPH
p193_MPH_catact_CdPTM	p193	0x110	3	0.0727315	MPH_catact_CdPTM	MPH
p193_MPH_catact_CdPTM	p193	0x111	4	0.323306	MPH_catact_CdPTM	MPH
p193_MPH_catact_CdPTM	p193	1x000	2	0.0136582	MPH_catact_CdPTM	MPH
p193_MPH_catact_CdPTM	p193	1x001	3	-0.00259281	MPH_catact_CdPTM	MPH
p193_MPH_catact_CdPTM	p193	1x010	3	0.255273	MPH_catact_CdPTM	MPH
p193_MPH_catact_CdPTM	p193	1x011	4	0.415985	MPH_catact_CdPTM	MPH
p193_MPH_catact_CdPTM	p193	1x100	3	0.184247	MPH_catact_CdPTM	MPH
p193_MPH_catact_CdPTM	p193	1x101	4	0.552969	MPH_catact_CdPTM	MPH
p193_MPH_catact_CdPTM	p193	1x110	4	0.173564	MPH_catact_CdPTM	MPH
p193_MPH_catact_CdPTM	p193	1x111	5	0.605371	MPH_catact_CdPTM	MPH
p258_MPH_catact_CdPTM	p258	00x00	1	1.09342	MPH_catact_CdPTM	MPH
p258_MPH_catact_CdPTM	p258	00x01	2	1.05931	MPH_catact_CdPTM	MPH
p258_MPH_catact_CdPTM	p258	00x10	2	0.497997	MPH_catact_CdPTM	MPH
p258_MPH_catact_CdPTM	p258	00x11	3	0.55646	MPH_catact_CdPTM	MPH
p258_MPH_catact_CdPTM	p258	01x00	2	1.06695	MPH_catact_CdPTM	MPH
p258_MPH_catact_CdPTM	p258	01x01	3	0.997277	MPH_catact_CdPTM	MPH
p258_MPH_catact_CdPTM	p258	01x10	3	0.408001	MPH_catact_CdPTM	MPH
p258_MPH_catact_CdPTM	p258	01x11	4	0.69339	MPH_catact_CdPTM	MPH
p258_MPH_catact_CdPTM	p258	10x00	2	0.430798	MPH_catact_CdPTM	MPH
p258_MPH_catact_CdPTM	p258	10x01	3	0.609111	MPH_catact_CdPTM	MPH
p258_MPH_catact_CdPTM	p258	10x10	3	0.201607	MPH_catact_CdPTM	MPH
p258_MPH_catact_CdPTM	p258	10x11	4	0.472712	MPH_catact_CdPTM	MPH
p258_MPH_catact_CdPTM	p258	11x00	3	0.601387	MPH_catact_CdPTM	MPH
p258_MPH_catact_CdPTM	p258	11x01	4	1.16467	MPH_catact_CdPTM	MPH
p258_MPH_catact_CdPTM	p258	11x10	4	0.119899	MPH_catact_CdPTM	MPH
p258_MPH_catact_CdPTM	p258	11x11	5	0.662099	MPH_catact_CdPTM	MPH
p271_MPH_catact_CdPTM	p271	000x0	1	0.245513	MPH_catact_CdPTM	MPH
p271_MPH_catact_CdPTM	p271	000x1	2	-0.0301524	MPH_catact_CdPTM	MPH
p271_MPH_catact_CdPTM	p271	001x0	2	-0.349912	MPH_catact_CdPTM	MPH
p271_MPH_catact_CdPTM	p271	001x1	3	-0.533006	MPH_catact_CdPTM	MPH
p271_MPH_catact_CdPTM	p271	010x0	2	0.215115	MPH_catact_CdPTM	MPH
p271_MPH_catact_CdPTM	p271	010x1	3	-0.134082	MPH_catact_CdPTM	MPH
p271_MPH_catact_CdPTM	p271	011x0	3	-0.44383	MPH_catact_CdPTM	MPH
p271_MPH_catact_CdPTM	p271	011x1	4	-0.437969	MPH_catact_CdPTM	MPH
p271_MPH_catact_CdPTM	p271	100x0	2	0.016339	MPH_catact_CdPTM	MPH
p271_MPH_catact_CdPTM	p271	100x1	3	0.0713559	MPH_catact_CdPTM	MPH
p271_MPH_catact_CdPTM	p271	101x0	3	-0.212852	MPH_catact_CdPTM	MPH
p271_MPH_catact_CdPTM	p271	101x1	4	-0.0650434	MPH_catact_CdPTM	MPH
p271_MPH_catact_CdPTM	p271	110x0	3	0.257953	MPH_catact_CdPTM	MPH
p271_MPH_catact_CdPTM	p271	110x1	4	0.489933	MPH_catact_CdPTM	MPH
p271_MPH_catact_CdPTM	p271	111x0	4	-0.223535	MPH_catact_CdPTM	MPH
p271_MPH_catact_CdPTM	p271	111x1	5	-0.0126415	MPH_catact_CdPTM	MPH
p273_MPH_catact_CdPTM	p273	0000x	1	0.214844	MPH_catact_CdPTM	MPH
p273_MPH_catact_CdPTM	p273	0001x	2	-0.0608212	MPH_catact_CdPTM	MPH
p273_MPH_catact_CdPTM	p273	0010x	2	0.180736	MPH_catact_CdPTM	MPH
p273_MPH_catact_CdPTM	p273	0011x	3	-0.00235817	MPH_catact_CdPTM	MPH
p273_MPH_catact_CdPTM	p273	0100x	2	0.312025	MPH_catact_CdPTM	MPH
p273_MPH_catact_CdPTM	p273	0101x	3	-0.0371721	MPH_catact_CdPTM	MPH
p273_MPH_catact_CdPTM	p273	0110x	3	0.242356	MPH_catact_CdPTM	MPH
p273_MPH_catact_CdPTM	p273	0111x	4	0.248217	MPH_catact_CdPTM	MPH
p273_MPH_catact_CdPTM	p273	1000x	2	-0.270235	MPH_catact_CdPTM	MPH
p273_MPH_catact_CdPTM	p273	1001x	3	-0.215218	MPH_catact_CdPTM	MPH
p273_MPH_catact_CdPTM	p273	1010x	3	-0.0919217	MPH_catact_CdPTM	MPH
p273_MPH_catact_CdPTM	p273	1011x	4	0.0558868	MPH_catact_CdPTM	MPH
p273_MPH_catact_CdPTM	p273	1100x	3	-0.286486	MPH_catact_CdPTM	MPH
p273_MPH_catact_CdPTM	p273	1101x	4	-0.0545062	MPH_catact_CdPTM	MPH
p273_MPH_catact_CdPTM	p273	1110x	4	0.2768	MPH_catact_CdPTM	MPH
p273_MPH_catact_CdPTM	p273	1111x	5	0.487694	MPH_catact_CdPTM	MPH
p72_MPH_catact_CoPTM	p72	x0000	1	0.757396	MPH_catact_CoPTM	MPH
p72_MPH_catact_CoPTM	p72	x0001	2	0.351076	MPH_catact_CoPTM	MPH
p72_MPH_catact_CoPTM	p72	x0010	2	0.457011	MPH_catact_CoPTM	MPH
p72_MPH_catact_CoPTM	p72	x0011	3	0.474508	MPH_catact_CoPTM	MPH
p72_MPH_catact_CoPTM	p72	x0100	2	0.15391	MPH_catact_CoPTM	MPH
p72_MPH_catact_CoPTM	p72	x0101	3	-0.0971009	MPH_catact_CoPTM	MPH
p72_MPH_catact_CoPTM	p72	x0110	3	0.0731632	MPH_catact_CoPTM	MPH
p72_MPH_catact_CoPTM	p72	x0111	4	0.773352	MPH_catact_CoPTM	MPH
p72_MPH_catact_CoPTM	p72	x1000	2	0.709098	MPH_catact_CoPTM	MPH
p72_MPH_catact_CoPTM	p72	x1001	3	0.924147	MPH_catact_CoPTM	MPH
p72_MPH_catact_CoPTM	p72	x1010	3	0.473517	MPH_catact_CoPTM	MPH
p72_MPH_catact_CoPTM	p72	x1011	4	1.7245	MPH_catact_CoPTM	MPH
p72_MPH_catact_CoPTM	p72	x1100	3	0.149762	MPH_catact_CoPTM	MPH
p72_MPH_catact_CoPTM	p72	x1101	4	0.755288	MPH_catact_CoPTM	MPH
p72_MPH_catact_CoPTM	p72	x1110	4	0.26129	MPH_catact_CoPTM	MPH
p72_MPH_catact_CoPTM	p72	x1111	5	1.57162	MPH_catact_CoPTM	MPH
p193_MPH_catact_CoPTM	p193	0x000	1	0.25042	MPH_catact_CoPTM	MPH
p193_MPH_catact_CoPTM	p193	0x001	2	0.376883	MPH_catact_CoPTM	MPH
p193_MPH_catact_CoPTM	p193	0x010	2	0.215514	MPH_catact_CoPTM	MPH
p193_MPH_catact_CoPTM	p193	0x011	3	0.196092	MPH_catact_CoPTM	MPH
p193_MPH_catact_CoPTM	p193	0x100	2	0.190539	MPH_catact_CoPTM	MPH
p193_MPH_catact_CoPTM	p193	0x101	3	0.313074	MPH_catact_CoPTM	MPH
p193_MPH_catact_CoPTM	p193	0x110	3	0.310878	MPH_catact_CoPTM	MPH
p193_MPH_catact_CoPTM	p193	0x111	4	0.188119	MPH_catact_CoPTM	MPH
p193_MPH_catact_CoPTM	p193	1x000	2	0.202122	MPH_catact_CoPTM	MPH
p193_MPH_catact_CoPTM	p193	1x001	3	0.949954	MPH_catact_CoPTM	MPH
p193_MPH_catact_CoPTM	p193	1x010	3	0.23202	MPH_catact_CoPTM	MPH
p193_MPH_catact_CoPTM	p193	1x011	4	1.44609	MPH_catact_CoPTM	MPH
p193_MPH_catact_CoPTM	p193	1x100	3	0.186391	MPH_catact_CoPTM	MPH
p193_MPH_catact_CoPTM	p193	1x101	4	1.16546	MPH_catact_CoPTM	MPH
p193_MPH_catact_CoPTM	p193	1x110	4	0.499005	MPH_catact_CoPTM	MPH
p193_MPH_catact_CoPTM	p193	1x111	5	0.986385	MPH_catact_CoPTM	MPH
p258_MPH_catact_CoPTM	p258	00x00	1	0.943	MPH_catact_CoPTM	MPH
p258_MPH_catact_CoPTM	p258	00x01	2	0.637841	MPH_catact_CoPTM	MPH
p258_MPH_catact_CoPTM	p258	00x10	2	0.693034	MPH_catact_CoPTM	MPH
p258_MPH_catact_CoPTM	p258	00x11	3	0.846213	MPH_catact_CoPTM	MPH
p258_MPH_catact_CoPTM	p258	01x00	2	0.883119	MPH_catact_CoPTM	MPH
p258_MPH_catact_CoPTM	p258	01x01	3	0.574031	MPH_catact_CoPTM	MPH
p258_MPH_catact_CoPTM	p258	01x10	3	0.788398	MPH_catact_CoPTM	MPH
p258_MPH_catact_CoPTM	p258	01x11	4	0.838241	MPH_catact_CoPTM	MPH
p258_MPH_catact_CoPTM	p258	10x00	2	0.339514	MPH_catact_CoPTM	MPH
p258_MPH_catact_CoPTM	p258	10x01	3	0.189664	MPH_catact_CoPTM	MPH
p258_MPH_catact_CoPTM	p258	10x10	3	0.309186	MPH_catact_CoPTM	MPH
p258_MPH_catact_CoPTM	p258	10x11	4	1.14506	MPH_catact_CoPTM	MPH
p258_MPH_catact_CoPTM	p258	11x00	3	0.323783	MPH_catact_CoPTM	MPH
p258_MPH_catact_CoPTM	p258	11x01	4	0.405173	MPH_catact_CoPTM	MPH
p258_MPH_catact_CoPTM	p258	11x10	4	0.576171	MPH_catact_CoPTM	MPH
p258_MPH_catact_CoPTM	p258	11x11	5	0.685355	MPH_catact_CoPTM	MPH
p271_MPH_catact_CoPTM	p271	000x0	1	-0.655608	MPH_catact_CoPTM	MPH
p271_MPH_catact_CoPTM	p271	000x1	2	-0.527322	MPH_catact_CoPTM	MPH
p271_MPH_catact_CoPTM	p271	001x0	2	-0.905573	MPH_catact_CoPTM	MPH
p271_MPH_catact_CoPTM	p271	001x1	3	-0.31895	MPH_catact_CoPTM	MPH
p271_MPH_catact_CoPTM	p271	010x0	2	-0.690513	MPH_catact_CoPTM	MPH
p271_MPH_catact_CoPTM	p271	010x1	3	-0.708113	MPH_catact_CoPTM	MPH
p271_MPH_catact_CoPTM	p271	011x0	3	-0.785234	MPH_catact_CoPTM	MPH
p271_MPH_catact_CoPTM	p271	011x1	4	-0.443904	MPH_catact_CoPTM	MPH
p271_MPH_catact_CoPTM	p271	100x0	2	-0.955992	MPH_catact_CoPTM	MPH
p271_MPH_catact_CoPTM	p271	100x1	3	-0.403889	MPH_catact_CoPTM	MPH
p271_MPH_catact_CoPTM	p271	101x0	3	-0.98632	MPH_catact_CoPTM	MPH
p271_MPH_catact_CoPTM	p271	101x1	4	0.551504	MPH_catact_CoPTM	MPH
p271_MPH_catact_CoPTM	p271	110x0	3	-0.926095	MPH_catact_CoPTM	MPH
p271_MPH_catact_CoPTM	p271	110x1	4	0.0922437	MPH_catact_CoPTM	MPH
p271_MPH_catact_CoPTM	p271	111x0	4	-0.673707	MPH_catact_CoPTM	MPH
p271_MPH_catact_CoPTM	p271	111x1	5	0.372425	MPH_catact_CoPTM	MPH
p273_MPH_catact_CoPTM	p273	0000x	1	0.117271	MPH_catact_CoPTM	MPH
p273_MPH_catact_CoPTM	p273	0001x	2	0.245557	MPH_catact_CoPTM	MPH
p273_MPH_catact_CoPTM	p273	0010x	2	-0.187887	MPH_catact_CoPTM	MPH
p273_MPH_catact_CoPTM	p273	0011x	3	0.398736	MPH_catact_CoPTM	MPH
p273_MPH_catact_CoPTM	p273	0100x	2	0.243735	MPH_catact_CoPTM	MPH
p273_MPH_catact_CoPTM	p273	0101x	3	0.226135	MPH_catact_CoPTM	MPH
p273_MPH_catact_CoPTM	p273	0110x	3	-0.065353	MPH_catact_CoPTM	MPH
p273_MPH_catact_CoPTM	p273	0111x	4	0.275977	MPH_catact_CoPTM	MPH
p273_MPH_catact_CoPTM	p273	1000x	2	-0.289049	MPH_catact_CoPTM	MPH
p273_MPH_catact_CoPTM	p273	1001x	3	0.263054	MPH_catact_CoPTM	MPH
p273_MPH_catact_CoPTM	p273	1010x	3	-0.438899	MPH_catact_CoPTM	MPH
p273_MPH_catact_CoPTM	p273	1011x	4	1.09893	MPH_catact_CoPTM	MPH
p273_MPH_catact_CoPTM	p273	1100x	3	0.458783	MPH_catact_CoPTM	MPH
p273_MPH_catact_CoPTM	p273	1101x	4	1.47712	MPH_catact_CoPTM	MPH
p273_MPH_catact_CoPTM	p273	1110x	4	0.540173	MPH_catact_CoPTM	MPH
p273_MPH_catact_CoPTM	p273	1111x	5	1.58631	MPH_catact_CoPTM	MPH
p72_MPH_catact_CuPTM	p72	x0000	1	0.846337	MPH_catact_CuPTM	MPH
p72_MPH_catact_CuPTM	p72	x0001	2	-0.438959	MPH_catact_CuPTM	MPH
p72_MPH_catact_CuPTM	p72	x0010	2	0.324734	MPH_catact_CuPTM	MPH
p72_MPH_catact_CuPTM	p72	x0011	3	0.328142	MPH_catact_CuPTM	MPH
p72_MPH_catact_CuPTM	p72	x0100	2	-0.0555173	MPH_catact_CuPTM	MPH
p72_MPH_catact_CuPTM	p72	x0101	3	-0.359282	MPH_catact_CuPTM	MPH
p72_MPH_catact_CuPTM	p72	x0110	3	-0.491197	MPH_catact_CuPTM	MPH
p72_MPH_catact_CuPTM	p72	x0111	4	0.291373	MPH_catact_CuPTM	MPH
p72_MPH_catact_CuPTM	p72	x1000	2	0.833893	MPH_catact_CuPTM	MPH
p72_MPH_catact_CuPTM	p72	x1001	3	0.191035	MPH_catact_CuPTM	MPH
p72_MPH_catact_CuPTM	p72	x1010	3	0.752576	MPH_catact_CuPTM	MPH
p72_MPH_catact_CuPTM	p72	x1011	4	1.24961	MPH_catact_CuPTM	MPH
p72_MPH_catact_CuPTM	p72	x1100	3	0.164907	MPH_catact_CuPTM	MPH
p72_MPH_catact_CuPTM	p72	x1101	4	0.638924	MPH_catact_CuPTM	MPH
p72_MPH_catact_CuPTM	p72	x1110	4	0.405364	MPH_catact_CuPTM	MPH
p72_MPH_catact_CuPTM	p72	x1111	5	1.33367	MPH_catact_CuPTM	MPH
p193_MPH_catact_CuPTM	p193	0x000	1	0.41162	MPH_catact_CuPTM	MPH
p193_MPH_catact_CuPTM	p193	0x001	2	0.400426	MPH_catact_CuPTM	MPH
p193_MPH_catact_CuPTM	p193	0x010	2	0.395816	MPH_catact_CuPTM	MPH
p193_MPH_catact_CuPTM	p193	0x011	3	0.40271	MPH_catact_CuPTM	MPH
p193_MPH_catact_CuPTM	p193	0x100	2	0.129874	MPH_catact_CuPTM	MPH
p193_MPH_catact_CuPTM	p193	0x101	3	0.320138	MPH_catact_CuPTM	MPH
p193_MPH_catact_CuPTM	p193	0x110	3	0.0983163	MPH_catact_CuPTM	MPH
p193_MPH_catact_CuPTM	p193	0x111	4	0.243038	MPH_catact_CuPTM	MPH
p193_MPH_catact_CuPTM	p193	1x000	2	0.399176	MPH_catact_CuPTM	MPH
p193_MPH_catact_CuPTM	p193	1x001	3	1.03042	MPH_catact_CuPTM	MPH
p193_MPH_catact_CuPTM	p193	1x010	3	0.823658	MPH_catact_CuPTM	MPH
p193_MPH_catact_CuPTM	p193	1x011	4	1.32418	MPH_catact_CuPTM	MPH
p193_MPH_catact_CuPTM	p193	1x100	3	0.350298	MPH_catact_CuPTM	MPH
p193_MPH_catact_CuPTM	p193	1x101	4	1.31834	MPH_catact_CuPTM	MPH
p193_MPH_catact_CuPTM	p193	1x110	4	0.994878	MPH_catact_CuPTM	MPH
p193_MPH_catact_CuPTM	p193	1x111	5	1.28533	MPH_catact_CuPTM	MPH
p258_MPH_catact_CuPTM	p258	00x00	1	0.544068	MPH_catact_CuPTM	MPH
p258_MPH_catact_CuPTM	p258	00x01	2	-0.26059	MPH_catact_CuPTM	MPH
p258_MPH_catact_CuPTM	p258	00x10	2	0.654388	MPH_catact_CuPTM	MPH
p258_MPH_catact_CuPTM	p258	00x11	3	0.423296	MPH_catact_CuPTM	MPH
p258_MPH_catact_CuPTM	p258	01x00	2	0.262322	MPH_catact_CuPTM	MPH
p258_MPH_catact_CuPTM	p258	01x01	3	-0.340879	MPH_catact_CuPTM	MPH
p258_MPH_catact_CuPTM	p258	01x10	3	0.356888	MPH_catact_CuPTM	MPH
p258_MPH_catact_CuPTM	p258	01x11	4	0.263625	MPH_catact_CuPTM	MPH
p258_MPH_catact_CuPTM	p258	10x00	2	-0.357786	MPH_catact_CuPTM	MPH
p258_MPH_catact_CuPTM	p258	10x01	3	-0.180913	MPH_catact_CuPTM	MPH
p258_MPH_catact_CuPTM	p258	10x10	3	-0.161544	MPH_catact_CuPTM	MPH
p258_MPH_catact_CuPTM	p258	10x11	4	0.386527	MPH_catact_CuPTM	MPH
p258_MPH_catact_CuPTM	p258	11x00	3	-0.406664	MPH_catact_CuPTM	MPH
p258_MPH_catact_CuPTM	p258	11x01	4	0.10701	MPH_catact_CuPTM	MPH
p258_MPH_catact_CuPTM	p258	11x10	4	0.0096762	MPH_catact_CuPTM	MPH
p258_MPH_catact_CuPTM	p258	11x11	5	0.347677	MPH_catact_CuPTM	MPH
p271_MPH_catact_CuPTM	p271	000x0	1	-0.387216	MPH_catact_CuPTM	MPH
p271_MPH_catact_CuPTM	p271	000x1	2	-0.727831	MPH_catact_CuPTM	MPH
p271_MPH_catact_CuPTM	p271	001x0	2	-0.276896	MPH_catact_CuPTM	MPH
p271_MPH_catact_CuPTM	p271	001x1	3	-0.0439441	MPH_catact_CuPTM	MPH
p271_MPH_catact_CuPTM	p271	010x0	2	-0.40302	MPH_catact_CuPTM	MPH
p271_MPH_catact_CuPTM	p271	010x1	3	-0.725547	MPH_catact_CuPTM	MPH
p271_MPH_catact_CuPTM	p271	011x0	3	-0.308454	MPH_catact_CuPTM	MPH
p271_MPH_catact_CuPTM	p271	011x1	4	-0.121044	MPH_catact_CuPTM	MPH
p271_MPH_catact_CuPTM	p271	100x0	2	-0.908819	MPH_catact_CuPTM	MPH
p271_MPH_catact_CuPTM	p271	100x1	3	0.0392702	MPH_catact_CuPTM	MPH
p271_MPH_catact_CuPTM	p271	101x0	3	-0.712576	MPH_catact_CuPTM	MPH
p271_MPH_catact_CuPTM	p271	101x1	4	0.60671	MPH_catact_CuPTM	MPH
p271_MPH_catact_CuPTM	p271	110x0	3	-0.484337	MPH_catact_CuPTM	MPH
p271_MPH_catact_CuPTM	p271	110x1	4	0.333032	MPH_catact_CuPTM	MPH
p271_MPH_catact_CuPTM	p271	111x0	4	-0.0679971	MPH_catact_CuPTM	MPH
p271_MPH_catact_CuPTM	p271	111x1	5	0.573698	MPH_catact_CuPTM	MPH
p273_MPH_catact_CuPTM	p273	0000x	1	0.940018	MPH_catact_CuPTM	MPH
p273_MPH_catact_CuPTM	p273	0001x	2	0.599404	MPH_catact_CuPTM	MPH
p273_MPH_catact_CuPTM	p273	0010x	2	0.13536	MPH_catact_CuPTM	MPH
p273_MPH_catact_CuPTM	p273	0011x	3	0.368312	MPH_catact_CuPTM	MPH
p273_MPH_catact_CuPTM	p273	0100x	2	0.928824	MPH_catact_CuPTM	MPH
p273_MPH_catact_CuPTM	p273	0101x	3	0.606297	MPH_catact_CuPTM	MPH
p273_MPH_catact_CuPTM	p273	0110x	3	0.325623	MPH_catact_CuPTM	MPH
p273_MPH_catact_CuPTM	p273	0111x	4	0.513034	MPH_catact_CuPTM	MPH
p273_MPH_catact_CuPTM	p273	1000x	2	-0.345278	MPH_catact_CuPTM	MPH
p273_MPH_catact_CuPTM	p273	1001x	3	0.602812	MPH_catact_CuPTM	MPH
p273_MPH_catact_CuPTM	p273	1010x	3	-0.168404	MPH_catact_CuPTM	MPH
p273_MPH_catact_CuPTM	p273	1011x	4	1.15088	MPH_catact_CuPTM	MPH
p273_MPH_catact_CuPTM	p273	1100x	3	0.285966	MPH_catact_CuPTM	MPH
p273_MPH_catact_CuPTM	p273	1101x	4	1.10334	MPH_catact_CuPTM	MPH
p273_MPH_catact_CuPTM	p273	1110x	4	0.79964	MPH_catact_CuPTM	MPH
p273_MPH_catact_CuPTM	p273	1111x	5	1.44134	MPH_catact_CuPTM	MPH
p72_MPH_catact_MgPTM	p72	x0000	1	0.416641	MPH_catact_MgPTM	MPH
p72_MPH_catact_MgPTM	p72	x0001	2	-0.0683872	MPH_catact_MgPTM	MPH
p72_MPH_catact_MgPTM	p72	x0010	2	0.0871502	MPH_catact_MgPTM	MPH
p72_MPH_catact_MgPTM	p72	x0011	3	0.277822	MPH_catact_MgPTM	MPH
p72_MPH_catact_MgPTM	p72	x0100	2	-0.618262	MPH_catact_MgPTM	MPH
p72_MPH_catact_MgPTM	p72	x0101	3	-0.741055	MPH_catact_MgPTM	MPH
p72_MPH_catact_MgPTM	p72	x0110	3	-0.18648	MPH_catact_MgPTM	MPH
p72_MPH_catact_MgPTM	p72	x0111	4	0.0403298	MPH_catact_MgPTM	MPH
p72_MPH_catact_MgPTM	p72	x1000	2	0.331765	MPH_catact_MgPTM	MPH
p72_MPH_catact_MgPTM	p72	x1001	3	0.670941	MPH_catact_MgPTM	MPH
p72_MPH_catact_MgPTM	p72	x1010	3	0.437034	MPH_catact_MgPTM	MPH
p72_MPH_catact_MgPTM	p72	x1011	4	1.29727	MPH_catact_MgPTM	MPH
p72_MPH_catact_MgPTM	p72	x1100	3	-0.393033	MPH_catact_MgPTM	MPH
p72_MPH_catact_MgPTM	p72	x1101	4	0.0424038	MPH_catact_MgPTM	MPH
p72_MPH_catact_MgPTM	p72	x1110	4	0.123724	MPH_catact_MgPTM	MPH
p72_MPH_catact_MgPTM	p72	x1111	5	0.926325	MPH_catact_MgPTM	MPH
p193_MPH_catact_MgPTM	p193	0x000	1	0.176091	MPH_catact_MgPTM	MPH
p193_MPH_catact_MgPTM	p193	0x001	2	0.229263	MPH_catact_MgPTM	MPH
p193_MPH_catact_MgPTM	p193	0x010	2	0.105755	MPH_catact_MgPTM	MPH
p193_MPH_catact_MgPTM	p193	0x011	3	0.118006	MPH_catact_MgPTM	MPH
p193_MPH_catact_MgPTM	p193	0x100	2	0.0932243	MPH_catact_MgPTM	MPH
p193_MPH_catact_MgPTM	p193	0x101	3	0.219074	MPH_catact_MgPTM	MPH
p193_MPH_catact_MgPTM	p193	0x110	3	0.11455	MPH_catact_MgPTM	MPH
p193_MPH_catact_MgPTM	p193	0x111	4	0.171807	MPH_catact_MgPTM	MPH
p193_MPH_catact_MgPTM	p193	1x000	2	0.0912154	MPH_catact_MgPTM	MPH
p193_MPH_catact_MgPTM	p193	1x001	3	0.968592	MPH_catact_MgPTM	MPH
p193_MPH_catact_MgPTM	p193	1x010	3	0.455639	MPH_catact_MgPTM	MPH
p193_MPH_catact_MgPTM	p193	1x011	4	1.13745	MPH_catact_MgPTM	MPH
p193_MPH_catact_MgPTM	p193	1x100	3	0.318454	MPH_catact_MgPTM	MPH
p193_MPH_catact_MgPTM	p193	1x101	4	1.00253	MPH_catact_MgPTM	MPH
p193_MPH_catact_MgPTM	p193	1x110	4	0.424754	MPH_catact_MgPTM	MPH
p193_MPH_catact_MgPTM	p193	1x111	5	1.0578	MPH_catact_MgPTM	MPH
p258_MPH_catact_MgPTM	p258	00x00	1	1.15229	MPH_catact_MgPTM	MPH
p258_MPH_catact_MgPTM	p258	00x01	2	0.795074	MPH_catact_MgPTM	MPH
p258_MPH_catact_MgPTM	p258	00x10	2	1.05373	MPH_catact_MgPTM	MPH
p258_MPH_catact_MgPTM	p258	00x11	3	1.24723	MPH_catact_MgPTM	MPH
p258_MPH_catact_MgPTM	p258	01x00	2	1.06942	MPH_catact_MgPTM	MPH
p258_MPH_catact_MgPTM	p258	01x01	3	0.784885	MPH_catact_MgPTM	MPH
p258_MPH_catact_MgPTM	p258	01x10	3	1.06252	MPH_catact_MgPTM	MPH
p258_MPH_catact_MgPTM	p258	01x11	4	1.30103	MPH_catact_MgPTM	MPH
p258_MPH_catact_MgPTM	p258	10x00	2	0.117386	MPH_catact_MgPTM	MPH
p258_MPH_catact_MgPTM	p258	10x01	3	0.122406	MPH_catact_MgPTM	MPH
p258_MPH_catact_MgPTM	p258	10x10	3	0.780097	MPH_catact_MgPTM	MPH
p258_MPH_catact_MgPTM	p258	10x11	4	1.00974	MPH_catact_MgPTM	MPH
p258_MPH_catact_MgPTM	p258	11x00	3	0.344624	MPH_catact_MgPTM	MPH
p258_MPH_catact_MgPTM	p258	11x01	4	0.156347	MPH_catact_MgPTM	MPH
p258_MPH_catact_MgPTM	p258	11x10	4	0.749211	MPH_catact_MgPTM	MPH
p258_MPH_catact_MgPTM	p258	11x11	5	0.930085	MPH_catact_MgPTM	MPH
p271_MPH_catact_MgPTM	p271	000x0	1	-0.614394	MPH_catact_MgPTM	MPH
p271_MPH_catact_MgPTM	p271	000x1	2	-0.533555	MPH_catact_MgPTM	MPH
p271_MPH_catact_MgPTM	p271	001x0	2	-0.712956	MPH_catact_MgPTM	MPH
p271_MPH_catact_MgPTM	p271	001x1	3	-0.0813999	MPH_catact_MgPTM	MPH
p271_MPH_catact_MgPTM	p271	010x0	2	-0.68473	MPH_catact_MgPTM	MPH
p271_MPH_catact_MgPTM	p271	010x1	3	-0.644812	MPH_catact_MgPTM	MPH
p271_MPH_catact_MgPTM	p271	011x0	3	-0.69163	MPH_catact_MgPTM	MPH
p271_MPH_catact_MgPTM	p271	011x1	4	-0.128667	MPH_catact_MgPTM	MPH
p271_MPH_catact_MgPTM	p271	100x0	2	-0.943884	MPH_catact_MgPTM	MPH
p271_MPH_catact_MgPTM	p271	100x1	3	-0.187346	MPH_catact_MgPTM	MPH
p271_MPH_catact_MgPTM	p271	101x0	3	-0.281173	MPH_catact_MgPTM	MPH
p271_MPH_catact_MgPTM	p271	101x1	4	0.699985	MPH_catact_MgPTM	MPH
p271_MPH_catact_MgPTM	p271	110x0	3	-0.57946	MPH_catact_MgPTM	MPH
p271_MPH_catact_MgPTM	p271	110x1	4	-0.0184834	MPH_catact_MgPTM	MPH
p271_MPH_catact_MgPTM	p271	111x0	4	-0.174873	MPH_catact_MgPTM	MPH
p271_MPH_catact_MgPTM	p271	111x1	5	0.755254	MPH_catact_MgPTM	MPH
p273_MPH_catact_MgPTM	p273	0000x	1	0.178977	MPH_catact_MgPTM	MPH
p273_MPH_catact_MgPTM	p273	0001x	2	0.259816	MPH_catact_MgPTM	MPH
p273_MPH_catact_MgPTM	p273	0010x	2	-0.178237	MPH_catact_MgPTM	MPH
p273_MPH_catact_MgPTM	p273	0011x	3	0.453318	MPH_catact_MgPTM	MPH
p273_MPH_catact_MgPTM	p273	0100x	2	0.232149	MPH_catact_MgPTM	MPH
p273_MPH_catact_MgPTM	p273	0101x	3	0.272066	MPH_catact_MgPTM	MPH
p273_MPH_catact_MgPTM	p273	0110x	3	-0.0523881	MPH_catact_MgPTM	MPH
p273_MPH_catact_MgPTM	p273	0111x	4	0.510575	MPH_catact_MgPTM	MPH
p273_MPH_catact_MgPTM	p273	1000x	2	-0.306051	MPH_catact_MgPTM	MPH
p273_MPH_catact_MgPTM	p273	1001x	3	0.450488	MPH_catact_MgPTM	MPH
p273_MPH_catact_MgPTM	p273	1010x	3	-0.30103	MPH_catact_MgPTM	MPH
p273_MPH_catact_MgPTM	p273	1011x	4	0.680128	MPH_catact_MgPTM	MPH
p273_MPH_catact_MgPTM	p273	1100x	3	0.571325	MPH_catact_MgPTM	MPH
p273_MPH_catact_MgPTM	p273	1101x	4	1.1323	MPH_catact_MgPTM	MPH
p273_MPH_catact_MgPTM	p273	1110x	4	0.383048	MPH_catact_MgPTM	MPH
p273_MPH_catact_MgPTM	p273	1111x	5	1.31318	MPH_catact_MgPTM	MPH
p72_MPH_catact_MnPTM	p72	x0000	1	-0.193142	MPH_catact_MnPTM	MPH
p72_MPH_catact_MnPTM	p72	x0001	2	-0.237361	MPH_catact_MnPTM	MPH
p72_MPH_catact_MnPTM	p72	x0010	2	-0.00425782	MPH_catact_MnPTM	MPH
p72_MPH_catact_MnPTM	p72	x0011	3	0.0643116	MPH_catact_MnPTM	MPH
p72_MPH_catact_MnPTM	p72	x0100	2	-0.604821	MPH_catact_MnPTM	MPH
p72_MPH_catact_MnPTM	p72	x0101	3	-0.891378	MPH_catact_MnPTM	MPH
p72_MPH_catact_MnPTM	p72	x0110	3	-0.353788	MPH_catact_MnPTM	MPH
p72_MPH_catact_MnPTM	p72	x0111	4	-0.269252	MPH_catact_MnPTM	MPH
p72_MPH_catact_MnPTM	p72	x1000	2	-0.00363428	MPH_catact_MnPTM	MPH
p72_MPH_catact_MnPTM	p72	x1001	3	0.26791	MPH_catact_MnPTM	MPH
p72_MPH_catact_MnPTM	p72	x1010	3	0.279876	MPH_catact_MnPTM	MPH
p72_MPH_catact_MnPTM	p72	x1011	4	0.834284	MPH_catact_MnPTM	MPH
p72_MPH_catact_MnPTM	p72	x1100	3	-0.549801	MPH_catact_MnPTM	MPH
p72_MPH_catact_MnPTM	p72	x1101	4	-0.176091	MPH_catact_MnPTM	MPH
p72_MPH_catact_MnPTM	p72	x1110	4	-0.308075	MPH_catact_MnPTM	MPH
p72_MPH_catact_MnPTM	p72	x1111	5	0.211352	MPH_catact_MnPTM	MPH
p193_MPH_catact_MnPTM	p193	0x000	1	0.0791812	MPH_catact_MnPTM	MPH
p193_MPH_catact_MnPTM	p193	0x001	2	0.195341	MPH_catact_MnPTM	MPH
p193_MPH_catact_MnPTM	p193	0x010	2	0.172546	MPH_catact_MnPTM	MPH
p193_MPH_catact_MnPTM	p193	0x011	3	0.226352	MPH_catact_MnPTM	MPH
p193_MPH_catact_MnPTM	p193	0x100	2	0.189283	MPH_catact_MnPTM	MPH
p193_MPH_catact_MnPTM	p193	0x101	3	0.18826	MPH_catact_MnPTM	MPH
p193_MPH_catact_MnPTM	p193	0x110	3	0.20552	MPH_catact_MnPTM	MPH
p193_MPH_catact_MnPTM	p193	0x111	4	0.244011	MPH_catact_MnPTM	MPH
p193_MPH_catact_MnPTM	p193	1x000	2	0.268689	MPH_catact_MnPTM	MPH
p193_MPH_catact_MnPTM	p193	1x001	3	0.700612	MPH_catact_MnPTM	MPH
p193_MPH_catact_MnPTM	p193	1x010	3	0.45668	MPH_catact_MnPTM	MPH
p193_MPH_catact_MnPTM	p193	1x011	4	0.996325	MPH_catact_MnPTM	MPH
p193_MPH_catact_MnPTM	p193	1x100	3	0.244302	MPH_catact_MnPTM	MPH
p193_MPH_catact_MnPTM	p193	1x101	4	0.903547	MPH_catact_MnPTM	MPH
p193_MPH_catact_MnPTM	p193	1x110	4	0.251233	MPH_catact_MnPTM	MPH
p193_MPH_catact_MnPTM	p193	1x111	5	0.724615	MPH_catact_MnPTM	MPH
p258_MPH_catact_MnPTM	p258	00x00	1	0.897077	MPH_catact_MnPTM	MPH
p258_MPH_catact_MnPTM	p258	00x01	2	0.90865	MPH_catact_MnPTM	MPH
p258_MPH_catact_MnPTM	p258	00x10	2	1.12122	MPH_catact_MnPTM	MPH
p258_MPH_catact_MnPTM	p258	00x11	3	1.39595	MPH_catact_MnPTM	MPH
p258_MPH_catact_MnPTM	p258	01x00	2	1.00718	MPH_catact_MnPTM	MPH
p258_MPH_catact_MnPTM	p258	01x01	3	0.901569	MPH_catact_MnPTM	MPH
p258_MPH_catact_MnPTM	p258	01x10	3	1.15419	MPH_catact_MnPTM	MPH
p258_MPH_catact_MnPTM	p258	01x11	4	1.41361	MPH_catact_MnPTM	MPH
p258_MPH_catact_MnPTM	p258	10x00	2	0.485398	MPH_catact_MnPTM	MPH
p258_MPH_catact_MnPTM	p258	10x01	3	0.254632	MPH_catact_MnPTM	MPH
p258_MPH_catact_MnPTM	p258	10x10	3	0.771685	MPH_catact_MnPTM	MPH
p258_MPH_catact_MnPTM	p258	10x11	4	1.06239	MPH_catact_MnPTM	MPH
p258_MPH_catact_MnPTM	p258	11x00	3	0.461011	MPH_catact_MnPTM	MPH
p258_MPH_catact_MnPTM	p258	11x01	4	0.457568	MPH_catact_MnPTM	MPH
p258_MPH_catact_MnPTM	p258	11x10	4	0.566238	MPH_catact_MnPTM	MPH
p258_MPH_catact_MnPTM	p258	11x11	5	0.790682	MPH_catact_MnPTM	MPH
p271_MPH_catact_MnPTM	p271	000x0	1	-0.688246	MPH_catact_MnPTM	MPH
p271_MPH_catact_MnPTM	p271	000x1	2	-0.472856	MPH_catact_MnPTM	MPH
p271_MPH_catact_MnPTM	p271	001x0	2	-0.464108	MPH_catact_MnPTM	MPH
p271_MPH_catact_MnPTM	p271	001x1	3	0.0144489	MPH_catact_MnPTM	MPH
p271_MPH_catact_MnPTM	p271	010x0	2	-0.594881	MPH_catact_MnPTM	MPH
p271_MPH_catact_MnPTM	p271	010x1	3	-0.441845	MPH_catact_MnPTM	MPH
p271_MPH_catact_MnPTM	p271	011x0	3	-0.447871	MPH_catact_MnPTM	MPH
p271_MPH_catact_MnPTM	p271	011x1	4	0.0701999	MPH_catact_MnPTM	MPH
p271_MPH_catact_MnPTM	p271	100x0	2	-0.499362	MPH_catact_MnPTM	MPH
p271_MPH_catact_MnPTM	p271	100x1	3	-0.171184	MPH_catact_MnPTM	MPH
p271_MPH_catact_MnPTM	p271	101x0	3	-0.213075	MPH_catact_MnPTM	MPH
p271_MPH_catact_MnPTM	p271	101x1	4	0.636576	MPH_catact_MnPTM	MPH
p271_MPH_catact_MnPTM	p271	110x0	3	-0.311371	MPH_catact_MnPTM	MPH
p271_MPH_catact_MnPTM	p271	110x1	4	0.124529	MPH_catact_MnPTM	MPH
p271_MPH_catact_MnPTM	p271	111x0	4	-0.206145	MPH_catact_MnPTM	MPH
p271_MPH_catact_MnPTM	p271	111x1	5	0.457643	MPH_catact_MnPTM	MPH
p273_MPH_catact_MnPTM	p273	0000x	1	-0.0400052	MPH_catact_MnPTM	MPH
p273_MPH_catact_MnPTM	p273	0001x	2	0.175385	MPH_catact_MnPTM	MPH
p273_MPH_catact_MnPTM	p273	0010x	2	-0.0284326	MPH_catact_MnPTM	MPH
p273_MPH_catact_MnPTM	p273	0011x	3	0.450124	MPH_catact_MnPTM	MPH
p273_MPH_catact_MnPTM	p273	0100x	2	0.0761548	MPH_catact_MnPTM	MPH
p273_MPH_catact_MnPTM	p273	0101x	3	0.229191	MPH_catact_MnPTM	MPH
p273_MPH_catact_MnPTM	p273	0110x	3	-0.029455	MPH_catact_MnPTM	MPH
p273_MPH_catact_MnPTM	p273	0111x	4	0.488616	MPH_catact_MnPTM	MPH
p273_MPH_catact_MnPTM	p273	1000x	2	-0.0842241	MPH_catact_MnPTM	MPH
p273_MPH_catact_MnPTM	p273	1001x	3	0.243954	MPH_catact_MnPTM	MPH
p273_MPH_catact_MnPTM	p273	1010x	3	-0.31499	MPH_catact_MnPTM	MPH
p273_MPH_catact_MnPTM	p273	1011x	4	0.534661	MPH_catact_MnPTM	MPH
p273_MPH_catact_MnPTM	p273	1100x	3	0.347699	MPH_catact_MnPTM	MPH
p273_MPH_catact_MnPTM	p273	1101x	4	0.783599	MPH_catact_MnPTM	MPH
p273_MPH_catact_MnPTM	p273	1110x	4	0.344255	MPH_catact_MnPTM	MPH
p273_MPH_catact_MnPTM	p273	1111x	5	1.00804	MPH_catact_MnPTM	MPH
p72_MPH_catact_NiPTM	p72	x0000	1	0.434569	MPH_catact_NiPTM	MPH
p72_MPH_catact_NiPTM	p72	x0001	2	-0.120489	MPH_catact_NiPTM	MPH
p72_MPH_catact_NiPTM	p72	x0010	2	0.25462	MPH_catact_NiPTM	MPH
p72_MPH_catact_NiPTM	p72	x0011	3	0.359482	MPH_catact_NiPTM	MPH
p72_MPH_catact_NiPTM	p72	x0100	2	-0.298125	MPH_catact_NiPTM	MPH
p72_MPH_catact_NiPTM	p72	x0101	3	-0.719932	MPH_catact_NiPTM	MPH
p72_MPH_catact_NiPTM	p72	x0110	3	-0.0849336	MPH_catact_NiPTM	MPH
p72_MPH_catact_NiPTM	p72	x0111	4	0.270325	MPH_catact_NiPTM	MPH
p72_MPH_catact_NiPTM	p72	x1000	2	0.299766	MPH_catact_NiPTM	MPH
p72_MPH_catact_NiPTM	p72	x1001	3	0.10954	MPH_catact_NiPTM	MPH
p72_MPH_catact_NiPTM	p72	x1010	3	0.421041	MPH_catact_NiPTM	MPH
p72_MPH_catact_NiPTM	p72	x1011	4	0.950466	MPH_catact_NiPTM	MPH
p72_MPH_catact_NiPTM	p72	x1100	3	-0.278504	MPH_catact_NiPTM	MPH
p72_MPH_catact_NiPTM	p72	x1101	4	-0.0976156	MPH_catact_NiPTM	MPH
p72_MPH_catact_NiPTM	p72	x1110	4	0.18799	MPH_catact_NiPTM	MPH
p72_MPH_catact_NiPTM	p72	x1111	5	0.552501	MPH_catact_NiPTM	MPH
p193_MPH_catact_NiPTM	p193	0x000	1	0.235528	MPH_catact_NiPTM	MPH
p193_MPH_catact_NiPTM	p193	0x001	2	0.297485	MPH_catact_NiPTM	MPH
p193_MPH_catact_NiPTM	p193	0x010	2	0.277929	MPH_catact_NiPTM	MPH
p193_MPH_catact_NiPTM	p193	0x011	3	0.212549	MPH_catact_NiPTM	MPH
p193_MPH_catact_NiPTM	p193	0x100	2	0.191677	MPH_catact_NiPTM	MPH
p193_MPH_catact_NiPTM	p193	0x101	3	0.207517	MPH_catact_NiPTM	MPH
p193_MPH_catact_NiPTM	p193	0x110	3	0.344496	MPH_catact_NiPTM	MPH
p193_MPH_catact_NiPTM	p193	0x111	4	0.240703	MPH_catact_NiPTM	MPH
p193_MPH_catact_NiPTM	p193	1x000	2	0.100725	MPH_catact_NiPTM	MPH
p193_MPH_catact_NiPTM	p193	1x001	3	0.527514	MPH_catact_NiPTM	MPH
p193_MPH_catact_NiPTM	p193	1x010	3	0.44435	MPH_catact_NiPTM	MPH
p193_MPH_catact_NiPTM	p193	1x011	4	0.803533	MPH_catact_NiPTM	MPH
p193_MPH_catact_NiPTM	p193	1x100	3	0.211299	MPH_catact_NiPTM	MPH
p193_MPH_catact_NiPTM	p193	1x101	4	0.829834	MPH_catact_NiPTM	MPH
p193_MPH_catact_NiPTM	p193	1x110	4	0.61742	MPH_catact_NiPTM	MPH
p193_MPH_catact_NiPTM	p193	1x111	5	0.522879	MPH_catact_NiPTM	MPH
p258_MPH_catact_NiPTM	p258	00x00	1	0.951338	MPH_catact_NiPTM	MPH
p258_MPH_catact_NiPTM	p258	00x01	2	0.890098	MPH_catact_NiPTM	MPH
p258_MPH_catact_NiPTM	p258	00x10	2	0.835491	MPH_catact_NiPTM	MPH
p258_MPH_catact_NiPTM	p258	00x11	3	0.792926	MPH_catact_NiPTM	MPH
p258_MPH_catact_NiPTM	p258	01x00	2	0.907486	MPH_catact_NiPTM	MPH
p258_MPH_catact_NiPTM	p258	01x01	3	0.800131	MPH_catact_NiPTM	MPH
p258_MPH_catact_NiPTM	p258	01x10	3	0.902057	MPH_catact_NiPTM	MPH
p258_MPH_catact_NiPTM	p258	01x11	4	0.821079	MPH_catact_NiPTM	MPH
p258_MPH_catact_NiPTM	p258	10x00	2	0.218644	MPH_catact_NiPTM	MPH
p258_MPH_catact_NiPTM	p258	10x01	3	0.290655	MPH_catact_NiPTM	MPH
p258_MPH_catact_NiPTM	p258	10x10	3	0.495937	MPH_catact_NiPTM	MPH
p258_MPH_catact_NiPTM	p258	10x11	4	0.703769	MPH_catact_NiPTM	MPH
p258_MPH_catact_NiPTM	p258	11x00	3	0.329217	MPH_catact_NiPTM	MPH
p258_MPH_catact_NiPTM	p258	11x01	4	0.592975	MPH_catact_NiPTM	MPH
p258_MPH_catact_NiPTM	p258	11x10	4	0.669007	MPH_catact_NiPTM	MPH
p258_MPH_catact_NiPTM	p258	11x11	5	0.423115	MPH_catact_NiPTM	MPH
p271_MPH_catact_NiPTM	p271	000x0	1	-0.653647	MPH_catact_NiPTM	MPH
p271_MPH_catact_NiPTM	p271	000x1	2	-0.415963	MPH_catact_NiPTM	MPH
p271_MPH_catact_NiPTM	p271	001x0	2	-0.769494	MPH_catact_NiPTM	MPH
p271_MPH_catact_NiPTM	p271	001x1	3	-0.513136	MPH_catact_NiPTM	MPH
p271_MPH_catact_NiPTM	p271	010x0	2	-0.611246	MPH_catact_NiPTM	MPH
p271_MPH_catact_NiPTM	p271	010x1	3	-0.500899	MPH_catact_NiPTM	MPH
p271_MPH_catact_NiPTM	p271	011x0	3	-0.616676	MPH_catact_NiPTM	MPH
p271_MPH_catact_NiPTM	p271	011x1	4	-0.479951	MPH_catact_NiPTM	MPH
p271_MPH_catact_NiPTM	p271	100x0	2	-0.833596	MPH_catact_NiPTM	MPH
p271_MPH_catact_NiPTM	p271	100x1	3	0.0640078	MPH_catact_NiPTM	MPH
p271_MPH_catact_NiPTM	p271	101x0	3	-0.556303	MPH_catact_NiPTM	MPH
p271_MPH_catact_NiPTM	p271	101x1	4	0.477121	MPH_catact_NiPTM	MPH
p271_MPH_catact_NiPTM	p271	110x0	3	-0.489971	MPH_catact_NiPTM	MPH
p271_MPH_catact_NiPTM	p271	110x1	4	0.340027	MPH_catact_NiPTM	MPH
p271_MPH_catact_NiPTM	p271	111x0	4	-0.150181	MPH_catact_NiPTM	MPH
p271_MPH_catact_NiPTM	p271	111x1	5	0.170166	MPH_catact_NiPTM	MPH
p273_MPH_catact_NiPTM	p273	0000x	1	0.0899051	MPH_catact_NiPTM	MPH
p273_MPH_catact_NiPTM	p273	0001x	2	0.327589	MPH_catact_NiPTM	MPH
p273_MPH_catact_NiPTM	p273	0010x	2	0.0286659	MPH_catact_NiPTM	MPH
p273_MPH_catact_NiPTM	p273	0011x	3	0.285024	MPH_catact_NiPTM	MPH
p273_MPH_catact_NiPTM	p273	0100x	2	0.151861	MPH_catact_NiPTM	MPH
p273_MPH_catact_NiPTM	p273	0101x	3	0.262209	MPH_catact_NiPTM	MPH
p273_MPH_catact_NiPTM	p273	0110x	3	0.0445059	MPH_catact_NiPTM	MPH
p273_MPH_catact_NiPTM	p273	0111x	4	0.181231	MPH_catact_NiPTM	MPH
p273_MPH_catact_NiPTM	p273	1000x	2	-0.465153	MPH_catact_NiPTM	MPH
p273_MPH_catact_NiPTM	p273	1001x	3	0.432451	MPH_catact_NiPTM	MPH
p273_MPH_catact_NiPTM	p273	1010x	3	-0.393141	MPH_catact_NiPTM	MPH
p273_MPH_catact_NiPTM	p273	1011x	4	0.640283	MPH_catact_NiPTM	MPH
p273_MPH_catact_NiPTM	p273	1100x	3	-0.0383645	MPH_catact_NiPTM	MPH
p273_MPH_catact_NiPTM	p273	1101x	4	0.791634	MPH_catact_NiPTM	MPH
p273_MPH_catact_NiPTM	p273	1110x	4	0.225394	MPH_catact_NiPTM	MPH
p273_MPH_catact_NiPTM	p273	1111x	5	0.545742	MPH_catact_NiPTM	MPH
p72_MPH_catact_ZnPTM	p72	x0000	1	0.930949	MPH_catact_ZnPTM	MPH
p72_MPH_catact_ZnPTM	p72	x0001	2	0.0425772	MPH_catact_ZnPTM	MPH
p72_MPH_catact_ZnPTM	p72	x0010	2	0.456198	MPH_catact_ZnPTM	MPH
p72_MPH_catact_ZnPTM	p72	x0011	3	0.50135	MPH_catact_ZnPTM	MPH
p72_MPH_catact_ZnPTM	p72	x0100	2	0.106053	MPH_catact_ZnPTM	MPH
p72_MPH_catact_ZnPTM	p72	x0101	3	-0.279245	MPH_catact_ZnPTM	MPH
p72_MPH_catact_ZnPTM	p72	x0110	3	-0.44086	MPH_catact_ZnPTM	MPH
p72_MPH_catact_ZnPTM	p72	x0111	4	0.534762	MPH_catact_ZnPTM	MPH
p72_MPH_catact_ZnPTM	p72	x1000	2	0.886521	MPH_catact_ZnPTM	MPH
p72_MPH_catact_ZnPTM	p72	x1001	3	1.22366	MPH_catact_ZnPTM	MPH
p72_MPH_catact_ZnPTM	p72	x1010	3	0.571865	MPH_catact_ZnPTM	MPH
p72_MPH_catact_ZnPTM	p72	x1011	4	2.17393	MPH_catact_ZnPTM	MPH
p72_MPH_catact_ZnPTM	p72	x1100	3	0	MPH_catact_ZnPTM	MPH
p72_MPH_catact_ZnPTM	p72	x1101	4	1.0712	MPH_catact_ZnPTM	MPH
p72_MPH_catact_ZnPTM	p72	x1110	4	-0.211044	MPH_catact_ZnPTM	MPH
p72_MPH_catact_ZnPTM	p72	x1111	5	1.85374	MPH_catact_ZnPTM	MPH
p193_MPH_catact_ZnPTM	p193	0x000	1	0.271842	MPH_catact_ZnPTM	MPH
p193_MPH_catact_ZnPTM	p193	0x001	2	0.312072	MPH_catact_ZnPTM	MPH
p193_MPH_catact_ZnPTM	p193	0x010	2	0.392038	MPH_catact_ZnPTM	MPH
p193_MPH_catact_ZnPTM	p193	0x011	3	0.0583007	MPH_catact_ZnPTM	MPH
p193_MPH_catact_ZnPTM	p193	0x100	2	0.212509	MPH_catact_ZnPTM	MPH
p193_MPH_catact_ZnPTM	p193	0x101	3	0.252883	MPH_catact_ZnPTM	MPH
p193_MPH_catact_ZnPTM	p193	0x110	3	0.203662	MPH_catact_ZnPTM	MPH
p193_MPH_catact_ZnPTM	p193	0x111	4	0.249275	MPH_catact_ZnPTM	MPH
p193_MPH_catact_ZnPTM	p193	1x000	2	0.227413	MPH_catact_ZnPTM	MPH
p193_MPH_catact_ZnPTM	p193	1x001	3	1.49316	MPH_catact_ZnPTM	MPH
p193_MPH_catact_ZnPTM	p193	1x010	3	0.507705	MPH_catact_ZnPTM	MPH
p193_MPH_catact_ZnPTM	p193	1x011	4	1.73088	MPH_catact_ZnPTM	MPH
p193_MPH_catact_ZnPTM	p193	1x100	3	0.106455	MPH_catact_ZnPTM	MPH
p193_MPH_catact_ZnPTM	p193	1x101	4	1.60333	MPH_catact_ZnPTM	MPH
p193_MPH_catact_ZnPTM	p193	1x110	4	0.433478	MPH_catact_ZnPTM	MPH
p193_MPH_catact_ZnPTM	p193	1x111	5	1.56825	MPH_catact_ZnPTM	MPH
p258_MPH_catact_ZnPTM	p258	00x00	1	0.994317	MPH_catact_ZnPTM	MPH
p258_MPH_catact_ZnPTM	p258	00x01	2	0.31928	MPH_catact_ZnPTM	MPH
p258_MPH_catact_ZnPTM	p258	00x10	2	1.33926	MPH_catact_ZnPTM	MPH
p258_MPH_catact_ZnPTM	p258	00x11	3	1.01098	MPH_catact_ZnPTM	MPH
p258_MPH_catact_ZnPTM	p258	01x00	2	0.934984	MPH_catact_ZnPTM	MPH
p258_MPH_catact_ZnPTM	p258	01x01	3	0.260091	MPH_catact_ZnPTM	MPH
p258_MPH_catact_ZnPTM	p258	01x10	3	1.15089	MPH_catact_ZnPTM	MPH
p258_MPH_catact_ZnPTM	p258	01x11	4	1.20195	MPH_catact_ZnPTM	MPH
p258_MPH_catact_ZnPTM	p258	10x00	2	0.169422	MPH_catact_ZnPTM	MPH
p258_MPH_catact_ZnPTM	p258	10x01	3	-0.00254222	MPH_catact_ZnPTM	MPH
p258_MPH_catact_ZnPTM	p258	10x10	3	0.442204	MPH_catact_ZnPTM	MPH
p258_MPH_catact_ZnPTM	p258	10x11	4	1.04439	MPH_catact_ZnPTM	MPH
p258_MPH_catact_ZnPTM	p258	11x00	3	0.0484634	MPH_catact_ZnPTM	MPH
p258_MPH_catact_ZnPTM	p258	11x01	4	0.107634	MPH_catact_ZnPTM	MPH
p258_MPH_catact_ZnPTM	p258	11x10	4	0.367977	MPH_catact_ZnPTM	MPH
p258_MPH_catact_ZnPTM	p258	11x11	5	0.881765	MPH_catact_ZnPTM	MPH
p271_MPH_catact_ZnPTM	p271	000x0	1	-0.787812	MPH_catact_ZnPTM	MPH
p271_MPH_catact_ZnPTM	p271	000x1	2	-0.821431	MPH_catact_ZnPTM	MPH
p271_MPH_catact_ZnPTM	p271	001x0	2	-0.442867	MPH_catact_ZnPTM	MPH
p271_MPH_catact_ZnPTM	p271	001x1	3	-0.129731	MPH_catact_ZnPTM	MPH
p271_MPH_catact_ZnPTM	p271	010x0	2	-0.667616	MPH_catact_ZnPTM	MPH
p271_MPH_catact_ZnPTM	p271	010x1	3	-1.0752	MPH_catact_ZnPTM	MPH
p271_MPH_catact_ZnPTM	p271	011x0	3	-0.451714	MPH_catact_ZnPTM	MPH
p271_MPH_catact_ZnPTM	p271	011x1	4	-0.133339	MPH_catact_ZnPTM	MPH
p271_MPH_catact_ZnPTM	p271	100x0	2	-1.26256	MPH_catact_ZnPTM	MPH
p271_MPH_catact_ZnPTM	p271	100x1	3	-0.362658	MPH_catact_ZnPTM	MPH
p271_MPH_catact_ZnPTM	p271	101x0	3	-0.989781	MPH_catact_ZnPTM	MPH
p271_MPH_catact_ZnPTM	p271	101x1	4	0.684276	MPH_catact_ZnPTM	MPH
p271_MPH_catact_ZnPTM	p271	110x0	3	-0.982271	MPH_catact_ZnPTM	MPH
p271_MPH_catact_ZnPTM	p271	110x1	4	-0.124939	MPH_catact_ZnPTM	MPH
p271_MPH_catact_ZnPTM	p271	111x0	4	-0.662758	MPH_catact_ZnPTM	MPH
p271_MPH_catact_ZnPTM	p271	111x1	5	0.649192	MPH_catact_ZnPTM	MPH
p273_MPH_catact_ZnPTM	p273	0000x	1	0.668386	MPH_catact_ZnPTM	MPH
p273_MPH_catact_ZnPTM	p273	0001x	2	0.634768	MPH_catact_ZnPTM	MPH
p273_MPH_catact_ZnPTM	p273	0010x	2	-0.00665089	MPH_catact_ZnPTM	MPH
p273_MPH_catact_ZnPTM	p273	0011x	3	0.306485	MPH_catact_ZnPTM	MPH
p273_MPH_catact_ZnPTM	p273	0100x	2	0.708616	MPH_catact_ZnPTM	MPH
p273_MPH_catact_ZnPTM	p273	0101x	3	0.30103	MPH_catact_ZnPTM	MPH
p273_MPH_catact_ZnPTM	p273	0110x	3	0.0337234	MPH_catact_ZnPTM	MPH
p273_MPH_catact_ZnPTM	p273	0111x	4	0.352098	MPH_catact_ZnPTM	MPH
p273_MPH_catact_ZnPTM	p273	1000x	2	-0.219986	MPH_catact_ZnPTM	MPH
p273_MPH_catact_ZnPTM	p273	1001x	3	0.679919	MPH_catact_ZnPTM	MPH
p273_MPH_catact_ZnPTM	p273	1010x	3	-0.39195	MPH_catact_ZnPTM	MPH
p273_MPH_catact_ZnPTM	p273	1011x	4	1.28211	MPH_catact_ZnPTM	MPH
p273_MPH_catact_ZnPTM	p273	1100x	3	1.04576	MPH_catact_ZnPTM	MPH
p273_MPH_catact_ZnPTM	p273	1101x	4	1.90309	MPH_catact_ZnPTM	MPH
p273_MPH_catact_ZnPTM	p273	1110x	4	1.10493	MPH_catact_ZnPTM	MPH
p273_MPH_catact_ZnPTM	p273	1111x	5	2.41688	MPH_catact_ZnPTM	MPH
p41_NfsA_ec50_2039	p41	x000000	1	0.0128372	NfsA_ec50_2039	NfsA
p41_NfsA_ec50_2039	p41	x000001	2	0.000877363	NfsA_ec50_2039	NfsA
p41_NfsA_ec50_2039	p41	x000010	2	0.199621	NfsA_ec50_2039	NfsA
p41_NfsA_ec50_2039	p41	x000011	3	0.0282896	NfsA_ec50_2039	NfsA
p41_NfsA_ec50_2039	p41	x000100	2	-0.00746153	NfsA_ec50_2039	NfsA
p41_NfsA_ec50_2039	p41	x000101	3	-0.0052856	NfsA_ec50_2039	NfsA
p41_NfsA_ec50_2039	p41	x000110	3	0.718941	NfsA_ec50_2039	NfsA
p41_NfsA_ec50_2039	p41	x000111	4	0.0877906	NfsA_ec50_2039	NfsA
p41_NfsA_ec50_2039	p41	x001000	2	-0.00043582	NfsA_ec50_2039	NfsA
p41_NfsA_ec50_2039	p41	x001001	3	0.00219452	NfsA_ec50_2039	NfsA
p41_NfsA_ec50_2039	p41	x001010	3	0.419129	NfsA_ec50_2039	NfsA
p41_NfsA_ec50_2039	p41	x001011	4	0.0165847	NfsA_ec50_2039	NfsA
p41_NfsA_ec50_2039	p41	x001100	3	-0.00221015	NfsA_ec50_2039	NfsA
p41_NfsA_ec50_2039	p41	x001101	4	-0.00481339	NfsA_ec50_2039	NfsA
p41_NfsA_ec50_2039	p41	x001110	4	0.767412	NfsA_ec50_2039	NfsA
p41_NfsA_ec50_2039	p41	x001111	5	0.179524	NfsA_ec50_2039	NfsA
p41_NfsA_ec50_2039	p41	x010000	2	0.0141421	NfsA_ec50_2039	NfsA
p41_NfsA_ec50_2039	p41	x010001	3	0.000881817	NfsA_ec50_2039	NfsA
p41_NfsA_ec50_2039	p41	x010010	3	0.144787	NfsA_ec50_2039	NfsA
p41_NfsA_ec50_2039	p41	x010011	4	0.0524735	NfsA_ec50_2039	NfsA
p41_NfsA_ec50_2039	p41	x010100	3	0.0116509	NfsA_ec50_2039	NfsA
p41_NfsA_ec50_2039	p41	x010101	4	0	NfsA_ec50_2039	NfsA
p41_NfsA_ec50_2039	p41	x010110	4	0.558022	NfsA_ec50_2039	NfsA
p41_NfsA_ec50_2039	p41	x010111	5	0.067687	NfsA_ec50_2039	NfsA
p41_NfsA_ec50_2039	p41	x011000	3	0.00912508	NfsA_ec50_2039	NfsA
p41_NfsA_ec50_2039	p41	x011001	4	0.000441132	NfsA_ec50_2039	NfsA
p41_NfsA_ec50_2039	p41	x011010	4	0.207972	NfsA_ec50_2039	NfsA
p41_NfsA_ec50_2039	p41	x011011	5	0.00671603	NfsA_ec50_2039	NfsA
p41_NfsA_ec50_2039	p41	x011100	4	0.0128372	NfsA_ec50_2039	NfsA
p41_NfsA_ec50_2039	p41	x011101	5	-0.00693499	NfsA_ec50_2039	NfsA
p41_NfsA_ec50_2039	p41	x011110	5	0.709907	NfsA_ec50_2039	NfsA
p41_NfsA_ec50_2039	p41	x011111	6	0.0561733	NfsA_ec50_2039	NfsA
p41_NfsA_ec50_2039	p41	x100000	2	0.0205217	NfsA_ec50_2039	NfsA
p41_NfsA_ec50_2039	p41	x100001	3	0.0021923	NfsA_ec50_2039	NfsA
p41_NfsA_ec50_2039	p41	x100010	3	0.6648	NfsA_ec50_2039	NfsA
p41_NfsA_ec50_2039	p41	x100011	4	0.887216	NfsA_ec50_2039	NfsA
p41_NfsA_ec50_2039	p41	x100100	3	0.00309422	NfsA_ec50_2039	NfsA
p41_NfsA_ec50_2039	p41	x100101	4	0.00350947	NfsA_ec50_2039	NfsA
p41_NfsA_ec50_2039	p41	x100110	4	0.622445	NfsA_ec50_2039	NfsA
p41_NfsA_ec50_2039	p41	x100111	5	0.892879	NfsA_ec50_2039	NfsA
p41_NfsA_ec50_2039	p41	x101000	3	0.0231564	NfsA_ec50_2039	NfsA
p41_NfsA_ec50_2039	p41	x101001	4	0.00656377	NfsA_ec50_2039	NfsA
p41_NfsA_ec50_2039	p41	x101010	4	0.563544	NfsA_ec50_2039	NfsA
p41_NfsA_ec50_2039	p41	x101011	5	0.899311	NfsA_ec50_2039	NfsA
p41_NfsA_ec50_2039	p41	x101100	4	0.00485744	NfsA_ec50_2039	NfsA
p41_NfsA_ec50_2039	p41	x101101	5	0.00612309	NfsA_ec50_2039	NfsA
p41_NfsA_ec50_2039	p41	x101110	5	0.712092	NfsA_ec50_2039	NfsA
p41_NfsA_ec50_2039	p41	x101111	6	0.877718	NfsA_ec50_2039	NfsA
p41_NfsA_ec50_2039	p41	x110000	3	0.00176722	NfsA_ec50_2039	NfsA
p41_NfsA_ec50_2039	p41	x110001	4	-0.000443384	NfsA_ec50_2039	NfsA
p41_NfsA_ec50_2039	p41	x110010	4	0.899215	NfsA_ec50_2039	NfsA
p41_NfsA_ec50_2039	p41	x110011	5	0.146128	NfsA_ec50_2039	NfsA
p41_NfsA_ec50_2039	p41	x110100	4	0.00788851	NfsA_ec50_2039	NfsA
p41_NfsA_ec50_2039	p41	x110101	5	-0.000440684	NfsA_ec50_2039	NfsA
p41_NfsA_ec50_2039	p41	x110110	5	0.900641	NfsA_ec50_2039	NfsA
p41_NfsA_ec50_2039	p41	x110111	6	0.665875	NfsA_ec50_2039	NfsA
p41_NfsA_ec50_2039	p41	x111000	4	0.00616031	NfsA_ec50_2039	NfsA
p41_NfsA_ec50_2039	p41	x111001	5	0	NfsA_ec50_2039	NfsA
p41_NfsA_ec50_2039	p41	x111010	5	0.897308	NfsA_ec50_2039	NfsA
p41_NfsA_ec50_2039	p41	x111011	6	0.484383	NfsA_ec50_2039	NfsA
p41_NfsA_ec50_2039	p41	x111100	5	0.00265084	NfsA_ec50_2039	NfsA
p41_NfsA_ec50_2039	p41	x111101	6	0	NfsA_ec50_2039	NfsA
p41_NfsA_ec50_2039	p41	x111110	6	0.899523	NfsA_ec50_2039	NfsA
p41_NfsA_ec50_2039	p41	x111111	7	0.877283	NfsA_ec50_2039	NfsA
p215_NfsA_ec50_2039	p215	0x00000	1	-0.00348833	NfsA_ec50_2039	NfsA
p215_NfsA_ec50_2039	p215	0x00001	2	-0.000439347	NfsA_ec50_2039	NfsA
p215_NfsA_ec50_2039	p215	0x00010	2	-0.684522	NfsA_ec50_2039	NfsA
p215_NfsA_ec50_2039	p215	0x00011	3	-0.85781	NfsA_ec50_2039	NfsA
p215_NfsA_ec50_2039	p215	0x00100	2	-0.00834785	NfsA_ec50_2039	NfsA
p215_NfsA_ec50_2039	p215	0x00101	3	-0.00263476	NfsA_ec50_2039	NfsA
p215_NfsA_ec50_2039	p215	0x00110	3	-0.1432	NfsA_ec50_2039	NfsA
p215_NfsA_ec50_2039	p215	0x00111	4	-0.798798	NfsA_ec50_2039	NfsA
p215_NfsA_ec50_2039	p215	0x01000	2	-0.00481824	NfsA_ec50_2039	NfsA
p215_NfsA_ec50_2039	p215	0x01001	3	-0.000880922	NfsA_ec50_2039	NfsA
p215_NfsA_ec50_2039	p215	0x01010	3	-0.44423	NfsA_ec50_2039	NfsA
p215_NfsA_ec50_2039	p215	0x01011	4	-0.880487	NfsA_ec50_2039	NfsA
p215_NfsA_ec50_2039	p215	0x01100	3	-0.00309738	NfsA_ec50_2039	NfsA
p215_NfsA_ec50_2039	p215	0x01101	4	-0.00525363	NfsA_ec50_2039	NfsA
p215_NfsA_ec50_2039	p215	0x01110	4	-0.0741191	NfsA_ec50_2039	NfsA
p215_NfsA_ec50_2039	p215	0x01111	5	-0.712092	NfsA_ec50_2039	NfsA
p215_NfsA_ec50_2039	p215	0x10000	2	-0.00702615	NfsA_ec50_2039	NfsA
p215_NfsA_ec50_2039	p215	0x10001	3	-0.00176902	NfsA_ec50_2039	NfsA
p215_NfsA_ec50_2039	p215	0x10010	3	-0.751639	NfsA_ec50_2039	NfsA
p215_NfsA_ec50_2039	p215	0x10011	4	-0.0925452	NfsA_ec50_2039	NfsA
p215_NfsA_ec50_2039	p215	0x10100	3	-0.00483776	NfsA_ec50_2039	NfsA
p215_NfsA_ec50_2039	p215	0x10101	4	-0.0104445	NfsA_ec50_2039	NfsA
p215_NfsA_ec50_2039	p215	0x10110	4	-0.33188	NfsA_ec50_2039	NfsA
p215_NfsA_ec50_2039	p215	0x10111	5	-0.598188	NfsA_ec50_2039	NfsA
p215_NfsA_ec50_2039	p215	0x11000	3	-0.00397022	NfsA_ec50_2039	NfsA
p215_NfsA_ec50_2039	p215	0x11001	4	-0.00176902	NfsA_ec50_2039	NfsA
p215_NfsA_ec50_2039	p215	0x11010	4	-0.685965	NfsA_ec50_2039	NfsA
p215_NfsA_ec50_2039	p215	0x11011	5	-0.476558	NfsA_ec50_2039	NfsA
p215_NfsA_ec50_2039	p215	0x11100	4	-0.00877392	NfsA_ec50_2039	NfsA
p215_NfsA_ec50_2039	p215	0x11101	5	-0.0126524	NfsA_ec50_2039	NfsA
p215_NfsA_ec50_2039	p215	0x11110	5	-0.182847	NfsA_ec50_2039	NfsA
p215_NfsA_ec50_2039	p215	0x11111	6	-0.820555	NfsA_ec50_2039	NfsA
p215_NfsA_ec50_2039	p215	1x00000	2	0.00419611	NfsA_ec50_2039	NfsA
p215_NfsA_ec50_2039	p215	1x00001	3	0.000875594	NfsA_ec50_2039	NfsA
p215_NfsA_ec50_2039	p215	1x00010	3	-0.219343	NfsA_ec50_2039	NfsA
p215_NfsA_ec50_2039	p215	1x00011	4	0.00111644	NfsA_ec50_2039	NfsA
p215_NfsA_ec50_2039	p215	1x00100	3	0.00220791	NfsA_ec50_2039	NfsA
p215_NfsA_ec50_2039	p215	1x00101	4	0.00616031	NfsA_ec50_2039	NfsA
p215_NfsA_ec50_2039	p215	1x00110	4	-0.239696	NfsA_ec50_2039	NfsA
p215_NfsA_ec50_2039	p215	1x00111	5	0.00629009	NfsA_ec50_2039	NfsA
p215_NfsA_ec50_2039	p215	1x01000	3	0.018774	NfsA_ec50_2039	NfsA
p215_NfsA_ec50_2039	p215	1x01001	4	0.00348833	NfsA_ec50_2039	NfsA
p215_NfsA_ec50_2039	p215	1x01010	4	-0.299815	NfsA_ec50_2039	NfsA
p215_NfsA_ec50_2039	p215	1x01011	5	0.00223864	NfsA_ec50_2039	NfsA
p215_NfsA_ec50_2039	p215	1x01100	4	0.00397022	NfsA_ec50_2039	NfsA
p215_NfsA_ec50_2039	p215	1x01101	5	0.00568285	NfsA_ec50_2039	NfsA
p215_NfsA_ec50_2039	p215	1x01110	5	-0.129439	NfsA_ec50_2039	NfsA
p215_NfsA_ec50_2039	p215	1x01111	6	-0.0138986	NfsA_ec50_2039	NfsA
p215_NfsA_ec50_2039	p215	1x10000	3	-0.019401	NfsA_ec50_2039	NfsA
p215_NfsA_ec50_2039	p215	1x10001	4	-0.00309422	NfsA_ec50_2039	NfsA
p215_NfsA_ec50_2039	p215	1x10010	4	0.00278931	NfsA_ec50_2039	NfsA
p215_NfsA_ec50_2039	p215	1x10011	5	0.00110931	NfsA_ec50_2039	NfsA
p215_NfsA_ec50_2039	p215	1x10100	4	-0.00860017	NfsA_ec50_2039	NfsA
p215_NfsA_ec50_2039	p215	1x10101	5	-0.0108851	NfsA_ec50_2039	NfsA
p215_NfsA_ec50_2039	p215	1x10110	5	0.0107378	NfsA_ec50_2039	NfsA
p215_NfsA_ec50_2039	p215	1x10111	6	0	NfsA_ec50_2039	NfsA
p215_NfsA_ec50_2039	p215	1x11000	4	-0.00693499	NfsA_ec50_2039	NfsA
p215_NfsA_ec50_2039	p215	1x11001	5	-0.00221015	NfsA_ec50_2039	NfsA
p215_NfsA_ec50_2039	p215	1x11010	5	0.003371	NfsA_ec50_2039	NfsA
p215_NfsA_ec50_2039	p215	1x11011	6	0.00110931	NfsA_ec50_2039	NfsA
p215_NfsA_ec50_2039	p215	1x11100	5	-0.0189603	NfsA_ec50_2039	NfsA
p215_NfsA_ec50_2039	p215	1x11101	6	-0.00571738	NfsA_ec50_2039	NfsA
p215_NfsA_ec50_2039	p215	1x11110	6	0.00676836	NfsA_ec50_2039	NfsA
p215_NfsA_ec50_2039	p215	1x11111	7	0.000554301	NfsA_ec50_2039	NfsA
p219_NfsA_ec50_2039	p219	00x0000	1	-0.00130484	NfsA_ec50_2039	NfsA
p219_NfsA_ec50_2039	p219	00x0001	2	-0.00220119	NfsA_ec50_2039	NfsA
p219_NfsA_ec50_2039	p219	00x0010	2	0.0702137	NfsA_ec50_2039	NfsA
p219_NfsA_ec50_2039	p219	00x0011	3	-0.0213981	NfsA_ec50_2039	NfsA
p219_NfsA_ec50_2039	p219	00x0100	2	-0.00218129	NfsA_ec50_2039	NfsA
p219_NfsA_ec50_2039	p219	00x0101	3	0.0078097	NfsA_ec50_2039	NfsA
p219_NfsA_ec50_2039	p219	00x0110	3	0.18868	NfsA_ec50_2039	NfsA
p219_NfsA_ec50_2039	p219	00x0111	4	0.0364941	NfsA_ec50_2039	NfsA
p219_NfsA_ec50_2039	p219	00x1000	2	-0.00349887	NfsA_ec50_2039	NfsA
p219_NfsA_ec50_2039	p219	00x1001	3	-0.00132205	NfsA_ec50_2039	NfsA
p219_NfsA_ec50_2039	p219	00x1010	3	0.243949	NfsA_ec50_2039	NfsA
p219_NfsA_ec50_2039	p219	00x1011	4	0.0143345	NfsA_ec50_2039	NfsA
p219_NfsA_ec50_2039	p219	00x1100	3	0.00656377	NfsA_ec50_2039	NfsA
p219_NfsA_ec50_2039	p219	00x1101	4	0.00519083	NfsA_ec50_2039	NfsA
p219_NfsA_ec50_2039	p219	00x1110	4	0.108728	NfsA_ec50_2039	NfsA
p219_NfsA_ec50_2039	p219	00x1111	5	0.135158	NfsA_ec50_2039	NfsA
p219_NfsA_ec50_2039	p219	01x0000	2	-0.00484266	NfsA_ec50_2039	NfsA
p219_NfsA_ec50_2039	p219	01x0001	3	-0.00353087	NfsA_ec50_2039	NfsA
p219_NfsA_ec50_2039	p219	01x0010	3	0.00309738	NfsA_ec50_2039	NfsA
p219_NfsA_ec50_2039	p219	01x0011	4	0.743867	NfsA_ec50_2039	NfsA
p219_NfsA_ec50_2039	p219	01x0100	3	0.0013288	NfsA_ec50_2039	NfsA
p219_NfsA_ec50_2039	p219	01x0101	4	0	NfsA_ec50_2039	NfsA
p219_NfsA_ec50_2039	p219	01x0110	4	0	NfsA_ec50_2039	NfsA
p219_NfsA_ec50_2039	p219	01x0111	5	0.237104	NfsA_ec50_2039	NfsA
p219_NfsA_ec50_2039	p219	01x1000	3	-0.00265084	NfsA_ec50_2039	NfsA
p219_NfsA_ec50_2039	p219	01x1001	4	-0.00221015	NfsA_ec50_2039	NfsA
p219_NfsA_ec50_2039	p219	01x1010	4	0.00221466	NfsA_ec50_2039	NfsA
p219_NfsA_ec50_2039	p219	01x1011	5	0.418264	NfsA_ec50_2039	NfsA
p219_NfsA_ec50_2039	p219	01x1100	4	0.000887221	NfsA_ec50_2039	NfsA
p219_NfsA_ec50_2039	p219	01x1101	5	-0.00220791	NfsA_ec50_2039	NfsA
p219_NfsA_ec50_2039	p219	01x1110	5	0	NfsA_ec50_2039	NfsA
p219_NfsA_ec50_2039	p219	01x1111	6	0.0266945	NfsA_ec50_2039	NfsA
p219_NfsA_ec50_2039	p219	10x0000	2	0	NfsA_ec50_2039	NfsA
p219_NfsA_ec50_2039	p219	10x0001	3	-0.00219674	NfsA_ec50_2039	NfsA
p219_NfsA_ec50_2039	p219	10x0010	3	0.0153799	NfsA_ec50_2039	NfsA
p219_NfsA_ec50_2039	p219	10x0011	4	0.00278573	NfsA_ec50_2039	NfsA
p219_NfsA_ec50_2039	p219	10x0100	3	0.0169312	NfsA_ec50_2039	NfsA
p219_NfsA_ec50_2039	p219	10x0101	4	0.0130953	NfsA_ec50_2039	NfsA
p219_NfsA_ec50_2039	p219	10x0110	4	0.0277618	NfsA_ec50_2039	NfsA
p219_NfsA_ec50_2039	p219	10x0111	5	0.0163904	NfsA_ec50_2039	NfsA
p219_NfsA_ec50_2039	p219	10x1000	3	0.00606204	NfsA_ec50_2039	NfsA
p219_NfsA_ec50_2039	p219	10x1001	4	-0.00307544	NfsA_ec50_2039	NfsA
p219_NfsA_ec50_2039	p219	10x1010	4	0.0327925	NfsA_ec50_2039	NfsA
p219_NfsA_ec50_2039	p219	10x1011	5	0.00446579	NfsA_ec50_2039	NfsA
p219_NfsA_ec50_2039	p219	10x1100	4	0.0216111	NfsA_ec50_2039	NfsA
p219_NfsA_ec50_2039	p219	10x1101	5	0.00306923	NfsA_ec50_2039	NfsA
p219_NfsA_ec50_2039	p219	10x1110	5	0.0512236	NfsA_ec50_2039	NfsA
p219_NfsA_ec50_2039	p219	10x1111	6	0.0118068	NfsA_ec50_2039	NfsA
p219_NfsA_ec50_2039	p219	11x0000	3	-0.0235971	NfsA_ec50_2039	NfsA
p219_NfsA_ec50_2039	p219	11x0001	4	-0.00616656	NfsA_ec50_2039	NfsA
p219_NfsA_ec50_2039	p219	11x0010	4	0.237513	NfsA_ec50_2039	NfsA
p219_NfsA_ec50_2039	p219	11x0011	5	0.00277861	NfsA_ec50_2039	NfsA
p219_NfsA_ec50_2039	p219	11x0100	4	0.00612309	NfsA_ec50_2039	NfsA
p219_NfsA_ec50_2039	p219	11x0101	5	-0.00395015	NfsA_ec50_2039	NfsA
p219_NfsA_ec50_2039	p219	11x0110	5	0.278196	NfsA_ec50_2039	NfsA
p219_NfsA_ec50_2039	p219	11x0111	6	0.0101003	NfsA_ec50_2039	NfsA
p219_NfsA_ec50_2039	p219	11x1000	4	-0.019647	NfsA_ec50_2039	NfsA
p219_NfsA_ec50_2039	p219	11x1001	5	-0.00877392	NfsA_ec50_2039	NfsA
p219_NfsA_ec50_2039	p219	11x1010	5	0.335979	NfsA_ec50_2039	NfsA
p219_NfsA_ec50_2039	p219	11x1011	6	0.00333647	NfsA_ec50_2039	NfsA
p219_NfsA_ec50_2039	p219	11x1100	5	-0.00131938	NfsA_ec50_2039	NfsA
p219_NfsA_ec50_2039	p219	11x1101	6	-0.00833099	NfsA_ec50_2039	NfsA
p219_NfsA_ec50_2039	p219	11x1110	6	0.187431	NfsA_ec50_2039	NfsA
p219_NfsA_ec50_2039	p219	11x1111	7	0.0262597	NfsA_ec50_2039	NfsA
p222_NfsA_ec50_2039	p222	000x000	1	-0.00130484	NfsA_ec50_2039	NfsA
p222_NfsA_ec50_2039	p222	000x001	2	-0.000879139	NfsA_ec50_2039	NfsA
p222_NfsA_ec50_2039	p222	000x010	2	-0.240292	NfsA_ec50_2039	NfsA
p222_NfsA_ec50_2039	p222	000x011	3	0.0100249	NfsA_ec50_2039	NfsA
p222_NfsA_ec50_2039	p222	000x100	2	-0.00569431	NfsA_ec50_2039	NfsA
p222_NfsA_ec50_2039	p222	000x101	3	0.00261887	NfsA_ec50_2039	NfsA
p222_NfsA_ec50_2039	p222	000x110	3	-0.0690809	NfsA_ec50_2039	NfsA
p222_NfsA_ec50_2039	p222	000x111	4	-0.0871502	NfsA_ec50_2039	NfsA
p222_NfsA_ec50_2039	p222	001x000	2	-0.00349887	NfsA_ec50_2039	NfsA
p222_NfsA_ec50_2039	p222	001x001	3	0	NfsA_ec50_2039	NfsA
p222_NfsA_ec50_2039	p222	001x010	3	-0.0665564	NfsA_ec50_2039	NfsA
p222_NfsA_ec50_2039	p222	001x011	4	0.0457575	NfsA_ec50_2039	NfsA
p222_NfsA_ec50_2039	p222	001x100	3	0.00305075	NfsA_ec50_2039	NfsA
p222_NfsA_ec50_2039	p222	001x101	4	0	NfsA_ec50_2039	NfsA
p222_NfsA_ec50_2039	p222	001x110	4	-0.149033	NfsA_ec50_2039	NfsA
p222_NfsA_ec50_2039	p222	001x111	5	0.0115136	NfsA_ec50_2039	NfsA
p222_NfsA_ec50_2039	p222	010x000	2	-0.00263476	NfsA_ec50_2039	NfsA
p222_NfsA_ec50_2039	p222	010x001	3	-0.00132071	NfsA_ec50_2039	NfsA
p222_NfsA_ec50_2039	p222	010x010	3	0	NfsA_ec50_2039	NfsA
p222_NfsA_ec50_2039	p222	010x011	4	-0.0126524	NfsA_ec50_2039	NfsA
p222_NfsA_ec50_2039	p222	010x100	3	-0.000443837	NfsA_ec50_2039	NfsA
p222_NfsA_ec50_2039	p222	010x101	4	0	NfsA_ec50_2039	NfsA
p222_NfsA_ec50_2039	p222	010x110	4	0	NfsA_ec50_2039	NfsA
p222_NfsA_ec50_2039	p222	010x111	5	-0.000443837	NfsA_ec50_2039	NfsA
p222_NfsA_ec50_2039	p222	011x000	3	-0.000442932	NfsA_ec50_2039	NfsA
p222_NfsA_ec50_2039	p222	011x001	4	0	NfsA_ec50_2039	NfsA
p222_NfsA_ec50_2039	p222	011x010	4	-0.000882713	NfsA_ec50_2039	NfsA
p222_NfsA_ec50_2039	p222	011x011	5	-0.338255	NfsA_ec50_2039	NfsA
p222_NfsA_ec50_2039	p222	011x100	4	-0.000885412	NfsA_ec50_2039	NfsA
p222_NfsA_ec50_2039	p222	011x101	5	-0.00220791	NfsA_ec50_2039	NfsA
p222_NfsA_ec50_2039	p222	011x110	5	0	NfsA_ec50_2039	NfsA
p222_NfsA_ec50_2039	p222	011x111	6	-0.210853	NfsA_ec50_2039	NfsA
p222_NfsA_ec50_2039	p222	100x000	2	-0.0145779	NfsA_ec50_2039	NfsA
p222_NfsA_ec50_2039	p222	100x001	3	0.000438018	NfsA_ec50_2039	NfsA
p222_NfsA_ec50_2039	p222	100x010	3	-0.0207836	NfsA_ec50_2039	NfsA
p222_NfsA_ec50_2039	p222	100x011	4	-0.00168006	NfsA_ec50_2039	NfsA
p222_NfsA_ec50_2039	p222	100x100	3	-0.000442932	NfsA_ec50_2039	NfsA
p222_NfsA_ec50_2039	p222	100x101	4	0.00309108	NfsA_ec50_2039	NfsA
p222_NfsA_ec50_2039	p222	100x110	4	-0.0206102	NfsA_ec50_2039	NfsA
p222_NfsA_ec50_2039	p222	100x111	5	0.00458363	NfsA_ec50_2039	NfsA
p222_NfsA_ec50_2039	p222	101x000	3	-0.00851585	NfsA_ec50_2039	NfsA
p222_NfsA_ec50_2039	p222	101x001	4	-0.000440684	NfsA_ec50_2039	NfsA
p222_NfsA_ec50_2039	p222	101x010	4	-0.003371	NfsA_ec50_2039	NfsA
p222_NfsA_ec50_2039	p222	101x011	5	0	NfsA_ec50_2039	NfsA
p222_NfsA_ec50_2039	p222	101x100	4	0.00423705	NfsA_ec50_2039	NfsA
p222_NfsA_ec50_2039	p222	101x101	5	-0.00693499	NfsA_ec50_2039	NfsA
p222_NfsA_ec50_2039	p222	101x110	5	0.00285158	NfsA_ec50_2039	NfsA
p222_NfsA_ec50_2039	p222	101x111	6	0	NfsA_ec50_2039	NfsA
p222_NfsA_ec50_2039	p222	110x000	3	0	NfsA_ec50_2039	NfsA
p222_NfsA_ec50_2039	p222	110x001	4	0.00305075	NfsA_ec50_2039	NfsA
p222_NfsA_ec50_2039	p222	110x010	4	-0.101255	NfsA_ec50_2039	NfsA
p222_NfsA_ec50_2039	p222	110x011	5	-0.000557861	NfsA_ec50_2039	NfsA
p222_NfsA_ec50_2039	p222	110x100	4	0.00131938	NfsA_ec50_2039	NfsA
p222_NfsA_ec50_2039	p222	110x101	5	0.00261362	NfsA_ec50_2039	NfsA
p222_NfsA_ec50_2039	p222	110x110	5	0.0896467	NfsA_ec50_2039	NfsA
p222_NfsA_ec50_2039	p222	110x111	6	-0.0156051	NfsA_ec50_2039	NfsA
p222_NfsA_ec50_2039	p222	111x000	4	0.00395015	NfsA_ec50_2039	NfsA
p222_NfsA_ec50_2039	p222	111x001	5	0.000443384	NfsA_ec50_2039	NfsA
p222_NfsA_ec50_2039	p222	111x010	5	-0.00278931	NfsA_ec50_2039	NfsA
p222_NfsA_ec50_2039	p222	111x011	6	0	NfsA_ec50_2039	NfsA
p222_NfsA_ec50_2039	p222	111x100	5	-0.00612309	NfsA_ec50_2039	NfsA
p222_NfsA_ec50_2039	p222	111x101	6	-0.00176722	NfsA_ec50_2039	NfsA
p222_NfsA_ec50_2039	p222	111x110	6	-0.00111788	NfsA_ec50_2039	NfsA
p222_NfsA_ec50_2039	p222	111x111	7	0.000554301	NfsA_ec50_2039	NfsA
p224_NfsA_ec50_2039	p224	0000x00	1	-0.000869459	NfsA_ec50_2039	NfsA
p224_NfsA_ec50_2039	p224	0000x01	2	0.00131538	NfsA_ec50_2039	NfsA
p224_NfsA_ec50_2039	p224	0000x10	2	-0.541322	NfsA_ec50_2039	NfsA
p224_NfsA_ec50_2039	p224	0000x11	3	-0.0725507	NfsA_ec50_2039	NfsA
p224_NfsA_ec50_2039	p224	0001x00	2	-0.00525893	NfsA_ec50_2039	NfsA
p224_NfsA_ec50_2039	p224	0001x01	3	0.00481339	NfsA_ec50_2039	NfsA
p224_NfsA_ec50_2039	p224	0001x10	3	-0.370111	NfsA_ec50_2039	NfsA
p224_NfsA_ec50_2039	p224	0001x11	4	-0.169726	NfsA_ec50_2039	NfsA
p224_NfsA_ec50_2039	p224	0010x00	2	-0.00174591	NfsA_ec50_2039	NfsA
p224_NfsA_ec50_2039	p224	0010x01	3	0.0113263	NfsA_ec50_2039	NfsA
p224_NfsA_ec50_2039	p224	0010x10	3	-0.422855	NfsA_ec50_2039	NfsA
p224_NfsA_ec50_2039	p224	0010x11	4	-0.0146584	NfsA_ec50_2039	NfsA
p224_NfsA_ec50_2039	p224	0011x00	3	0.00480371	NfsA_ec50_2039	NfsA
p224_NfsA_ec50_2039	p224	0011x01	4	0.0113263	NfsA_ec50_2039	NfsA
p224_NfsA_ec50_2039	p224	0011x10	4	-0.505332	NfsA_ec50_2039	NfsA
p224_NfsA_ec50_2039	p224	0011x11	5	-0.0489023	NfsA_ec50_2039	NfsA
p224_NfsA_ec50_2039	p224	0100x00	2	-0.00572898	NfsA_ec50_2039	NfsA
p224_NfsA_ec50_2039	p224	0100x01	3	-0.00088003	NfsA_ec50_2039	NfsA
p224_NfsA_ec50_2039	p224	0100x10	3	0	NfsA_ec50_2039	NfsA
p224_NfsA_ec50_2039	p224	0100x11	4	-0.0135387	NfsA_ec50_2039	NfsA
p224_NfsA_ec50_2039	p224	0101x00	3	-0.00353806	NfsA_ec50_2039	NfsA
p224_NfsA_ec50_2039	p224	0101x01	4	0.000440684	NfsA_ec50_2039	NfsA
p224_NfsA_ec50_2039	p224	0101x10	4	0	NfsA_ec50_2039	NfsA
p224_NfsA_ec50_2039	p224	0101x11	5	-0.00133015	NfsA_ec50_2039	NfsA
p224_NfsA_ec50_2039	p224	0110x00	3	0.00044248	NfsA_ec50_2039	NfsA
p224_NfsA_ec50_2039	p224	0110x01	4	0.00265084	NfsA_ec50_2039	NfsA
p224_NfsA_ec50_2039	p224	0110x10	4	-0.00309738	NfsA_ec50_2039	NfsA
p224_NfsA_ec50_2039	p224	0110x11	5	-0.520301	NfsA_ec50_2039	NfsA
p224_NfsA_ec50_2039	p224	0111x00	4	0	NfsA_ec50_2039	NfsA
p224_NfsA_ec50_2039	p224	0111x01	5	0.000442932	NfsA_ec50_2039	NfsA
p224_NfsA_ec50_2039	p224	0111x10	5	-0.00221466	NfsA_ec50_2039	NfsA
p224_NfsA_ec50_2039	p224	0111x11	6	-0.3929	NfsA_ec50_2039	NfsA
p224_NfsA_ec50_2039	p224	1000x00	2	-0.0211682	NfsA_ec50_2039	NfsA
p224_NfsA_ec50_2039	p224	1000x01	3	-0.00484758	NfsA_ec50_2039	NfsA
p224_NfsA_ec50_2039	p224	1000x10	3	-0.0220018	NfsA_ec50_2039	NfsA
p224_NfsA_ec50_2039	p224	1000x11	4	-0.0130497	NfsA_ec50_2039	NfsA
p224_NfsA_ec50_2039	p224	1001x00	3	-0.00703326	NfsA_ec50_2039	NfsA
p224_NfsA_ec50_2039	p224	1001x01	4	-0.00219452	NfsA_ec50_2039	NfsA
p224_NfsA_ec50_2039	p224	1001x10	4	-0.0218284	NfsA_ec50_2039	NfsA
p224_NfsA_ec50_2039	p224	1001x11	5	-0.00678599	NfsA_ec50_2039	NfsA
p224_NfsA_ec50_2039	p224	1010x00	3	-0.00423705	NfsA_ec50_2039	NfsA
p224_NfsA_ec50_2039	p224	1010x01	4	0.0104445	NfsA_ec50_2039	NfsA
p224_NfsA_ec50_2039	p224	1010x10	4	-0.00961995	NfsA_ec50_2039	NfsA
p224_NfsA_ec50_2039	p224	1010x11	5	0.000555009	NfsA_ec50_2039	NfsA
p224_NfsA_ec50_2039	p224	1011x00	4	0.00851585	NfsA_ec50_2039	NfsA
p224_NfsA_ec50_2039	p224	1011x01	5	0.00395015	NfsA_ec50_2039	NfsA
p224_NfsA_ec50_2039	p224	1011x10	5	-0.00339737	NfsA_ec50_2039	NfsA
p224_NfsA_ec50_2039	p224	1011x11	6	0.000555009	NfsA_ec50_2039	NfsA
p224_NfsA_ec50_2039	p224	1100x00	3	-0.0231564	NfsA_ec50_2039	NfsA
p224_NfsA_ec50_2039	p224	1100x01	4	0.000437136	NfsA_ec50_2039	NfsA
p224_NfsA_ec50_2039	p224	1100x10	4	-0.0423546	NfsA_ec50_2039	NfsA
p224_NfsA_ec50_2039	p224	1100x11	5	-0.00787602	NfsA_ec50_2039	NfsA
p224_NfsA_ec50_2039	p224	1101x00	4	-0.021837	NfsA_ec50_2039	NfsA
p224_NfsA_ec50_2039	p224	1101x01	5	0	NfsA_ec50_2039	NfsA
p224_NfsA_ec50_2039	p224	1101x10	5	0.148548	NfsA_ec50_2039	NfsA
p224_NfsA_ec50_2039	p224	1101x11	6	-0.0229232	NfsA_ec50_2039	NfsA
p224_NfsA_ec50_2039	p224	1110x00	4	0.00656377	NfsA_ec50_2039	NfsA
p224_NfsA_ec50_2039	p224	1110x01	5	0.00265354	NfsA_ec50_2039	NfsA
p224_NfsA_ec50_2039	p224	1110x10	5	-0.00167144	NfsA_ec50_2039	NfsA
p224_NfsA_ec50_2039	p224	1110x11	6	-0.000554301	NfsA_ec50_2039	NfsA
p224_NfsA_ec50_2039	p224	1111x00	5	-0.00350947	NfsA_ec50_2039	NfsA
p224_NfsA_ec50_2039	p224	1111x01	6	0.000442932	NfsA_ec50_2039	NfsA
p224_NfsA_ec50_2039	p224	1111x10	6	0	NfsA_ec50_2039	NfsA
p224_NfsA_ec50_2039	p224	1111x11	7	0	NfsA_ec50_2039	NfsA
p225_NfsA_ec50_2039	p225	00000x0	1	0.674861	NfsA_ec50_2039	NfsA
p225_NfsA_ec50_2039	p225	00000x1	2	0.866935	NfsA_ec50_2039	NfsA
p225_NfsA_ec50_2039	p225	00001x0	2	0.134408	NfsA_ec50_2039	NfsA
p225_NfsA_ec50_2039	p225	00001x1	3	0.793069	NfsA_ec50_2039	NfsA
p225_NfsA_ec50_2039	p225	00010x0	2	0.435874	NfsA_ec50_2039	NfsA
p225_NfsA_ec50_2039	p225	00010x1	3	0.877839	NfsA_ec50_2039	NfsA
p225_NfsA_ec50_2039	p225	00011x0	3	0.0710218	NfsA_ec50_2039	NfsA
p225_NfsA_ec50_2039	p225	00011x1	4	0.7033	NfsA_ec50_2039	NfsA
p225_NfsA_ec50_2039	p225	00100x0	2	0.74638	NfsA_ec50_2039	NfsA
p225_NfsA_ec50_2039	p225	00100x1	3	0.847738	NfsA_ec50_2039	NfsA
p225_NfsA_ec50_2039	p225	00101x0	3	0.32527	NfsA_ec50_2039	NfsA
p225_NfsA_ec50_2039	p225	00101x1	4	0.821753	NfsA_ec50_2039	NfsA
p225_NfsA_ec50_2039	p225	00110x0	3	0.683322	NfsA_ec50_2039	NfsA
p225_NfsA_ec50_2039	p225	00110x1	4	0.893496	NfsA_ec50_2039	NfsA
p225_NfsA_ec50_2039	p225	00111x0	4	0.173186	NfsA_ec50_2039	NfsA
p225_NfsA_ec50_2039	p225	00111x1	5	0.833267	NfsA_ec50_2039	NfsA
p225_NfsA_ec50_2039	p225	01000x0	2	-0.00617282	NfsA_ec50_2039	NfsA
p225_NfsA_ec50_2039	p225	01000x1	3	0.00956443	NfsA_ec50_2039	NfsA
p225_NfsA_ec50_2039	p225	01001x0	3	-0.000443837	NfsA_ec50_2039	NfsA
p225_NfsA_ec50_2039	p225	01001x1	4	-0.00309422	NfsA_ec50_2039	NfsA
p225_NfsA_ec50_2039	p225	01010x0	3	-0.00353806	NfsA_ec50_2039	NfsA
p225_NfsA_ec50_2039	p225	01010x1	4	-0.00176722	NfsA_ec50_2039	NfsA
p225_NfsA_ec50_2039	p225	01011x0	4	0	NfsA_ec50_2039	NfsA
p225_NfsA_ec50_2039	p225	01011x1	5	-0.00353806	NfsA_ec50_2039	NfsA
p225_NfsA_ec50_2039	p225	01100x0	3	0.00176722	NfsA_ec50_2039	NfsA
p225_NfsA_ec50_2039	p225	01100x1	4	0.756962	NfsA_ec50_2039	NfsA
p225_NfsA_ec50_2039	p225	01101x0	4	-0.00177263	NfsA_ec50_2039	NfsA
p225_NfsA_ec50_2039	p225	01101x1	5	0.23401	NfsA_ec50_2039	NfsA
p225_NfsA_ec50_2039	p225	01110x0	4	0.00132744	NfsA_ec50_2039	NfsA
p225_NfsA_ec50_2039	p225	01110x1	5	0.418707	NfsA_ec50_2039	NfsA
p225_NfsA_ec50_2039	p225	01111x0	5	-0.000887221	NfsA_ec50_2039	NfsA
p225_NfsA_ec50_2039	p225	01111x1	6	0.0253643	NfsA_ec50_2039	NfsA
p225_NfsA_ec50_2039	p225	10000x0	2	0.861645	NfsA_ec50_2039	NfsA
p225_NfsA_ec50_2039	p225	10000x1	3	0.894347	NfsA_ec50_2039	NfsA
p225_NfsA_ec50_2039	p225	10001x0	3	0.860811	NfsA_ec50_2039	NfsA
p225_NfsA_ec50_2039	p225	10001x1	4	0.886145	NfsA_ec50_2039	NfsA
p225_NfsA_ec50_2039	p225	10010x0	3	0.855439	NfsA_ec50_2039	NfsA
p225_NfsA_ec50_2039	p225	10010x1	4	0.892229	NfsA_ec50_2039	NfsA
p225_NfsA_ec50_2039	p225	10011x0	4	0.840644	NfsA_ec50_2039	NfsA
p225_NfsA_ec50_2039	p225	10011x1	5	0.887638	NfsA_ec50_2039	NfsA
p225_NfsA_ec50_2039	p225	10100x0	3	0.877024	NfsA_ec50_2039	NfsA
p225_NfsA_ec50_2039	p225	10100x1	4	0.89933	NfsA_ec50_2039	NfsA
p225_NfsA_ec50_2039	p225	10101x0	4	0.871642	NfsA_ec50_2039	NfsA
p225_NfsA_ec50_2039	p225	10101x1	5	0.88944	NfsA_ec50_2039	NfsA
p225_NfsA_ec50_2039	p225	10110x0	4	0.882169	NfsA_ec50_2039	NfsA
p225_NfsA_ec50_2039	p225	10110x1	5	0.899771	NfsA_ec50_2039	NfsA
p225_NfsA_ec50_2039	p225	10111x0	5	0.870256	NfsA_ec50_2039	NfsA
p225_NfsA_ec50_2039	p225	10111x1	6	0.896375	NfsA_ec50_2039	NfsA
p225_NfsA_ec50_2039	p225	11000x0	3	0.638105	NfsA_ec50_2039	NfsA
p225_NfsA_ec50_2039	p225	11000x1	4	0.894588	NfsA_ec50_2039	NfsA
p225_NfsA_ec50_2039	p225	11001x0	4	0.618907	NfsA_ec50_2039	NfsA
p225_NfsA_ec50_2039	p225	11001x1	5	0.886275	NfsA_ec50_2039	NfsA
p225_NfsA_ec50_2039	p225	11010x0	4	0.53685	NfsA_ec50_2039	NfsA
p225_NfsA_ec50_2039	p225	11010x1	5	0.89098	NfsA_ec50_2039	NfsA
p225_NfsA_ec50_2039	p225	11011x0	5	0.707234	NfsA_ec50_2039	NfsA
p225_NfsA_ec50_2039	p225	11011x1	6	0.868056	NfsA_ec50_2039	NfsA
p225_NfsA_ec50_2039	p225	11100x0	4	0.899215	NfsA_ec50_2039	NfsA
p225_NfsA_ec50_2039	p225	11100x1	5	0.903533	NfsA_ec50_2039	NfsA
p225_NfsA_ec50_2039	p225	11101x0	5	0.89098	NfsA_ec50_2039	NfsA
p225_NfsA_ec50_2039	p225	11101x1	6	0.900326	NfsA_ec50_2039	NfsA
p225_NfsA_ec50_2039	p225	11110x0	5	0.892475	NfsA_ec50_2039	NfsA
p225_NfsA_ec50_2039	p225	11110x1	6	0.90309	NfsA_ec50_2039	NfsA
p225_NfsA_ec50_2039	p225	11111x0	6	0.895985	NfsA_ec50_2039	NfsA
p225_NfsA_ec50_2039	p225	11111x1	7	0.902647	NfsA_ec50_2039	NfsA
p227_NfsA_ec50_2039	p227	000000x	1	-0.00480371	NfsA_ec50_2039	NfsA
p227_NfsA_ec50_2039	p227	000001x	2	0.18727	NfsA_ec50_2039	NfsA
p227_NfsA_ec50_2039	p227	000010x	2	-0.00261887	NfsA_ec50_2039	NfsA
p227_NfsA_ec50_2039	p227	000011x	3	0.656042	NfsA_ec50_2039	NfsA
p227_NfsA_ec50_2039	p227	000100x	2	-0.00437801	NfsA_ec50_2039	NfsA
p227_NfsA_ec50_2039	p227	000101x	3	0.437587	NfsA_ec50_2039	NfsA
p227_NfsA_ec50_2039	p227	000110x	3	0.00569431	NfsA_ec50_2039	NfsA
p227_NfsA_ec50_2039	p227	000111x	4	0.637973	NfsA_ec50_2039	NfsA
p227_NfsA_ec50_2039	p227	001000x	2	-0.00570006	NfsA_ec50_2039	NfsA
p227_NfsA_ec50_2039	p227	001001x	3	0.0956584	NfsA_ec50_2039	NfsA
p227_NfsA_ec50_2039	p227	001010x	3	0.00737213	NfsA_ec50_2039	NfsA
p227_NfsA_ec50_2039	p227	001011x	4	0.503856	NfsA_ec50_2039	NfsA
p227_NfsA_ec50_2039	p227	001100x	3	-0.00220119	NfsA_ec50_2039	NfsA
p227_NfsA_ec50_2039	p227	001101x	4	0.207972	NfsA_ec50_2039	NfsA
p227_NfsA_ec50_2039	p227	001110x	4	0.00432137	NfsA_ec50_2039	NfsA
p227_NfsA_ec50_2039	p227	001111x	5	0.664402	NfsA_ec50_2039	NfsA
p227_NfsA_ec50_2039	p227	010000x	2	-0.00175473	NfsA_ec50_2039	NfsA
p227_NfsA_ec50_2039	p227	010001x	3	0.0139825	NfsA_ec50_2039	NfsA
p227_NfsA_ec50_2039	p227	010010x	3	0.00309422	NfsA_ec50_2039	NfsA
p227_NfsA_ec50_2039	p227	010011x	4	0.000443837	NfsA_ec50_2039	NfsA
p227_NfsA_ec50_2039	p227	010100x	3	-0.000440684	NfsA_ec50_2039	NfsA
p227_NfsA_ec50_2039	p227	010101x	4	0.00133015	NfsA_ec50_2039	NfsA
p227_NfsA_ec50_2039	p227	010110x	4	0.00353806	NfsA_ec50_2039	NfsA
p227_NfsA_ec50_2039	p227	010111x	5	0	NfsA_ec50_2039	NfsA
p227_NfsA_ec50_2039	p227	011000x	3	-0.000442932	NfsA_ec50_2039	NfsA
p227_NfsA_ec50_2039	p227	011001x	4	0.754752	NfsA_ec50_2039	NfsA
p227_NfsA_ec50_2039	p227	011010x	4	0.00176543	NfsA_ec50_2039	NfsA
p227_NfsA_ec50_2039	p227	011011x	5	0.237548	NfsA_ec50_2039	NfsA
p227_NfsA_ec50_2039	p227	011100x	4	0	NfsA_ec50_2039	NfsA
p227_NfsA_ec50_2039	p227	011101x	5	0.41738	NfsA_ec50_2039	NfsA
p227_NfsA_ec50_2039	p227	011110x	5	0.000442932	NfsA_ec50_2039	NfsA
p227_NfsA_ec50_2039	p227	011111x	6	0.0266945	NfsA_ec50_2039	NfsA
p227_NfsA_ec50_2039	p227	100000x	2	-0.0167636	NfsA_ec50_2039	NfsA
p227_NfsA_ec50_2039	p227	100001x	3	0.0159392	NfsA_ec50_2039	NfsA
p227_NfsA_ec50_2039	p227	100010x	3	-0.000442932	NfsA_ec50_2039	NfsA
p227_NfsA_ec50_2039	p227	100011x	4	0.0248914	NfsA_ec50_2039	NfsA
p227_NfsA_ec50_2039	p227	100100x	3	-0.00174767	NfsA_ec50_2039	NfsA
p227_NfsA_ec50_2039	p227	100101x	4	0.0350427	NfsA_ec50_2039	NfsA
p227_NfsA_ec50_2039	p227	100110x	4	0.00309108	NfsA_ec50_2039	NfsA
p227_NfsA_ec50_2039	p227	100111x	5	0.0500852	NfsA_ec50_2039	NfsA
p227_NfsA_ec50_2039	p227	101000x	3	-0.0189603	NfsA_ec50_2039	NfsA
p227_NfsA_ec50_2039	p227	101001x	4	0.00334503	NfsA_ec50_2039	NfsA
p227_NfsA_ec50_2039	p227	101010x	4	-0.0042788	NfsA_ec50_2039	NfsA
p227_NfsA_ec50_2039	p227	101011x	5	0.01352	NfsA_ec50_2039	NfsA
p227_NfsA_ec50_2039	p227	101100x	4	-0.0108851	NfsA_ec50_2039	NfsA
p227_NfsA_ec50_2039	p227	101101x	5	0.00671603	NfsA_ec50_2039	NfsA
p227_NfsA_ec50_2039	p227	101110x	5	-0.0154508	NfsA_ec50_2039	NfsA
p227_NfsA_ec50_2039	p227	101111x	6	0.0106684	NfsA_ec50_2039	NfsA
p227_NfsA_ec50_2039	p227	110000x	3	-0.0200841	NfsA_ec50_2039	NfsA
p227_NfsA_ec50_2039	p227	110001x	4	0.236399	NfsA_ec50_2039	NfsA
p227_NfsA_ec50_2039	p227	110010x	4	0.00350947	NfsA_ec50_2039	NfsA
p227_NfsA_ec50_2039	p227	110011x	5	0.270878	NfsA_ec50_2039	NfsA
p227_NfsA_ec50_2039	p227	110100x	4	-0.0170333	NfsA_ec50_2039	NfsA
p227_NfsA_ec50_2039	p227	110101x	5	0.337097	NfsA_ec50_2039	NfsA
p227_NfsA_ec50_2039	p227	110110x	5	0.00480371	NfsA_ec50_2039	NfsA
p227_NfsA_ec50_2039	p227	110111x	6	0.165626	NfsA_ec50_2039	NfsA
p227_NfsA_ec50_2039	p227	111000x	4	-0.00265354	NfsA_ec50_2039	NfsA
p227_NfsA_ec50_2039	p227	111001x	5	0.00166503	NfsA_ec50_2039	NfsA
p227_NfsA_ec50_2039	p227	111010x	5	-0.00656377	NfsA_ec50_2039	NfsA
p227_NfsA_ec50_2039	p227	111011x	6	0.00278217	NfsA_ec50_2039	NfsA
p227_NfsA_ec50_2039	p227	111100x	5	-0.00616031	NfsA_ec50_2039	NfsA
p227_NfsA_ec50_2039	p227	111101x	6	0.00445434	NfsA_ec50_2039	NfsA
p227_NfsA_ec50_2039	p227	111110x	6	-0.00220791	NfsA_ec50_2039	NfsA
p227_NfsA_ec50_2039	p227	111111x	7	0.00445434	NfsA_ec50_2039	NfsA
p41_NfsA_ec50_3637	p41	x000000	1	0.0211893	NfsA_ec50_3637	NfsA
p41_NfsA_ec50_3637	p41	x000001	2	-0.0362122	NfsA_ec50_3637	NfsA
p41_NfsA_ec50_3637	p41	x000010	2	0.27425	NfsA_ec50_3637	NfsA
p41_NfsA_ec50_3637	p41	x000011	3	0.168099	NfsA_ec50_3637	NfsA
p41_NfsA_ec50_3637	p41	x000100	2	0.0101622	NfsA_ec50_3637	NfsA
p41_NfsA_ec50_3637	p41	x000101	3	0.046344	NfsA_ec50_3637	NfsA
p41_NfsA_ec50_3637	p41	x000110	3	0.287666	NfsA_ec50_3637	NfsA
p41_NfsA_ec50_3637	p41	x000111	4	0.534489	NfsA_ec50_3637	NfsA
p41_NfsA_ec50_3637	p41	x001000	2	0.0883098	NfsA_ec50_3637	NfsA
p41_NfsA_ec50_3637	p41	x001001	3	0.157182	NfsA_ec50_3637	NfsA
p41_NfsA_ec50_3637	p41	x001010	3	0.356372	NfsA_ec50_3637	NfsA
p41_NfsA_ec50_3637	p41	x001011	4	-0.0686928	NfsA_ec50_3637	NfsA
p41_NfsA_ec50_3637	p41	x001100	3	-0.0162999	NfsA_ec50_3637	NfsA
p41_NfsA_ec50_3637	p41	x001101	4	0.0234094	NfsA_ec50_3637	NfsA
p41_NfsA_ec50_3637	p41	x001110	4	0.296322	NfsA_ec50_3637	NfsA
p41_NfsA_ec50_3637	p41	x001111	5	0.13094	NfsA_ec50_3637	NfsA
p41_NfsA_ec50_3637	p41	x010000	2	0.0292322	NfsA_ec50_3637	NfsA
p41_NfsA_ec50_3637	p41	x010001	3	0.193125	NfsA_ec50_3637	NfsA
p41_NfsA_ec50_3637	p41	x010010	3	0.450856	NfsA_ec50_3637	NfsA
p41_NfsA_ec50_3637	p41	x010011	4	0.428609	NfsA_ec50_3637	NfsA
p41_NfsA_ec50_3637	p41	x010100	3	-0.00793467	NfsA_ec50_3637	NfsA
p41_NfsA_ec50_3637	p41	x010101	4	0.0276882	NfsA_ec50_3637	NfsA
p41_NfsA_ec50_3637	p41	x010110	4	-0.0678788	NfsA_ec50_3637	NfsA
p41_NfsA_ec50_3637	p41	x010111	5	0.437074	NfsA_ec50_3637	NfsA
p41_NfsA_ec50_3637	p41	x011000	3	0.0224685	NfsA_ec50_3637	NfsA
p41_NfsA_ec50_3637	p41	x011001	4	0.138303	NfsA_ec50_3637	NfsA
p41_NfsA_ec50_3637	p41	x011010	4	0.379978	NfsA_ec50_3637	NfsA
p41_NfsA_ec50_3637	p41	x011011	5	0.179695	NfsA_ec50_3637	NfsA
p41_NfsA_ec50_3637	p41	x011100	4	-0.0910805	NfsA_ec50_3637	NfsA
p41_NfsA_ec50_3637	p41	x011101	5	0.0239122	NfsA_ec50_3637	NfsA
p41_NfsA_ec50_3637	p41	x011110	5	0.26432	NfsA_ec50_3637	NfsA
p41_NfsA_ec50_3637	p41	x011111	6	0.0218847	NfsA_ec50_3637	NfsA
p41_NfsA_ec50_3637	p41	x100000	2	0.0583336	NfsA_ec50_3637	NfsA
p41_NfsA_ec50_3637	p41	x100001	3	0.163646	NfsA_ec50_3637	NfsA
p41_NfsA_ec50_3637	p41	x100010	3	0.688025	NfsA_ec50_3637	NfsA
p41_NfsA_ec50_3637	p41	x100011	4	0.412319	NfsA_ec50_3637	NfsA
p41_NfsA_ec50_3637	p41	x100100	3	0.0175929	NfsA_ec50_3637	NfsA
p41_NfsA_ec50_3637	p41	x100101	4	0.0164436	NfsA_ec50_3637	NfsA
p41_NfsA_ec50_3637	p41	x100110	4	0.820879	NfsA_ec50_3637	NfsA
p41_NfsA_ec50_3637	p41	x100111	5	0.279731	NfsA_ec50_3637	NfsA
p41_NfsA_ec50_3637	p41	x101000	3	0.161242	NfsA_ec50_3637	NfsA
p41_NfsA_ec50_3637	p41	x101001	4	0.262277	NfsA_ec50_3637	NfsA
p41_NfsA_ec50_3637	p41	x101010	4	0.754112	NfsA_ec50_3637	NfsA
p41_NfsA_ec50_3637	p41	x101011	5	0.519689	NfsA_ec50_3637	NfsA
p41_NfsA_ec50_3637	p41	x101100	4	0.0112445	NfsA_ec50_3637	NfsA
p41_NfsA_ec50_3637	p41	x101101	5	0.014784	NfsA_ec50_3637	NfsA
p41_NfsA_ec50_3637	p41	x101110	5	0.857413	NfsA_ec50_3637	NfsA
p41_NfsA_ec50_3637	p41	x101111	6	0.517112	NfsA_ec50_3637	NfsA
p41_NfsA_ec50_3637	p41	x110000	3	0.00868618	NfsA_ec50_3637	NfsA
p41_NfsA_ec50_3637	p41	x110001	4	0.319459	NfsA_ec50_3637	NfsA
p41_NfsA_ec50_3637	p41	x110010	4	0.7682	NfsA_ec50_3637	NfsA
p41_NfsA_ec50_3637	p41	x110011	5	0.349463	NfsA_ec50_3637	NfsA
p41_NfsA_ec50_3637	p41	x110100	4	-0.00284473	NfsA_ec50_3637	NfsA
p41_NfsA_ec50_3637	p41	x110101	5	0.0740471	NfsA_ec50_3637	NfsA
p41_NfsA_ec50_3637	p41	x110110	5	0.517597	NfsA_ec50_3637	NfsA
p41_NfsA_ec50_3637	p41	x110111	6	0.137462	NfsA_ec50_3637	NfsA
p41_NfsA_ec50_3637	p41	x111000	4	0.0351136	NfsA_ec50_3637	NfsA
p41_NfsA_ec50_3637	p41	x111001	5	0.756481	NfsA_ec50_3637	NfsA
p41_NfsA_ec50_3637	p41	x111010	5	0.970426	NfsA_ec50_3637	NfsA
p41_NfsA_ec50_3637	p41	x111011	6	0.406565	NfsA_ec50_3637	NfsA
p41_NfsA_ec50_3637	p41	x111100	5	-0.0163025	NfsA_ec50_3637	NfsA
p41_NfsA_ec50_3637	p41	x111101	6	0.0853043	NfsA_ec50_3637	NfsA
p41_NfsA_ec50_3637	p41	x111110	6	0.52039	NfsA_ec50_3637	NfsA
p41_NfsA_ec50_3637	p41	x111111	7	0.265242	NfsA_ec50_3637	NfsA
p215_NfsA_ec50_3637	p215	0x00000	1	-0.0209071	NfsA_ec50_3637	NfsA
p215_NfsA_ec50_3637	p215	0x00001	2	0.0941584	NfsA_ec50_3637	NfsA
p215_NfsA_ec50_3637	p215	0x00010	2	-0.532114	NfsA_ec50_3637	NfsA
p215_NfsA_ec50_3637	p215	0x00011	3	-0.178474	NfsA_ec50_3637	NfsA
p215_NfsA_ec50_3637	p215	0x00100	2	0.00389942	NfsA_ec50_3637	NfsA
p215_NfsA_ec50_3637	p215	0x00101	3	0.00919432	NfsA_ec50_3637	NfsA
p215_NfsA_ec50_3637	p215	0x00110	3	-0.547702	NfsA_ec50_3637	NfsA
p215_NfsA_ec50_3637	p215	0x00111	4	0.291294	NfsA_ec50_3637	NfsA
p215_NfsA_ec50_3637	p215	0x01000	2	-0.0299632	NfsA_ec50_3637	NfsA
p215_NfsA_ec50_3637	p215	0x01001	3	-0.0339465	NfsA_ec50_3637	NfsA
p215_NfsA_ec50_3637	p215	0x01010	3	-0.530227	NfsA_ec50_3637	NfsA
p215_NfsA_ec50_3637	p215	0x01011	4	-0.341459	NfsA_ec50_3637	NfsA
p215_NfsA_ec50_3637	p215	0x01100	3	-0.00378061	NfsA_ec50_3637	NfsA
p215_NfsA_ec50_3637	p215	0x01101	4	-0.00181904	NfsA_ec50_3637	NfsA
p215_NfsA_ec50_3637	p215	0x01110	4	-0.613205	NfsA_ec50_3637	NfsA
p215_NfsA_ec50_3637	p215	0x01111	5	-0.374787	NfsA_ec50_3637	NfsA
p215_NfsA_ec50_3637	p215	0x10000	2	-0.00043846	NfsA_ec50_3637	NfsA
p215_NfsA_ec50_3637	p215	0x10001	3	-0.00348833	NfsA_ec50_3637	NfsA
p215_NfsA_ec50_3637	p215	0x10010	3	-0.440481	NfsA_ec50_3637	NfsA
p215_NfsA_ec50_3637	p215	0x10011	4	0.0355762	NfsA_ec50_3637	NfsA
p215_NfsA_ec50_3637	p215	0x10100	3	-0.00935008	NfsA_ec50_3637	NfsA
p215_NfsA_ec50_3637	p215	0x10101	4	-0.00963609	NfsA_ec50_3637	NfsA
p215_NfsA_ec50_3637	p215	0x10110	4	-0.357628	NfsA_ec50_3637	NfsA
p215_NfsA_ec50_3637	p215	0x10111	5	0.295782	NfsA_ec50_3637	NfsA
p215_NfsA_ec50_3637	p215	0x11000	3	-0.0753548	NfsA_ec50_3637	NfsA
p215_NfsA_ec50_3637	p215	0x11001	4	-0.105284	NfsA_ec50_3637	NfsA
p215_NfsA_ec50_3637	p215	0x11010	4	-0.511848	NfsA_ec50_3637	NfsA
p215_NfsA_ec50_3637	p215	0x11011	5	-0.205363	NfsA_ec50_3637	NfsA
p215_NfsA_ec50_3637	p215	0x11100	4	-0.0675994	NfsA_ec50_3637	NfsA
p215_NfsA_ec50_3637	p215	0x11101	5	-0.031429	NfsA_ec50_3637	NfsA
p215_NfsA_ec50_3637	p215	0x11110	5	-0.262112	NfsA_ec50_3637	NfsA
p215_NfsA_ec50_3637	p215	0x11111	6	-0.210853	NfsA_ec50_3637	NfsA
p215_NfsA_ec50_3637	p215	1x00000	2	0.0162372	NfsA_ec50_3637	NfsA
p215_NfsA_ec50_3637	p215	1x00001	3	0.294017	NfsA_ec50_3637	NfsA
p215_NfsA_ec50_3637	p215	1x00010	3	-0.118339	NfsA_ec50_3637	NfsA
p215_NfsA_ec50_3637	p215	1x00011	4	0.0657467	NfsA_ec50_3637	NfsA
p215_NfsA_ec50_3637	p215	1x00100	3	0.0113301	NfsA_ec50_3637	NfsA
p215_NfsA_ec50_3637	p215	1x00101	4	-0.020706	NfsA_ec50_3637	NfsA
p215_NfsA_ec50_3637	p215	1x00110	4	-0.0144893	NfsA_ec50_3637	NfsA
p215_NfsA_ec50_3637	p215	1x00111	5	0.036537	NfsA_ec50_3637	NfsA
p215_NfsA_ec50_3637	p215	1x01000	3	0.0429691	NfsA_ec50_3637	NfsA
p215_NfsA_ec50_3637	p215	1x01001	4	0.0711492	NfsA_ec50_3637	NfsA
p215_NfsA_ec50_3637	p215	1x01010	4	-0.132488	NfsA_ec50_3637	NfsA
p215_NfsA_ec50_3637	p215	1x01011	5	0.246923	NfsA_ec50_3637	NfsA
p215_NfsA_ec50_3637	p215	1x01100	4	0.0237638	NfsA_ec50_3637	NfsA
p215_NfsA_ec50_3637	p215	1x01101	5	-0.0104445	NfsA_ec50_3637	NfsA
p215_NfsA_ec50_3637	p215	1x01110	5	-0.0521151	NfsA_ec50_3637	NfsA
p215_NfsA_ec50_3637	p215	1x01111	6	0.0113845	NfsA_ec50_3637	NfsA
p215_NfsA_ec50_3637	p215	1x10000	3	-0.0209845	NfsA_ec50_3637	NfsA
p215_NfsA_ec50_3637	p215	1x10001	4	0.122846	NfsA_ec50_3637	NfsA
p215_NfsA_ec50_3637	p215	1x10010	4	-0.123137	NfsA_ec50_3637	NfsA
p215_NfsA_ec50_3637	p215	1x10011	5	-0.0435696	NfsA_ec50_3637	NfsA
p215_NfsA_ec50_3637	p215	1x10100	4	-0.00426014	NfsA_ec50_3637	NfsA
p215_NfsA_ec50_3637	p215	1x10101	5	0.0367228	NfsA_ec50_3637	NfsA
p215_NfsA_ec50_3637	p215	1x10110	5	0.227848	NfsA_ec50_3637	NfsA
p215_NfsA_ec50_3637	p215	1x10111	6	-0.00383063	NfsA_ec50_3637	NfsA
p215_NfsA_ec50_3637	p215	1x11000	4	-0.0627097	NfsA_ec50_3637	NfsA
p215_NfsA_ec50_3637	p215	1x11001	5	0.512895	NfsA_ec50_3637	NfsA
p215_NfsA_ec50_3637	p215	1x11010	5	0.0785987	NfsA_ec50_3637	NfsA
p215_NfsA_ec50_3637	p215	1x11011	6	0.0215066	NfsA_ec50_3637	NfsA
p215_NfsA_ec50_3637	p215	1x11100	5	0.00717858	NfsA_ec50_3637	NfsA
p215_NfsA_ec50_3637	p215	1x11101	6	0.0299632	NfsA_ec50_3637	NfsA
p215_NfsA_ec50_3637	p215	1x11110	6	-0.00604165	NfsA_ec50_3637	NfsA
p215_NfsA_ec50_3637	p215	1x11111	7	0.0325036	NfsA_ec50_3637	NfsA
p219_NfsA_ec50_3637	p219	00x0000	1	-0.00392635	NfsA_ec50_3637	NfsA
p219_NfsA_ec50_3637	p219	00x0001	2	0.0222764	NfsA_ec50_3637	NfsA
p219_NfsA_ec50_3637	p219	00x0010	2	-0.0252482	NfsA_ec50_3637	NfsA
p219_NfsA_ec50_3637	p219	00x0011	3	-0.144042	NfsA_ec50_3637	NfsA
p219_NfsA_ec50_3637	p219	00x0100	2	0.024742	NfsA_ec50_3637	NfsA
p219_NfsA_ec50_3637	p219	00x0101	3	0.032499	NfsA_ec50_3637	NfsA
p219_NfsA_ec50_3637	p219	00x0110	3	0.275276	NfsA_ec50_3637	NfsA
p219_NfsA_ec50_3637	p219	00x0111	4	0.214948	NfsA_ec50_3637	NfsA
p219_NfsA_ec50_3637	p219	00x1000	2	0.0444783	NfsA_ec50_3637	NfsA
p219_NfsA_ec50_3637	p219	00x1001	3	0.0345109	NfsA_ec50_3637	NfsA
p219_NfsA_ec50_3637	p219	00x1010	3	0.0185441	NfsA_ec50_3637	NfsA
p219_NfsA_ec50_3637	p219	00x1011	4	0.0157943	NfsA_ec50_3637	NfsA
p219_NfsA_ec50_3637	p219	00x1100	3	0.0801213	NfsA_ec50_3637	NfsA
p219_NfsA_ec50_3637	p219	00x1101	4	0.0443939	NfsA_ec50_3637	NfsA
p219_NfsA_ec50_3637	p219	00x1110	4	0.139896	NfsA_ec50_3637	NfsA
p219_NfsA_ec50_3637	p219	00x1111	5	0.174268	NfsA_ec50_3637	NfsA
p219_NfsA_ec50_3637	p219	01x0000	2	0.0165423	NfsA_ec50_3637	NfsA
p219_NfsA_ec50_3637	p219	01x0001	3	-0.0753703	NfsA_ec50_3637	NfsA
p219_NfsA_ec50_3637	p219	01x0010	3	0.066385	NfsA_ec50_3637	NfsA
p219_NfsA_ec50_3637	p219	01x0011	4	0.0700074	NfsA_ec50_3637	NfsA
p219_NfsA_ec50_3637	p219	01x0100	3	0.0114925	NfsA_ec50_3637	NfsA
p219_NfsA_ec50_3637	p219	01x0101	4	0.0136686	NfsA_ec50_3637	NfsA
p219_NfsA_ec50_3637	p219	01x0110	4	0.465351	NfsA_ec50_3637	NfsA
p219_NfsA_ec50_3637	p219	01x0111	5	0.219435	NfsA_ec50_3637	NfsA
p219_NfsA_ec50_3637	p219	01x1000	3	-0.000913343	NfsA_ec50_3637	NfsA
p219_NfsA_ec50_3637	p219	01x1001	4	-0.0368267	NfsA_ec50_3637	NfsA
p219_NfsA_ec50_3637	p219	01x1010	4	0.0369231	NfsA_ec50_3637	NfsA
p219_NfsA_ec50_3637	p219	01x1011	5	0.15189	NfsA_ec50_3637	NfsA
p219_NfsA_ec50_3637	p219	01x1100	4	0.0163025	NfsA_ec50_3637	NfsA
p219_NfsA_ec50_3637	p219	01x1101	5	0.014784	NfsA_ec50_3637	NfsA
p219_NfsA_ec50_3637	p219	01x1110	5	0.49099	NfsA_ec50_3637	NfsA
[truncated: 1,937 more rows]
