# Supplementary material for: Pervasive epistasis exposes intramolecular networks in adaptive enzyme evolution
Source: Nat Commun. 2023 Dec 21;14:8508. doi: 10.1038/s41467-023-44333-5 (PMC10739712; doi:10.1038/s41467-023-44333-5)
Supplement: Supplementary file 9 — Supplementary Data 6 [file 41467_2023_44333_MOESM9_ESM.xlsx]

## Sheet: Sheet1
Genotype	Epistasis	Unique ID	Combination	Order	Partial ID	Enzyme
xx000	1.56696	p101|p166_1_catef_AP	p101|p166	2	AP_catef_1	AP
xx001	1.49462	p101|p166_1_catef_AP	p101|p166	2	AP_catef_1	AP
xx010	3.78423	p101|p166_1_catef_AP	p101|p166	2	AP_catef_1	AP
xx011	1.84291	p101|p166_1_catef_AP	p101|p166	2	AP_catef_1	AP
xx100	1.11524	p101|p166_1_catef_AP	p101|p166	2	AP_catef_1	AP
xx101	0.74948	p101|p166_1_catef_AP	p101|p166	2	AP_catef_1	AP
xx110	0.941605	p101|p166_1_catef_AP	p101|p166	2	AP_catef_1	AP
xx111	0.792313	p101|p166_1_catef_AP	p101|p166	2	AP_catef_1	AP
x0x00	0.876049	p101|p153_1_catef_AP	p101|p153	2	AP_catef_1	AP
x0x01	0.863062	p101|p153_1_catef_AP	p101|p153	2	AP_catef_1	AP
x0x10	1.11651	p101|p153_1_catef_AP	p101|p153	2	AP_catef_1	AP
x0x11	0.928734	p101|p153_1_catef_AP	p101|p153	2	AP_catef_1	AP
x1x00	0.42433	p101|p153_1_catef_AP	p101|p153	2	AP_catef_1	AP
x1x01	0.11792	p101|p153_1_catef_AP	p101|p153	2	AP_catef_1	AP
x1x10	-1.72611	p101|p153_1_catef_AP	p101|p153	2	AP_catef_1	AP
x1x11	-0.12186	p101|p153_1_catef_AP	p101|p153	2	AP_catef_1	AP
x00x0	-1.56084	p101|p322_1_catef_AP	p101|p322	2	AP_catef_1	AP
x00x1	-1.70537	p101|p322_1_catef_AP	p101|p322	2	AP_catef_1	AP
x01x0	-1.32037	p101|p322_1_catef_AP	p101|p322	2	AP_catef_1	AP
x01x1	-1.6397	p101|p322_1_catef_AP	p101|p322	2	AP_catef_1	AP
x10x0	0.65643	p101|p322_1_catef_AP	p101|p322	2	AP_catef_1	AP
x10x1	-1.35709	p101|p322_1_catef_AP	p101|p322	2	AP_catef_1	AP
x11x0	-1.49401	p101|p322_1_catef_AP	p101|p322	2	AP_catef_1	AP
x11x1	-1.59687	p101|p322_1_catef_AP	p101|p322	2	AP_catef_1	AP
x000x	0.375936	p101|p328_1_catef_AP	p101|p328	2	AP_catef_1	AP
x001x	0.231401	p101|p328_1_catef_AP	p101|p328	2	AP_catef_1	AP
x010x	0.36295	p101|p328_1_catef_AP	p101|p328	2	AP_catef_1	AP
x011x	0.0436212	p101|p328_1_catef_AP	p101|p328	2	AP_catef_1	AP
x100x	0.303595	p101|p328_1_catef_AP	p101|p328	2	AP_catef_1	AP
x101x	-1.70992	p101|p328_1_catef_AP	p101|p328	2	AP_catef_1	AP
x110x	-0.00281391	p101|p328_1_catef_AP	p101|p328	2	AP_catef_1	AP
x111x	-0.105671	p101|p328_1_catef_AP	p101|p328	2	AP_catef_1	AP
0xx00	1.46509	p166|p153_1_catef_AP	p166|p153	2	AP_catef_1	AP
0xx01	1.4074	p166|p153_1_catef_AP	p166|p153	2	AP_catef_1	AP
0xx10	1.56979	p166|p153_1_catef_AP	p166|p153	2	AP_catef_1	AP
0xx11	1.72288	p166|p153_1_catef_AP	p166|p153	2	AP_catef_1	AP
1xx00	1.01337	p166|p153_1_catef_AP	p166|p153	2	AP_catef_1	AP
1xx01	0.662261	p166|p153_1_catef_AP	p166|p153	2	AP_catef_1	AP
1xx10	-1.27284	p166|p153_1_catef_AP	p166|p153	2	AP_catef_1	AP
1xx11	0.672283	p166|p153_1_catef_AP	p166|p153	2	AP_catef_1	AP
0x0x0	0.146532	p166|p322_1_catef_AP	p166|p322	2	AP_catef_1	AP
0x0x1	-0.0902643	p166|p322_1_catef_AP	p166|p322	2	AP_catef_1	AP
0x1x0	0.25123	p166|p322_1_catef_AP	p166|p322	2	AP_catef_1	AP
0x1x1	0.225211	p166|p322_1_catef_AP	p166|p322	2	AP_catef_1	AP
1x0x0	2.3638	p166|p322_1_catef_AP	p166|p322	2	AP_catef_1	AP
1x0x1	0.258021	p166|p322_1_catef_AP	p166|p322	2	AP_catef_1	AP
1x1x0	0.0775911	p166|p322_1_catef_AP	p166|p322	2	AP_catef_1	AP
1x1x1	0.268044	p166|p322_1_catef_AP	p166|p322	2	AP_catef_1	AP
0x00x	0.303981	p166|p328_1_catef_AP	p166|p328	2	AP_catef_1	AP
0x01x	0.0671848	p166|p328_1_catef_AP	p166|p328	2	AP_catef_1	AP
0x10x	0.246296	p166|p328_1_catef_AP	p166|p328	2	AP_catef_1	AP
0x11x	0.220278	p166|p328_1_catef_AP	p166|p328	2	AP_catef_1	AP
1x00x	0.23164	p166|p328_1_catef_AP	p166|p328	2	AP_catef_1	AP
1x01x	-1.87414	p166|p328_1_catef_AP	p166|p328	2	AP_catef_1	AP
1x10x	-0.119467	p166|p328_1_catef_AP	p166|p328	2	AP_catef_1	AP
1x11x	0.0709855	p166|p328_1_catef_AP	p166|p328	2	AP_catef_1	AP
00xx0	1.85801	p153|p322_1_catef_AP	p153|p322	2	AP_catef_1	AP
00xx1	-0.439022	p153|p322_1_catef_AP	p153|p322	2	AP_catef_1	AP
01xx0	1.9627	p153|p322_1_catef_AP	p153|p322	2	AP_catef_1	AP
01xx1	-0.123546	p153|p322_1_catef_AP	p153|p322	2	AP_catef_1	AP
10xx0	2.09847	p153|p322_1_catef_AP	p153|p322	2	AP_catef_1	AP
10xx1	-0.373349	p153|p322_1_catef_AP	p153|p322	2	AP_catef_1	AP
11xx0	-0.187739	p153|p322_1_catef_AP	p153|p322	2	AP_catef_1	AP
11xx1	-0.363327	p153|p322_1_catef_AP	p153|p322	2	AP_catef_1	AP
00x0x	2.12093	p153|p328_1_catef_AP	p153|p328	2	AP_catef_1	AP
00x1x	-0.176101	p153|p328_1_catef_AP	p153|p328	2	AP_catef_1	AP
01x0x	2.06324	p153|p328_1_catef_AP	p153|p328	2	AP_catef_1	AP
01x1x	-0.0230085	p153|p328_1_catef_AP	p153|p328	2	AP_catef_1	AP
10x0x	2.10794	p153|p328_1_catef_AP	p153|p328	2	AP_catef_1	AP
10x1x	-0.363881	p153|p328_1_catef_AP	p153|p328	2	AP_catef_1	AP
11x0x	1.75683	p153|p328_1_catef_AP	p153|p328	2	AP_catef_1	AP
11x1x	1.58124	p153|p328_1_catef_AP	p153|p328	2	AP_catef_1	AP
000xx	2.24413	p322|p328_1_catef_AP	p322|p328	2	AP_catef_1	AP
001xx	-0.0529016	p322|p328_1_catef_AP	p322|p328	2	AP_catef_1	AP
010xx	2.00733	p322|p328_1_catef_AP	p322|p328	2	AP_catef_1	AP
011xx	-0.0789204	p322|p328_1_catef_AP	p322|p328	2	AP_catef_1	AP
100xx	2.09959	p322|p328_1_catef_AP	p322|p328	2	AP_catef_1	AP
101xx	-0.37223	p322|p328_1_catef_AP	p322|p328	2	AP_catef_1	AP
110xx	-0.00618991	p322|p328_1_catef_AP	p322|p328	2	AP_catef_1	AP
111xx	-0.181777	p322|p328_1_catef_AP	p322|p328	2	AP_catef_1	AP
xxx00	-0.451719	p101|p166|p153_1_catef_AP	p101|p166|p153	3	AP_catef_1	AP
xxx01	-0.745142	p101|p166|p153_1_catef_AP	p101|p166|p153	3	AP_catef_1	AP
xxx10	-2.84263	p101|p166|p153_1_catef_AP	p101|p166|p153	3	AP_catef_1	AP
xxx11	-1.05059	p101|p166|p153_1_catef_AP	p101|p166|p153	3	AP_catef_1	AP
xx0x0	2.21727	p101|p166|p322_1_catef_AP	p101|p166|p322	3	AP_catef_1	AP
xx0x1	0.348286	p101|p166|p322_1_catef_AP	p101|p166|p322	3	AP_catef_1	AP
xx1x0	-0.173639	p101|p166|p322_1_catef_AP	p101|p166|p322	3	AP_catef_1	AP
xx1x1	0.0428328	p101|p166|p322_1_catef_AP	p101|p166|p322	3	AP_catef_1	AP
xx00x	-0.0723409	p101|p166|p328_1_catef_AP	p101|p166|p328	3	AP_catef_1	AP
xx01x	-1.94132	p101|p166|p328_1_catef_AP	p101|p166|p328	3	AP_catef_1	AP
xx10x	-0.365764	p101|p166|p328_1_catef_AP	p101|p166|p328	3	AP_catef_1	AP
xx11x	-0.149292	p101|p166|p328_1_catef_AP	p101|p166|p328	3	AP_catef_1	AP
x0xx0	0.240465	p101|p153|p322_1_catef_AP	p101|p153|p322	3	AP_catef_1	AP
x0xx1	0.0656723	p101|p153|p322_1_catef_AP	p101|p153|p322	3	AP_catef_1	AP
x1xx0	-2.15044	p101|p153|p322_1_catef_AP	p101|p153|p322	3	AP_catef_1	AP
x1xx1	-0.23978	p101|p153|p322_1_catef_AP	p101|p153|p322	3	AP_catef_1	AP
x0x0x	-0.0129865	p101|p153|p328_1_catef_AP	p101|p153|p328	3	AP_catef_1	AP
x0x1x	-0.18778	p101|p153|p328_1_catef_AP	p101|p153|p328	3	AP_catef_1	AP
x1x0x	-0.306409	p101|p153|p328_1_catef_AP	p101|p153|p328	3	AP_catef_1	AP
x1x1x	1.60425	p101|p153|p328_1_catef_AP	p101|p153|p328	3	AP_catef_1	AP
x00xx	-0.144536	p101|p322|p328_1_catef_AP	p101|p322|p328	3	AP_catef_1	AP
x01xx	-0.319329	p101|p322|p328_1_catef_AP	p101|p322|p328	3	AP_catef_1	AP
x10xx	-2.01352	p101|p322|p328_1_catef_AP	p101|p322|p328	3	AP_catef_1	AP
x11xx	-0.102857	p101|p322|p328_1_catef_AP	p101|p322|p328	3	AP_catef_1	AP
0xxx0	0.104698	p166|p153|p322_1_catef_AP	p166|p153|p322	3	AP_catef_1	AP
0xxx1	0.315475	p166|p153|p322_1_catef_AP	p166|p153|p322	3	AP_catef_1	AP
1xxx0	-2.28621	p166|p153|p322_1_catef_AP	p166|p153|p322	3	AP_catef_1	AP
1xxx1	0.0100226	p166|p153|p322_1_catef_AP	p166|p153|p322	3	AP_catef_1	AP
0xx0x	-0.0576845	p166|p153|p328_1_catef_AP	p166|p153|p328	3	AP_catef_1	AP
0xx1x	0.153093	p166|p153|p328_1_catef_AP	p166|p153|p328	3	AP_catef_1	AP
1xx0x	-0.351107	p166|p153|p328_1_catef_AP	p166|p153|p328	3	AP_catef_1	AP
1xx1x	1.94512	p166|p153|p328_1_catef_AP	p166|p153|p328	3	AP_catef_1	AP
0x0xx	-0.236796	p166|p322|p328_1_catef_AP	p166|p322|p328	3	AP_catef_1	AP
0x1xx	-0.0260188	p166|p322|p328_1_catef_AP	p166|p322|p328	3	AP_catef_1	AP
1x0xx	-2.10578	p166|p322|p328_1_catef_AP	p166|p322|p328	3	AP_catef_1	AP
1x1xx	0.190453	p166|p322|p328_1_catef_AP	p166|p322|p328	3	AP_catef_1	AP
00xxx	-2.29703	p153|p322|p328_1_catef_AP	p153|p322|p328	3	AP_catef_1	AP
01xxx	-2.08625	p153|p322|p328_1_catef_AP	p153|p322|p328	3	AP_catef_1	AP
10xxx	-2.47182	p153|p322|p328_1_catef_AP	p153|p322|p328	3	AP_catef_1	AP
11xxx	-0.175588	p153|p322|p328_1_catef_AP	p153|p322|p328	3	AP_catef_1	AP
xxxx0	-2.39091	p101|p166|p153|p322_1_catef_AP	p101|p166|p153|p322	4	AP_catef_1	AP
xxxx1	-0.305453	p101|p166|p153|p322_1_catef_AP	p101|p166|p153|p322	4	AP_catef_1	AP
xxx0x	-0.293423	p101|p166|p153|p328_1_catef_AP	p101|p166|p153|p328	4	AP_catef_1	AP
xxx1x	1.79203	p101|p166|p153|p328_1_catef_AP	p101|p166|p153|p328	4	AP_catef_1	AP
xx0xx	-1.86898	p101|p166|p322|p328_1_catef_AP	p101|p166|p322|p328	4	AP_catef_1	AP
xx1xx	0.216472	p101|p166|p322|p328_1_catef_AP	p101|p166|p322|p328	4	AP_catef_1	AP
x0xxx	-0.174793	p101|p153|p322|p328_1_catef_AP	p101|p153|p322|p328	4	AP_catef_1	AP
x1xxx	1.91066	p101|p153|p322|p328_1_catef_AP	p101|p153|p322|p328	4	AP_catef_1	AP
0xxxx	0.210777	p166|p153|p322|p328_1_catef_AP	p166|p153|p322|p328	4	AP_catef_1	AP
1xxxx	2.29623	p166|p153|p322|p328_1_catef_AP	p166|p153|p322|p328	4	AP_catef_1	AP
xxxxx	2.08546	p101|p166|p153|p322|p328_1_catef_AP	p101|p166|p153|p322|p328	5	AP_catef_1	AP
xx00	-1.50515	p51|p59_c57_ic50_DHFR	p51|p59	2	DHFR_ic50_c57	DHFR
xx01	-1.50515	p51|p59_c57_ic50_DHFR	p51|p59	2	DHFR_ic50_c57	DHFR
xx10	1.20412	p51|p59_c57_ic50_DHFR	p51|p59	2	DHFR_ic50_c57	DHFR
xx11	1.20466	p51|p59_c57_ic50_DHFR	p51|p59	2	DHFR_ic50_c57	DHFR
x0x0	-2.10721	p51|p108_c57_ic50_DHFR	p51|p108	2	DHFR_ic50_c57	DHFR
x0x1	-1.80618	p51|p108_c57_ic50_DHFR	p51|p108	2	DHFR_ic50_c57	DHFR
x1x0	0.60206	p51|p108_c57_ic50_DHFR	p51|p108	2	DHFR_ic50_c57	DHFR
x1x1	0.903633	p51|p108_c57_ic50_DHFR	p51|p108	2	DHFR_ic50_c57	DHFR
x00x	-0.30103	p51|p164_c57_ic50_DHFR	p51|p164	2	DHFR_ic50_c57	DHFR
x01x	0	p51|p164_c57_ic50_DHFR	p51|p164	2	DHFR_ic50_c57	DHFR
x10x	-0.30103	p51|p164_c57_ic50_DHFR	p51|p164	2	DHFR_ic50_c57	DHFR
x11x	0.000542529	p51|p164_c57_ic50_DHFR	p51|p164	2	DHFR_ic50_c57	DHFR
0xx0	-0.60206	p59|p108_c57_ic50_DHFR	p59|p108	2	DHFR_ic50_c57	DHFR
0xx1	-0.90309	p59|p108_c57_ic50_DHFR	p59|p108	2	DHFR_ic50_c57	DHFR
1xx0	2.10721	p59|p108_c57_ic50_DHFR	p59|p108	2	DHFR_ic50_c57	DHFR
1xx1	1.80672	p59|p108_c57_ic50_DHFR	p59|p108	2	DHFR_ic50_c57	DHFR
0x0x	0.30103	p59|p164_c57_ic50_DHFR	p59|p164	2	DHFR_ic50_c57	DHFR
0x1x	0	p59|p164_c57_ic50_DHFR	p59|p164	2	DHFR_ic50_c57	DHFR
1x0x	0.30103	p59|p164_c57_ic50_DHFR	p59|p164	2	DHFR_ic50_c57	DHFR
1x1x	0.000542529	p59|p164_c57_ic50_DHFR	p59|p164	2	DHFR_ic50_c57	DHFR
00xx	-0.30103	p108|p164_c57_ic50_DHFR	p108|p164	2	DHFR_ic50_c57	DHFR
01xx	-0.60206	p108|p164_c57_ic50_DHFR	p108|p164	2	DHFR_ic50_c57	DHFR
10xx	0	p108|p164_c57_ic50_DHFR	p108|p164	2	DHFR_ic50_c57	DHFR
11xx	-0.300487	p108|p164_c57_ic50_DHFR	p108|p164	2	DHFR_ic50_c57	DHFR
xxx0	2.70927	p51|p59|p108_c57_ic50_DHFR	p51|p59|p108	3	DHFR_ic50_c57	DHFR
xxx1	2.70981	p51|p59|p108_c57_ic50_DHFR	p51|p59|p108	3	DHFR_ic50_c57	DHFR
xx0x	0	p51|p59|p164_c57_ic50_DHFR	p51|p59|p164	3	DHFR_ic50_c57	DHFR
xx1x	0.000542529	p51|p59|p164_c57_ic50_DHFR	p51|p59|p164	3	DHFR_ic50_c57	DHFR
x0xx	0.30103	p51|p108|p164_c57_ic50_DHFR	p51|p108|p164	3	DHFR_ic50_c57	DHFR
x1xx	0.301573	p51|p108|p164_c57_ic50_DHFR	p51|p108|p164	3	DHFR_ic50_c57	DHFR
0xxx	-0.30103	p59|p108|p164_c57_ic50_DHFR	p59|p108|p164	3	DHFR_ic50_c57	DHFR
1xxx	-0.300487	p59|p108|p164_c57_ic50_DHFR	p59|p108|p164	3	DHFR_ic50_c57	DHFR
xxxx	0.000542529	p51|p59|p108|p164_c57_ic50_DHFR	p51|p59|p108|p164	4	DHFR_ic50_c57	DHFR
xx00	-1.50515	p51|p59_c58_ic50_DHFR	p51|p59	2	DHFR_ic50_c58	DHFR
xx01	-2.70927	p51|p59_c58_ic50_DHFR	p51|p59	2	DHFR_ic50_c58	DHFR
xx10	0.0134676	p51|p59_c58_ic50_DHFR	p51|p59	2	DHFR_ic50_c58	DHFR
xx11	1.19723	p51|p59_c58_ic50_DHFR	p51|p59	2	DHFR_ic50_c58	DHFR
x0x0	-1.51862	p51|p108_c58_ic50_DHFR	p51|p108	2	DHFR_ic50_c58	DHFR
x0x1	-2.10721	p51|p108_c58_ic50_DHFR	p51|p108	2	DHFR_ic50_c58	DHFR
x1x0	1.11022e-16	p51|p108_c58_ic50_DHFR	p51|p108	2	DHFR_ic50_c58	DHFR
x1x1	1.79929	p51|p108_c58_ic50_DHFR	p51|p108	2	DHFR_ic50_c58	DHFR
x00x	0	p51|p164_c58_ic50_DHFR	p51|p164	2	DHFR_ic50_c58	DHFR
x01x	-0.588592	p51|p164_c58_ic50_DHFR	p51|p164	2	DHFR_ic50_c58	DHFR
x10x	-1.20412	p51|p164_c58_ic50_DHFR	p51|p164	2	DHFR_ic50_c58	DHFR
x11x	0.595166	p51|p164_c58_ic50_DHFR	p51|p164	2	DHFR_ic50_c58	DHFR
0xx0	0.581699	p59|p108_c58_ic50_DHFR	p59|p108	2	DHFR_ic50_c58	DHFR
0xx1	-1.49826	p59|p108_c58_ic50_DHFR	p59|p108	2	DHFR_ic50_c58	DHFR
1xx0	2.10032	p59|p108_c58_ic50_DHFR	p59|p108	2	DHFR_ic50_c58	DHFR
1xx1	2.40824	p59|p108_c58_ic50_DHFR	p59|p108	2	DHFR_ic50_c58	DHFR
0x0x	0.90309	p59|p164_c58_ic50_DHFR	p59|p164	2	DHFR_ic50_c58	DHFR
0x1x	-1.17686	p59|p164_c58_ic50_DHFR	p59|p164	2	DHFR_ic50_c58	DHFR
1x0x	-0.30103	p59|p164_c58_ic50_DHFR	p59|p164	2	DHFR_ic50_c58	DHFR
1x1x	0.00689371	p59|p164_c58_ic50_DHFR	p59|p164	2	DHFR_ic50_c58	DHFR
00xx	0.581699	p108|p164_c58_ic50_DHFR	p108|p164	2	DHFR_ic50_c58	DHFR
01xx	-1.49826	p108|p164_c58_ic50_DHFR	p108|p164	2	DHFR_ic50_c58	DHFR
10xx	-0.00689371	p108|p164_c58_ic50_DHFR	p108|p164	2	DHFR_ic50_c58	DHFR
11xx	0.30103	p108|p164_c58_ic50_DHFR	p108|p164	2	DHFR_ic50_c58	DHFR
xxx0	1.51862	p51|p59|p108_c58_ic50_DHFR	p51|p59|p108	3	DHFR_ic50_c58	DHFR
xxx1	3.9065	p51|p59|p108_c58_ic50_DHFR	p51|p59|p108	3	DHFR_ic50_c58	DHFR
xx0x	-1.20412	p51|p59|p164_c58_ic50_DHFR	p51|p59|p164	3	DHFR_ic50_c58	DHFR
xx1x	1.18376	p51|p59|p164_c58_ic50_DHFR	p51|p59|p164	3	DHFR_ic50_c58	DHFR
x0xx	-0.588592	p51|p108|p164_c58_ic50_DHFR	p51|p108|p164	3	DHFR_ic50_c58	DHFR
x1xx	1.79929	p51|p108|p164_c58_ic50_DHFR	p51|p108|p164	3	DHFR_ic50_c58	DHFR
0xxx	-2.07995	p59|p108|p164_c58_ic50_DHFR	p59|p108|p164	3	DHFR_ic50_c58	DHFR
1xxx	0.307924	p59|p108|p164_c58_ic50_DHFR	p59|p108|p164	3	DHFR_ic50_c58	DHFR
xxxx	2.38788	p51|p59|p108|p164_c58_ic50_DHFR	p51|p59|p108|p164	4	DHFR_ic50_c58	DHFR
xx00	-5.72808	p51|p59_c59_ic50_DHFR	p51|p59	2	DHFR_ic50_c59	DHFR
xx01	-16.1464	p51|p59_c59_ic50_DHFR	p51|p59	2	DHFR_ic50_c59	DHFR
xx10	0.0809219	p51|p59_c59_ic50_DHFR	p51|p59	2	DHFR_ic50_c59	DHFR
xx11	0.24641	p51|p59_c59_ic50_DHFR	p51|p59	2	DHFR_ic50_c59	DHFR
x0x0	-6.02119	p51|p108_c59_ic50_DHFR	p51|p108	2	DHFR_ic50_c59	DHFR
x0x1	-15.7131	p51|p108_c59_ic50_DHFR	p51|p108	2	DHFR_ic50_c59	DHFR
x1x0	-0.212188	p51|p108_c59_ic50_DHFR	p51|p108	2	DHFR_ic50_c59	DHFR
x1x1	0.679656	p51|p108_c59_ic50_DHFR	p51|p108	2	DHFR_ic50_c59	DHFR
x00x	9.56871	p51|p164_c59_ic50_DHFR	p51|p164	2	DHFR_ic50_c59	DHFR
x01x	-0.123205	p51|p164_c59_ic50_DHFR	p51|p164	2	DHFR_ic50_c59	DHFR
x10x	-0.84956	p51|p164_c59_ic50_DHFR	p51|p164	2	DHFR_ic50_c59	DHFR
x11x	0.0422831	p51|p164_c59_ic50_DHFR	p51|p164	2	DHFR_ic50_c59	DHFR
0xx0	0.0809219	p59|p108_c59_ic50_DHFR	p59|p108	2	DHFR_ic50_c59	DHFR
0xx1	-0.679656	p59|p108_c59_ic50_DHFR	p59|p108	2	DHFR_ic50_c59	DHFR
1xx0	5.88992	p59|p108_c59_ic50_DHFR	p59|p108	2	DHFR_ic50_c59	DHFR
1xx1	15.7131	p59|p108_c59_ic50_DHFR	p59|p108	2	DHFR_ic50_c59	DHFR
0x0x	0.637372	p59|p164_c59_ic50_DHFR	p59|p164	2	DHFR_ic50_c59	DHFR
0x1x	-0.123205	p59|p164_c59_ic50_DHFR	p59|p164	2	DHFR_ic50_c59	DHFR
1x0x	-9.7809	p59|p164_c59_ic50_DHFR	p59|p164	2	DHFR_ic50_c59	DHFR
1x1x	0.0422831	p59|p164_c59_ic50_DHFR	p59|p164	2	DHFR_ic50_c59	DHFR
00xx	-0.131266	p108|p164_c59_ic50_DHFR	p108|p164	2	DHFR_ic50_c59	DHFR
01xx	-0.891843	p108|p164_c59_ic50_DHFR	p108|p164	2	DHFR_ic50_c59	DHFR
10xx	-9.82318	p108|p164_c59_ic50_DHFR	p108|p164	2	DHFR_ic50_c59	DHFR
11xx	0	p108|p164_c59_ic50_DHFR	p108|p164	2	DHFR_ic50_c59	DHFR
xxx0	5.809	p51|p59|p108_c59_ic50_DHFR	p51|p59|p108	3	DHFR_ic50_c59	DHFR
xxx1	16.3928	p51|p59|p108_c59_ic50_DHFR	p51|p59|p108	3	DHFR_ic50_c59	DHFR
xx0x	-10.4183	p51|p59|p164_c59_ic50_DHFR	p51|p59|p164	3	DHFR_ic50_c59	DHFR
xx1x	0.165488	p51|p59|p164_c59_ic50_DHFR	p51|p59|p164	3	DHFR_ic50_c59	DHFR
x0xx	-9.69192	p51|p108|p164_c59_ic50_DHFR	p51|p108|p164	3	DHFR_ic50_c59	DHFR
x1xx	0.891843	p51|p108|p164_c59_ic50_DHFR	p51|p108|p164	3	DHFR_ic50_c59	DHFR
0xxx	-0.760577	p59|p108|p164_c59_ic50_DHFR	p59|p108|p164	3	DHFR_ic50_c59	DHFR
1xxx	9.82318	p59|p108|p164_c59_ic50_DHFR	p59|p108|p164	3	DHFR_ic50_c59	DHFR
xxxx	10.5838	p51|p59|p108|p164_c59_ic50_DHFR	p51|p59|p108|p164	4	DHFR_ic50_c59	DHFR
xx00	-0.123911	p51|p59_c60_ic50_DHFR	p51|p59	2	DHFR_ic50_c60	DHFR
xx01	-2.01985	p51|p59_c60_ic50_DHFR	p51|p59	2	DHFR_ic50_c60	DHFR
xx10	0.0934217	p51|p59_c60_ic50_DHFR	p51|p59	2	DHFR_ic50_c60	DHFR
xx11	0.0934217	p51|p59_c60_ic50_DHFR	p51|p59	2	DHFR_ic50_c60	DHFR
x0x0	-1.07188	p51|p108_c60_ic50_DHFR	p51|p108	2	DHFR_ic50_c60	DHFR
x0x1	-1.07188	p51|p108_c60_ic50_DHFR	p51|p108	2	DHFR_ic50_c60	DHFR
x1x0	-0.854549	p51|p108_c60_ic50_DHFR	p51|p108	2	DHFR_ic50_c60	DHFR
x1x1	1.04139	p51|p108_c60_ic50_DHFR	p51|p108	2	DHFR_ic50_c60	DHFR
x00x	0	p51|p164_c60_ic50_DHFR	p51|p164	2	DHFR_ic50_c60	DHFR
x01x	0	p51|p164_c60_ic50_DHFR	p51|p164	2	DHFR_ic50_c60	DHFR
x10x	-1.89594	p51|p164_c60_ic50_DHFR	p51|p164	2	DHFR_ic50_c60	DHFR
x11x	0	p51|p164_c60_ic50_DHFR	p51|p164	2	DHFR_ic50_c60	DHFR
0xx0	-0.0934217	p59|p108_c60_ic50_DHFR	p59|p108	2	DHFR_ic50_c60	DHFR
0xx1	-1.04139	p59|p108_c60_ic50_DHFR	p59|p108	2	DHFR_ic50_c60	DHFR
1xx0	0.123911	p59|p108_c60_ic50_DHFR	p59|p108	2	DHFR_ic50_c60	DHFR
1xx1	1.07188	p59|p108_c60_ic50_DHFR	p59|p108	2	DHFR_ic50_c60	DHFR
0x0x	0.947971	p59|p164_c60_ic50_DHFR	p59|p164	2	DHFR_ic50_c60	DHFR
0x1x	0	p59|p164_c60_ic50_DHFR	p59|p164	2	DHFR_ic50_c60	DHFR
1x0x	-0.947971	p59|p164_c60_ic50_DHFR	p59|p164	2	DHFR_ic50_c60	DHFR
1x1x	0	p59|p164_c60_ic50_DHFR	p59|p164	2	DHFR_ic50_c60	DHFR
00xx	0	p108|p164_c60_ic50_DHFR	p108|p164	2	DHFR_ic50_c60	DHFR
01xx	-0.947971	p108|p164_c60_ic50_DHFR	p108|p164	2	DHFR_ic50_c60	DHFR
10xx	0	p108|p164_c60_ic50_DHFR	p108|p164	2	DHFR_ic50_c60	DHFR
11xx	0.947971	p108|p164_c60_ic50_DHFR	p108|p164	2	DHFR_ic50_c60	DHFR
xxx0	0.217333	p51|p59|p108_c60_ic50_DHFR	p51|p59|p108	3	DHFR_ic50_c60	DHFR
xxx1	2.11327	p51|p59|p108_c60_ic50_DHFR	p51|p59|p108	3	DHFR_ic50_c60	DHFR
xx0x	-1.89594	p51|p59|p164_c60_ic50_DHFR	p51|p59|p164	3	DHFR_ic50_c60	DHFR
xx1x	0	p51|p59|p164_c60_ic50_DHFR	p51|p59|p164	3	DHFR_ic50_c60	DHFR
x0xx	0	p51|p108|p164_c60_ic50_DHFR	p51|p108|p164	3	DHFR_ic50_c60	DHFR
x1xx	1.89594	p51|p108|p164_c60_ic50_DHFR	p51|p108|p164	3	DHFR_ic50_c60	DHFR
0xxx	-0.947971	p59|p108|p164_c60_ic50_DHFR	p59|p108|p164	3	DHFR_ic50_c60	DHFR
1xxx	0.947971	p59|p108|p164_c60_ic50_DHFR	p59|p108|p164	3	DHFR_ic50_c60	DHFR
xxxx	1.89594	p51|p59|p108|p164_c60_ic50_DHFR	p51|p59|p108|p164	4	DHFR_ic50_c60	DHFR
xx00	-0.90309	p51|p59_c61_ic50_DHFR	p51|p59	2	DHFR_ic50_c61	DHFR
xx01	-1.20412	p51|p59_c61_ic50_DHFR	p51|p59	2	DHFR_ic50_c61	DHFR
xx10	0.30103	p51|p59_c61_ic50_DHFR	p51|p59	2	DHFR_ic50_c61	DHFR
xx11	0	p51|p59_c61_ic50_DHFR	p51|p59	2	DHFR_ic50_c61	DHFR
x0x0	-1.20412	p51|p108_c61_ic50_DHFR	p51|p108	2	DHFR_ic50_c61	DHFR
x0x1	-1.20412	p51|p108_c61_ic50_DHFR	p51|p108	2	DHFR_ic50_c61	DHFR
x1x0	0	p51|p108_c61_ic50_DHFR	p51|p108	2	DHFR_ic50_c61	DHFR
x1x1	0	p51|p108_c61_ic50_DHFR	p51|p108	2	DHFR_ic50_c61	DHFR
x00x	0	p51|p164_c61_ic50_DHFR	p51|p164	2	DHFR_ic50_c61	DHFR
x01x	0	p51|p164_c61_ic50_DHFR	p51|p164	2	DHFR_ic50_c61	DHFR
x10x	-0.30103	p51|p164_c61_ic50_DHFR	p51|p164	2	DHFR_ic50_c61	DHFR
x11x	-0.30103	p51|p164_c61_ic50_DHFR	p51|p164	2	DHFR_ic50_c61	DHFR
0xx0	0	p59|p108_c61_ic50_DHFR	p59|p108	2	DHFR_ic50_c61	DHFR
0xx1	-0.60206	p59|p108_c61_ic50_DHFR	p59|p108	2	DHFR_ic50_c61	DHFR
1xx0	1.20412	p59|p108_c61_ic50_DHFR	p59|p108	2	DHFR_ic50_c61	DHFR
1xx1	0.60206	p59|p108_c61_ic50_DHFR	p59|p108	2	DHFR_ic50_c61	DHFR
0x0x	0.60206	p59|p164_c61_ic50_DHFR	p59|p164	2	DHFR_ic50_c61	DHFR
0x1x	0	p59|p164_c61_ic50_DHFR	p59|p164	2	DHFR_ic50_c61	DHFR
1x0x	0.30103	p59|p164_c61_ic50_DHFR	p59|p164	2	DHFR_ic50_c61	DHFR
1x1x	-0.30103	p59|p164_c61_ic50_DHFR	p59|p164	2	DHFR_ic50_c61	DHFR
00xx	0.30103	p108|p164_c61_ic50_DHFR	p108|p164	2	DHFR_ic50_c61	DHFR
01xx	-0.30103	p108|p164_c61_ic50_DHFR	p108|p164	2	DHFR_ic50_c61	DHFR
10xx	0.30103	p108|p164_c61_ic50_DHFR	p108|p164	2	DHFR_ic50_c61	DHFR
11xx	-0.30103	p108|p164_c61_ic50_DHFR	p108|p164	2	DHFR_ic50_c61	DHFR
xxx0	1.20412	p51|p59|p108_c61_ic50_DHFR	p51|p59|p108	3	DHFR_ic50_c61	DHFR
xxx1	1.20412	p51|p59|p108_c61_ic50_DHFR	p51|p59|p108	3	DHFR_ic50_c61	DHFR
xx0x	-0.30103	p51|p59|p164_c61_ic50_DHFR	p51|p59|p164	3	DHFR_ic50_c61	DHFR
xx1x	-0.30103	p51|p59|p164_c61_ic50_DHFR	p51|p59|p164	3	DHFR_ic50_c61	DHFR
x0xx	0	p51|p108|p164_c61_ic50_DHFR	p51|p108|p164	3	DHFR_ic50_c61	DHFR
x1xx	0	p51|p108|p164_c61_ic50_DHFR	p51|p108|p164	3	DHFR_ic50_c61	DHFR
0xxx	-0.60206	p59|p108|p164_c61_ic50_DHFR	p59|p108|p164	3	DHFR_ic50_c61	DHFR
1xxx	-0.60206	p59|p108|p164_c61_ic50_DHFR	p59|p108|p164	3	DHFR_ic50_c61	DHFR
xxxx	0	p51|p59|p108|p164_c61_ic50_DHFR	p51|p59|p108|p164	4	DHFR_ic50_c61	DHFR
xx0000	0.0120089	p1|p21_palmer_ic75_DHFR	p1|p21	2	DHFR_ic75_palmer	DHFR
xx0001	1.0756	p1|p21_palmer_ic75_DHFR	p1|p21	2	DHFR_ic75_palmer	DHFR
xx0010	-0.296912	p1|p21_palmer_ic75_DHFR	p1|p21	2	DHFR_ic75_palmer	DHFR
xx0011	2.13654	p1|p21_palmer_ic75_DHFR	p1|p21	2	DHFR_ic75_palmer	DHFR
xx0100	0.805887	p1|p21_palmer_ic75_DHFR	p1|p21	2	DHFR_ic75_palmer	DHFR
xx0101	-3.34461	p1|p21_palmer_ic75_DHFR	p1|p21	2	DHFR_ic75_palmer	DHFR
xx0110	2.49277	p1|p21_palmer_ic75_DHFR	p1|p21	2	DHFR_ic75_palmer	DHFR
xx0111	2.84113	p1|p21_palmer_ic75_DHFR	p1|p21	2	DHFR_ic75_palmer	DHFR
xx1000	4.10351	p1|p21_palmer_ic75_DHFR	p1|p21	2	DHFR_ic75_palmer	DHFR
xx1001	-0.135725	p1|p21_palmer_ic75_DHFR	p1|p21	2	DHFR_ic75_palmer	DHFR
xx1010	-0.0258582	p1|p21_palmer_ic75_DHFR	p1|p21	2	DHFR_ic75_palmer	DHFR
xx1011	-0.319699	p1|p21_palmer_ic75_DHFR	p1|p21	2	DHFR_ic75_palmer	DHFR
xx1100	1.45731	p1|p21_palmer_ic75_DHFR	p1|p21	2	DHFR_ic75_palmer	DHFR
xx1101	2.43986	p1|p21_palmer_ic75_DHFR	p1|p21	2	DHFR_ic75_palmer	DHFR
xx1110	-0.463517	p1|p21_palmer_ic75_DHFR	p1|p21	2	DHFR_ic75_palmer	DHFR
xx1111	0.40427	p1|p21_palmer_ic75_DHFR	p1|p21	2	DHFR_ic75_palmer	DHFR
x0x000	0.195179	p1|p26_palmer_ic75_DHFR	p1|p26	2	DHFR_ic75_palmer	DHFR
x0x001	0.915249	p1|p26_palmer_ic75_DHFR	p1|p26	2	DHFR_ic75_palmer	DHFR
x0x010	-0.385265	p1|p26_palmer_ic75_DHFR	p1|p26	2	DHFR_ic75_palmer	DHFR
x0x011	0.541922	p1|p26_palmer_ic75_DHFR	p1|p26	2	DHFR_ic75_palmer	DHFR
x0x100	0.0708241	p1|p26_palmer_ic75_DHFR	p1|p26	2	DHFR_ic75_palmer	DHFR
x0x101	-0.313336	p1|p26_palmer_ic75_DHFR	p1|p26	2	DHFR_ic75_palmer	DHFR
x0x110	-0.252982	p1|p26_palmer_ic75_DHFR	p1|p26	2	DHFR_ic75_palmer	DHFR
x0x111	0.0835504	p1|p26_palmer_ic75_DHFR	p1|p26	2	DHFR_ic75_palmer	DHFR
x1x000	4.28668	p1|p26_palmer_ic75_DHFR	p1|p26	2	DHFR_ic75_palmer	DHFR
x1x001	-0.296079	p1|p26_palmer_ic75_DHFR	p1|p26	2	DHFR_ic75_palmer	DHFR
x1x010	-0.114211	p1|p26_palmer_ic75_DHFR	p1|p26	2	DHFR_ic75_palmer	DHFR
x1x011	-1.91432	p1|p26_palmer_ic75_DHFR	p1|p26	2	DHFR_ic75_palmer	DHFR
x1x100	0.722251	p1|p26_palmer_ic75_DHFR	p1|p26	2	DHFR_ic75_palmer	DHFR
x1x101	5.47113	p1|p26_palmer_ic75_DHFR	p1|p26	2	DHFR_ic75_palmer	DHFR
x1x110	-3.20927	p1|p26_palmer_ic75_DHFR	p1|p26	2	DHFR_ic75_palmer	DHFR
x1x111	-2.35331	p1|p26_palmer_ic75_DHFR	p1|p26	2	DHFR_ic75_palmer	DHFR
x00x00	-0.564979	p1|p28_palmer_ic75_DHFR	p1|p28	2	DHFR_ic75_palmer	DHFR
x00x01	0.505704	p1|p28_palmer_ic75_DHFR	p1|p28	2	DHFR_ic75_palmer	DHFR
x00x10	-0.950298	p1|p28_palmer_ic75_DHFR	p1|p28	2	DHFR_ic75_palmer	DHFR
x00x11	2.35109	p1|p28_palmer_ic75_DHFR	p1|p28	2	DHFR_ic75_palmer	DHFR
x01x00	-0.689334	p1|p28_palmer_ic75_DHFR	p1|p28	2	DHFR_ic75_palmer	DHFR
x01x01	-0.722882	p1|p28_palmer_ic75_DHFR	p1|p28	2	DHFR_ic75_palmer	DHFR
x01x10	-0.818016	p1|p28_palmer_ic75_DHFR	p1|p28	2	DHFR_ic75_palmer	DHFR
x01x11	1.89272	p1|p28_palmer_ic75_DHFR	p1|p28	2	DHFR_ic75_palmer	DHFR
x10x00	0.2289	p1|p28_palmer_ic75_DHFR	p1|p28	2	DHFR_ic75_palmer	DHFR
x10x01	-3.9145	p1|p28_palmer_ic75_DHFR	p1|p28	2	DHFR_ic75_palmer	DHFR
x10x10	1.83939	p1|p28_palmer_ic75_DHFR	p1|p28	2	DHFR_ic75_palmer	DHFR
x10x11	3.05567	p1|p28_palmer_ic75_DHFR	p1|p28	2	DHFR_ic75_palmer	DHFR
x11x00	-3.33553	p1|p28_palmer_ic75_DHFR	p1|p28	2	DHFR_ic75_palmer	DHFR
x11x01	1.8527	p1|p28_palmer_ic75_DHFR	p1|p28	2	DHFR_ic75_palmer	DHFR
x11x10	-1.25567	p1|p28_palmer_ic75_DHFR	p1|p28	2	DHFR_ic75_palmer	DHFR
x11x11	2.61669	p1|p28_palmer_ic75_DHFR	p1|p28	2	DHFR_ic75_palmer	DHFR
x000x0	0.802866	p1|p30_palmer_ic75_DHFR	p1|p30	2	DHFR_ic75_palmer	DHFR
x000x1	0.0333037	p1|p30_palmer_ic75_DHFR	p1|p30	2	DHFR_ic75_palmer	DHFR
x001x0	0.417546	p1|p30_palmer_ic75_DHFR	p1|p30	2	DHFR_ic75_palmer	DHFR
x001x1	1.87869	p1|p30_palmer_ic75_DHFR	p1|p30	2	DHFR_ic75_palmer	DHFR
x010x0	0.222422	p1|p30_palmer_ic75_DHFR	p1|p30	2	DHFR_ic75_palmer	DHFR
x010x1	-0.340023	p1|p30_palmer_ic75_DHFR	p1|p30	2	DHFR_ic75_palmer	DHFR
x011x0	0.09374	p1|p30_palmer_ic75_DHFR	p1|p30	2	DHFR_ic75_palmer	DHFR
x011x1	2.27558	p1|p30_palmer_ic75_DHFR	p1|p30	2	DHFR_ic75_palmer	DHFR
x100x0	0.493945	p1|p30_palmer_ic75_DHFR	p1|p30	2	DHFR_ic75_palmer	DHFR
x100x1	1.09424	p1|p30_palmer_ic75_DHFR	p1|p30	2	DHFR_ic75_palmer	DHFR
x101x0	2.10443	p1|p30_palmer_ic75_DHFR	p1|p30	2	DHFR_ic75_palmer	DHFR
x101x1	8.06442	p1|p30_palmer_ic75_DHFR	p1|p30	2	DHFR_ic75_palmer	DHFR
x110x0	-3.90695	p1|p30_palmer_ic75_DHFR	p1|p30	2	DHFR_ic75_palmer	DHFR
x110x1	-0.523997	p1|p30_palmer_ic75_DHFR	p1|p30	2	DHFR_ic75_palmer	DHFR
x111x0	-1.82709	p1|p30_palmer_ic75_DHFR	p1|p30	2	DHFR_ic75_palmer	DHFR
x111x1	0.239991	p1|p30_palmer_ic75_DHFR	p1|p30	2	DHFR_ic75_palmer	DHFR
x0000x	-0.558702	p1|p94_palmer_ic75_DHFR	p1|p94	2	DHFR_ic75_palmer	DHFR
x0001x	-1.32826	p1|p94_palmer_ic75_DHFR	p1|p94	2	DHFR_ic75_palmer	DHFR
x0010x	0.51198	p1|p94_palmer_ic75_DHFR	p1|p94	2	DHFR_ic75_palmer	DHFR
x0011x	1.97312	p1|p94_palmer_ic75_DHFR	p1|p94	2	DHFR_ic75_palmer	DHFR
x0100x	0.161368	p1|p94_palmer_ic75_DHFR	p1|p94	2	DHFR_ic75_palmer	DHFR
x0101x	-0.401077	p1|p94_palmer_ic75_DHFR	p1|p94	2	DHFR_ic75_palmer	DHFR
x0110x	0.12782	p1|p94_palmer_ic75_DHFR	p1|p94	2	DHFR_ic75_palmer	DHFR
x0111x	2.30966	p1|p94_palmer_ic75_DHFR	p1|p94	2	DHFR_ic75_palmer	DHFR
x1000x	0.504892	p1|p94_palmer_ic75_DHFR	p1|p94	2	DHFR_ic75_palmer	DHFR
x1001x	1.10519	p1|p94_palmer_ic75_DHFR	p1|p94	2	DHFR_ic75_palmer	DHFR
x1010x	-3.63851	p1|p94_palmer_ic75_DHFR	p1|p94	2	DHFR_ic75_palmer	DHFR
x1011x	2.32148	p1|p94_palmer_ic75_DHFR	p1|p94	2	DHFR_ic75_palmer	DHFR
x1100x	-4.07787	p1|p94_palmer_ic75_DHFR	p1|p94	2	DHFR_ic75_palmer	DHFR
x1101x	-0.694918	p1|p94_palmer_ic75_DHFR	p1|p94	2	DHFR_ic75_palmer	DHFR
x1110x	1.11036	p1|p94_palmer_ic75_DHFR	p1|p94	2	DHFR_ic75_palmer	DHFR
x1111x	3.17744	p1|p94_palmer_ic75_DHFR	p1|p94	2	DHFR_ic75_palmer	DHFR
0xx000	-4.06737	p21|p26_palmer_ic75_DHFR	p21|p26	2	DHFR_ic75_palmer	DHFR
0xx001	0.964329	p21|p26_palmer_ic75_DHFR	p21|p26	2	DHFR_ic75_palmer	DHFR
0xx010	-0.277331	p21|p26_palmer_ic75_DHFR	p21|p26	2	DHFR_ic75_palmer	DHFR
0xx011	2.92445	p21|p26_palmer_ic75_DHFR	p21|p26	2	DHFR_ic75_palmer	DHFR
0xx100	-0.807456	p21|p26_palmer_ic75_DHFR	p21|p26	2	DHFR_ic75_palmer	DHFR
0xx101	-0.501513	p21|p26_palmer_ic75_DHFR	p21|p26	2	DHFR_ic75_palmer	DHFR
0xx110	2.87333	p21|p26_palmer_ic75_DHFR	p21|p26	2	DHFR_ic75_palmer	DHFR
0xx111	2.30394	p21|p26_palmer_ic75_DHFR	p21|p26	2	DHFR_ic75_palmer	DHFR
1xx000	0.0241337	p21|p26_palmer_ic75_DHFR	p21|p26	2	DHFR_ic75_palmer	DHFR
1xx001	-0.246999	p21|p26_palmer_ic75_DHFR	p21|p26	2	DHFR_ic75_palmer	DHFR
1xx010	-0.00627726	p21|p26_palmer_ic75_DHFR	p21|p26	2	DHFR_ic75_palmer	DHFR
1xx011	0.468206	p21|p26_palmer_ic75_DHFR	p21|p26	2	DHFR_ic75_palmer	DHFR
1xx100	-0.156029	p21|p26_palmer_ic75_DHFR	p21|p26	2	DHFR_ic75_palmer	DHFR
1xx101	5.28295	p21|p26_palmer_ic75_DHFR	p21|p26	2	DHFR_ic75_palmer	DHFR
1xx110	-0.0829607	p21|p26_palmer_ic75_DHFR	p21|p26	2	DHFR_ic75_palmer	DHFR
1xx111	-0.13292	p21|p26_palmer_ic75_DHFR	p21|p26	2	DHFR_ic75_palmer	DHFR
0x0x00	-1.39635	p21|p28_palmer_ic75_DHFR	p21|p28	2	DHFR_ic75_palmer	DHFR
0x0x01	-1.32028	p21|p28_palmer_ic75_DHFR	p21|p28	2	DHFR_ic75_palmer	DHFR
0x0x10	-3.06777	p21|p28_palmer_ic75_DHFR	p21|p28	2	DHFR_ic75_palmer	DHFR
0x0x11	-0.365761	p21|p28_palmer_ic75_DHFR	p21|p28	2	DHFR_ic75_palmer	DHFR
0x1x00	1.86356	p21|p28_palmer_ic75_DHFR	p21|p28	2	DHFR_ic75_palmer	DHFR
0x1x01	-2.78612	p21|p28_palmer_ic75_DHFR	p21|p28	2	DHFR_ic75_palmer	DHFR
0x1x10	0.0828864	p21|p28_palmer_ic75_DHFR	p21|p28	2	DHFR_ic75_palmer	DHFR
0x1x11	-0.986273	p21|p28_palmer_ic75_DHFR	p21|p28	2	DHFR_ic75_palmer	DHFR
1x0x00	-0.602474	p21|p28_palmer_ic75_DHFR	p21|p28	2	DHFR_ic75_palmer	DHFR
1x0x01	-5.74049	p21|p28_palmer_ic75_DHFR	p21|p28	2	DHFR_ic75_palmer	DHFR
1x0x10	-0.278089	p21|p28_palmer_ic75_DHFR	p21|p28	2	DHFR_ic75_palmer	DHFR
1x0x11	0.338822	p21|p28_palmer_ic75_DHFR	p21|p28	2	DHFR_ic75_palmer	DHFR
1x1x00	-0.782637	p21|p28_palmer_ic75_DHFR	p21|p28	2	DHFR_ic75_palmer	DHFR
1x1x01	-0.210538	p21|p28_palmer_ic75_DHFR	p21|p28	2	DHFR_ic75_palmer	DHFR
1x1x10	-0.354772	p21|p28_palmer_ic75_DHFR	p21|p28	2	DHFR_ic75_palmer	DHFR
1x1x11	-0.262303	p21|p28_palmer_ic75_DHFR	p21|p28	2	DHFR_ic75_palmer	DHFR
0x00x0	-0.288808	p21|p30_palmer_ic75_DHFR	p21|p30	2	DHFR_ic75_palmer	DHFR
0x00x1	-1.85843	p21|p30_palmer_ic75_DHFR	p21|p30	2	DHFR_ic75_palmer	DHFR
0x01x0	-1.96023	p21|p30_palmer_ic75_DHFR	p21|p30	2	DHFR_ic75_palmer	DHFR
0x01x1	-0.903913	p21|p30_palmer_ic75_DHFR	p21|p30	2	DHFR_ic75_palmer	DHFR
0x10x0	3.50123	p21|p30_palmer_ic75_DHFR	p21|p30	2	DHFR_ic75_palmer	DHFR
0x10x1	0.101688	p21|p30_palmer_ic75_DHFR	p21|p30	2	DHFR_ic75_palmer	DHFR
0x11x0	1.72056	p21|p30_palmer_ic75_DHFR	p21|p30	2	DHFR_ic75_palmer	DHFR
0x11x1	1.90154	p21|p30_palmer_ic75_DHFR	p21|p30	2	DHFR_ic75_palmer	DHFR
1x00x0	-0.597729	p21|p30_palmer_ic75_DHFR	p21|p30	2	DHFR_ic75_palmer	DHFR
1x00x1	-0.79749	p21|p30_palmer_ic75_DHFR	p21|p30	2	DHFR_ic75_palmer	DHFR
1x01x0	-0.273344	p21|p30_palmer_ic75_DHFR	p21|p30	2	DHFR_ic75_palmer	DHFR
1x01x1	5.28182	p21|p30_palmer_ic75_DHFR	p21|p30	2	DHFR_ic75_palmer	DHFR
1x10x0	-0.62814	p21|p30_palmer_ic75_DHFR	p21|p30	2	DHFR_ic75_palmer	DHFR
1x10x1	-0.0822854	p21|p30_palmer_ic75_DHFR	p21|p30	2	DHFR_ic75_palmer	DHFR
1x11x0	-0.200275	p21|p30_palmer_ic75_DHFR	p21|p30	2	DHFR_ic75_palmer	DHFR
1x11x1	-0.13405	p21|p30_palmer_ic75_DHFR	p21|p30	2	DHFR_ic75_palmer	DHFR
0x000x	-1.37829	p21|p94_palmer_ic75_DHFR	p21|p94	2	DHFR_ic75_palmer	DHFR
0x001x	-2.94791	p21|p94_palmer_ic75_DHFR	p21|p94	2	DHFR_ic75_palmer	DHFR
0x010x	-1.30221	p21|p94_palmer_ic75_DHFR	p21|p94	2	DHFR_ic75_palmer	DHFR
0x011x	-0.2459	p21|p94_palmer_ic75_DHFR	p21|p94	2	DHFR_ic75_palmer	DHFR
0x100x	3.65341	p21|p94_palmer_ic75_DHFR	p21|p94	2	DHFR_ic75_palmer	DHFR
0x101x	0.253868	p21|p94_palmer_ic75_DHFR	p21|p94	2	DHFR_ic75_palmer	DHFR
0x110x	-0.996272	p21|p94_palmer_ic75_DHFR	p21|p94	2	DHFR_ic75_palmer	DHFR
0x111x	-0.815292	p21|p94_palmer_ic75_DHFR	p21|p94	2	DHFR_ic75_palmer	DHFR
1x000x	-0.314695	p21|p94_palmer_ic75_DHFR	p21|p94	2	DHFR_ic75_palmer	DHFR
1x001x	-0.514456	p21|p94_palmer_ic75_DHFR	p21|p94	2	DHFR_ic75_palmer	DHFR
1x010x	-5.45271	p21|p94_palmer_ic75_DHFR	p21|p94	2	DHFR_ic75_palmer	DHFR
1x011x	0.102455	p21|p94_palmer_ic75_DHFR	p21|p94	2	DHFR_ic75_palmer	DHFR
1x100x	-0.585828	p21|p94_palmer_ic75_DHFR	p21|p94	2	DHFR_ic75_palmer	DHFR
1x101x	-0.0399734	p21|p94_palmer_ic75_DHFR	p21|p94	2	DHFR_ic75_palmer	DHFR
1x110x	-0.0137294	p21|p94_palmer_ic75_DHFR	p21|p94	2	DHFR_ic75_palmer	DHFR
1x111x	0.0524956	p21|p94_palmer_ic75_DHFR	p21|p94	2	DHFR_ic75_palmer	DHFR
00xx00	0.0301094	p26|p28_palmer_ic75_DHFR	p26|p28	2	DHFR_ic75_palmer	DHFR
00xx01	0.77991	p26|p28_palmer_ic75_DHFR	p26|p28	2	DHFR_ic75_palmer	DHFR
00xx10	-0.503079	p26|p28_palmer_ic75_DHFR	p26|p28	2	DHFR_ic75_palmer	DHFR
00xx11	0.336202	p26|p28_palmer_ic75_DHFR	p26|p28	2	DHFR_ic75_palmer	DHFR
01xx00	3.29002	p26|p28_palmer_ic75_DHFR	p26|p28	2	DHFR_ic75_palmer	DHFR
01xx01	-0.685932	p26|p28_palmer_ic75_DHFR	p26|p28	2	DHFR_ic75_palmer	DHFR
01xx10	2.64758	p26|p28_palmer_ic75_DHFR	p26|p28	2	DHFR_ic75_palmer	DHFR
01xx11	-0.284309	p26|p28_palmer_ic75_DHFR	p26|p28	2	DHFR_ic75_palmer	DHFR
10xx00	-0.0942458	p26|p28_palmer_ic75_DHFR	p26|p28	2	DHFR_ic75_palmer	DHFR
10xx01	-0.448676	p26|p28_palmer_ic75_DHFR	p26|p28	2	DHFR_ic75_palmer	DHFR
10xx10	-0.370796	p26|p28_palmer_ic75_DHFR	p26|p28	2	DHFR_ic75_palmer	DHFR
10xx11	-0.12217	p26|p28_palmer_ic75_DHFR	p26|p28	2	DHFR_ic75_palmer	DHFR
11xx00	-0.274409	p26|p28_palmer_ic75_DHFR	p26|p28	2	DHFR_ic75_palmer	DHFR
11xx01	5.08127	p26|p28_palmer_ic75_DHFR	p26|p28	2	DHFR_ic75_palmer	DHFR
11xx10	-0.44748	p26|p28_palmer_ic75_DHFR	p26|p28	2	DHFR_ic75_palmer	DHFR
11xx11	-0.723295	p26|p28_palmer_ic75_DHFR	p26|p28	2	DHFR_ic75_palmer	DHFR
00x0x0	0.450638	p26|p30_palmer_ic75_DHFR	p26|p30	2	DHFR_ic75_palmer	DHFR
00x0x1	0.0163147	p26|p30_palmer_ic75_DHFR	p26|p30	2	DHFR_ic75_palmer	DHFR
00x1x0	-0.08255	p26|p30_palmer_ic75_DHFR	p26|p30	2	DHFR_ic75_palmer	DHFR
00x1x1	-0.427393	p26|p30_palmer_ic75_DHFR	p26|p30	2	DHFR_ic75_palmer	DHFR
01x0x0	4.24067	p26|p30_palmer_ic75_DHFR	p26|p30	2	DHFR_ic75_palmer	DHFR
01x0x1	1.97643	p26|p30_palmer_ic75_DHFR	p26|p30	2	DHFR_ic75_palmer	DHFR
01x1x0	3.59823	p26|p30_palmer_ic75_DHFR	p26|p30	2	DHFR_ic75_palmer	DHFR
01x1x1	2.37806	p26|p30_palmer_ic75_DHFR	p26|p30	2	DHFR_ic75_palmer	DHFR
10x0x0	-0.129806	p26|p30_palmer_ic75_DHFR	p26|p30	2	DHFR_ic75_palmer	DHFR
10x0x1	-0.357012	p26|p30_palmer_ic75_DHFR	p26|p30	2	DHFR_ic75_palmer	DHFR
10x1x0	-0.406357	p26|p30_palmer_ic75_DHFR	p26|p30	2	DHFR_ic75_palmer	DHFR
10x1x1	-0.030506	p26|p30_palmer_ic75_DHFR	p26|p30	2	DHFR_ic75_palmer	DHFR
11x0x0	-0.160217	p26|p30_palmer_ic75_DHFR	p26|p30	2	DHFR_ic75_palmer	DHFR
11x0x1	0.358192	p26|p30_palmer_ic75_DHFR	p26|p30	2	DHFR_ic75_palmer	DHFR
11x1x0	-0.333288	p26|p30_palmer_ic75_DHFR	p26|p30	2	DHFR_ic75_palmer	DHFR
11x1x1	-5.44637	p26|p30_palmer_ic75_DHFR	p26|p30	2	DHFR_ic75_palmer	DHFR
00x00x	-0.731034	p26|p94_palmer_ic75_DHFR	p26|p94	2	DHFR_ic75_palmer	DHFR
00x01x	-1.16536	p26|p94_palmer_ic75_DHFR	p26|p94	2	DHFR_ic75_palmer	DHFR
00x10x	0.0187657	p26|p94_palmer_ic75_DHFR	p26|p94	2	DHFR_ic75_palmer	DHFR
00x11x	-0.326077	p26|p94_palmer_ic75_DHFR	p26|p94	2	DHFR_ic75_palmer	DHFR
01x00x	4.30066	p26|p94_palmer_ic75_DHFR	p26|p94	2	DHFR_ic75_palmer	DHFR
01x01x	2.03642	p26|p94_palmer_ic75_DHFR	p26|p94	2	DHFR_ic75_palmer	DHFR
01x10x	0.324708	p26|p94_palmer_ic75_DHFR	p26|p94	2	DHFR_ic75_palmer	DHFR
01x11x	-0.895469	p26|p94_palmer_ic75_DHFR	p26|p94	2	DHFR_ic75_palmer	DHFR
10x00x	-0.0109645	p26|p94_palmer_ic75_DHFR	p26|p94	2	DHFR_ic75_palmer	DHFR
10x01x	-0.238171	p26|p94_palmer_ic75_DHFR	p26|p94	2	DHFR_ic75_palmer	DHFR
10x10x	-0.365395	p26|p94_palmer_ic75_DHFR	p26|p94	2	DHFR_ic75_palmer	DHFR
10x11x	0.0104556	p26|p94_palmer_ic75_DHFR	p26|p94	2	DHFR_ic75_palmer	DHFR
11x00x	-0.282097	p26|p94_palmer_ic75_DHFR	p26|p94	2	DHFR_ic75_palmer	DHFR
11x01x	0.236312	p26|p94_palmer_ic75_DHFR	p26|p94	2	DHFR_ic75_palmer	DHFR
11x10x	5.07358	p26|p94_palmer_ic75_DHFR	p26|p94	2	DHFR_ic75_palmer	DHFR
11x11x	-0.0395034	p26|p94_palmer_ic75_DHFR	p26|p94	2	DHFR_ic75_palmer	DHFR
000xx0	-0.298565	p28|p30_palmer_ic75_DHFR	p28|p30	2	DHFR_ic75_palmer	DHFR
000xx1	-2.34221	p28|p30_palmer_ic75_DHFR	p28|p30	2	DHFR_ic75_palmer	DHFR
001xx0	-0.831753	p28|p30_palmer_ic75_DHFR	p28|p30	2	DHFR_ic75_palmer	DHFR
001xx1	-2.78592	p28|p30_palmer_ic75_DHFR	p28|p30	2	DHFR_ic75_palmer	DHFR
010xx0	-1.96999	p28|p30_palmer_ic75_DHFR	p28|p30	2	DHFR_ic75_palmer	DHFR
010xx1	-1.3877	p28|p30_palmer_ic75_DHFR	p28|p30	2	DHFR_ic75_palmer	DHFR
011xx0	-2.61243	p28|p30_palmer_ic75_DHFR	p28|p30	2	DHFR_ic75_palmer	DHFR
011xx1	-0.986072	p28|p30_palmer_ic75_DHFR	p28|p30	2	DHFR_ic75_palmer	DHFR
100xx0	-0.683885	p28|p30_palmer_ic75_DHFR	p28|p30	2	DHFR_ic75_palmer	DHFR
100xx1	-0.496826	p28|p30_palmer_ic75_DHFR	p28|p30	2	DHFR_ic75_palmer	DHFR
101xx0	-0.960435	p28|p30_palmer_ic75_DHFR	p28|p30	2	DHFR_ic75_palmer	DHFR
101xx1	-0.170319	p28|p30_palmer_ic75_DHFR	p28|p30	2	DHFR_ic75_palmer	DHFR
110xx0	-0.3595	p28|p30_palmer_ic75_DHFR	p28|p30	2	DHFR_ic75_palmer	DHFR
110xx1	5.58248	p28|p30_palmer_ic75_DHFR	p28|p30	2	DHFR_ic75_palmer	DHFR
111xx0	-0.532571	p28|p30_palmer_ic75_DHFR	p28|p30	2	DHFR_ic75_palmer	DHFR
111xx1	-0.222084	p28|p30_palmer_ic75_DHFR	p28|p30	2	DHFR_ic75_palmer	DHFR
000x0x	-1.63543	p28|p94_palmer_ic75_DHFR	p28|p94	2	DHFR_ic75_palmer	DHFR
000x1x	-3.67908	p28|p94_palmer_ic75_DHFR	p28|p94	2	DHFR_ic75_palmer	DHFR
001x0x	-0.885629	p28|p94_palmer_ic75_DHFR	p28|p94	2	DHFR_ic75_palmer	DHFR
001x1x	-2.8398	p28|p94_palmer_ic75_DHFR	p28|p94	2	DHFR_ic75_palmer	DHFR
010x0x	-1.55935	p28|p94_palmer_ic75_DHFR	p28|p94	2	DHFR_ic75_palmer	DHFR
010x1x	-0.977065	p28|p94_palmer_ic75_DHFR	p28|p94	2	DHFR_ic75_palmer	DHFR
011x0x	-5.53531	p28|p94_palmer_ic75_DHFR	p28|p94	2	DHFR_ic75_palmer	DHFR
011x1x	-3.90895	p28|p94_palmer_ic75_DHFR	p28|p94	2	DHFR_ic75_palmer	DHFR
100x0x	-0.564746	p28|p94_palmer_ic75_DHFR	p28|p94	2	DHFR_ic75_palmer	DHFR
100x1x	-0.377687	p28|p94_palmer_ic75_DHFR	p28|p94	2	DHFR_ic75_palmer	DHFR
101x0x	-0.919177	p28|p94_palmer_ic75_DHFR	p28|p94	2	DHFR_ic75_palmer	DHFR
101x1x	-0.129061	p28|p94_palmer_ic75_DHFR	p28|p94	2	DHFR_ic75_palmer	DHFR
110x0x	-5.70276	p28|p94_palmer_ic75_DHFR	p28|p94	2	DHFR_ic75_palmer	DHFR
110x1x	0.239223	p28|p94_palmer_ic75_DHFR	p28|p94	2	DHFR_ic75_palmer	DHFR
111x0x	-0.347079	p28|p94_palmer_ic75_DHFR	p28|p94	2	DHFR_ic75_palmer	DHFR
111x1x	-0.036592	p28|p94_palmer_ic75_DHFR	p28|p94	2	DHFR_ic75_palmer	DHFR
0000xx	0.224803	p30|p94_palmer_ic75_DHFR	p30|p94	2	DHFR_ic75_palmer	DHFR
0001xx	-1.81884	p30|p94_palmer_ic75_DHFR	p30|p94	2	DHFR_ic75_palmer	DHFR
0010xx	-0.209521	p30|p94_palmer_ic75_DHFR	p30|p94	2	DHFR_ic75_palmer	DHFR
0011xx	-2.16369	p30|p94_palmer_ic75_DHFR	p30|p94	2	DHFR_ic75_palmer	DHFR
0100xx	-1.34482	p30|p94_palmer_ic75_DHFR	p30|p94	2	DHFR_ic75_palmer	DHFR
0101xx	-0.76253	p30|p94_palmer_ic75_DHFR	p30|p94	2	DHFR_ic75_palmer	DHFR
0110xx	-3.60906	p30|p94_palmer_ic75_DHFR	p30|p94	2	DHFR_ic75_palmer	DHFR
0111xx	-1.98271	p30|p94_palmer_ic75_DHFR	p30|p94	2	DHFR_ic75_palmer	DHFR
1000xx	-0.54476	p30|p94_palmer_ic75_DHFR	p30|p94	2	DHFR_ic75_palmer	DHFR
1001xx	-0.3577	p30|p94_palmer_ic75_DHFR	p30|p94	2	DHFR_ic75_palmer	DHFR
1010xx	-0.771966	p30|p94_palmer_ic75_DHFR	p30|p94	2	DHFR_ic75_palmer	DHFR
1011xx	0.01815	p30|p94_palmer_ic75_DHFR	p30|p94	2	DHFR_ic75_palmer	DHFR
1100xx	-0.744521	p30|p94_palmer_ic75_DHFR	p30|p94	2	DHFR_ic75_palmer	DHFR
1101xx	5.19746	p30|p94_palmer_ic75_DHFR	p30|p94	2	DHFR_ic75_palmer	DHFR
1110xx	-0.226112	p30|p94_palmer_ic75_DHFR	p30|p94	2	DHFR_ic75_palmer	DHFR
1111xx	0.084375	p30|p94_palmer_ic75_DHFR	p30|p94	2	DHFR_ic75_palmer	DHFR
xxx000	4.0915	p1|p21|p26_palmer_ic75_DHFR	p1|p21|p26	3	DHFR_ic75_palmer	DHFR
xxx001	-1.21133	p1|p21|p26_palmer_ic75_DHFR	p1|p21|p26	3	DHFR_ic75_palmer	DHFR
xxx010	0.271054	p1|p21|p26_palmer_ic75_DHFR	p1|p21|p26	3	DHFR_ic75_palmer	DHFR
xxx011	-2.45624	p1|p21|p26_palmer_ic75_DHFR	p1|p21|p26	3	DHFR_ic75_palmer	DHFR
xxx100	0.651427	p1|p21|p26_palmer_ic75_DHFR	p1|p21|p26	3	DHFR_ic75_palmer	DHFR
xxx101	5.78446	p1|p21|p26_palmer_ic75_DHFR	p1|p21|p26	3	DHFR_ic75_palmer	DHFR
xxx110	-2.95629	p1|p21|p26_palmer_ic75_DHFR	p1|p21|p26	3	DHFR_ic75_palmer	DHFR
xxx111	-2.43686	p1|p21|p26_palmer_ic75_DHFR	p1|p21|p26	3	DHFR_ic75_palmer	DHFR
xx0x00	0.793878	p1|p21|p28_palmer_ic75_DHFR	p1|p21|p28	3	DHFR_ic75_palmer	DHFR
xx0x01	-4.42021	p1|p21|p28_palmer_ic75_DHFR	p1|p21|p28	3	DHFR_ic75_palmer	DHFR
xx0x10	2.78968	p1|p21|p28_palmer_ic75_DHFR	p1|p21|p28	3	DHFR_ic75_palmer	DHFR
xx0x11	0.704583	p1|p21|p28_palmer_ic75_DHFR	p1|p21|p28	3	DHFR_ic75_palmer	DHFR
xx1x00	-2.6462	p1|p21|p28_palmer_ic75_DHFR	p1|p21|p28	3	DHFR_ic75_palmer	DHFR
xx1x01	2.57558	p1|p21|p28_palmer_ic75_DHFR	p1|p21|p28	3	DHFR_ic75_palmer	DHFR
xx1x10	-0.437659	p1|p21|p28_palmer_ic75_DHFR	p1|p21|p28	3	DHFR_ic75_palmer	DHFR
xx1x11	0.72397	p1|p21|p28_palmer_ic75_DHFR	p1|p21|p28	3	DHFR_ic75_palmer	DHFR
xx00x0	-0.308921	p1|p21|p30_palmer_ic75_DHFR	p1|p21|p30	3	DHFR_ic75_palmer	DHFR
xx00x1	1.06094	p1|p21|p30_palmer_ic75_DHFR	p1|p21|p30	3	DHFR_ic75_palmer	DHFR
xx01x0	1.68688	p1|p21|p30_palmer_ic75_DHFR	p1|p21|p30	3	DHFR_ic75_palmer	DHFR
xx01x1	6.18573	p1|p21|p30_palmer_ic75_DHFR	p1|p21|p30	3	DHFR_ic75_palmer	DHFR
xx10x0	-4.12937	p1|p21|p30_palmer_ic75_DHFR	p1|p21|p30	3	DHFR_ic75_palmer	DHFR
xx10x1	-0.183974	p1|p21|p30_palmer_ic75_DHFR	p1|p21|p30	3	DHFR_ic75_palmer	DHFR
xx11x0	-1.92083	p1|p21|p30_palmer_ic75_DHFR	p1|p21|p30	3	DHFR_ic75_palmer	DHFR
xx11x1	-2.03559	p1|p21|p30_palmer_ic75_DHFR	p1|p21|p30	3	DHFR_ic75_palmer	DHFR
xx000x	1.06359	p1|p21|p94_palmer_ic75_DHFR	p1|p21|p94	3	DHFR_ic75_palmer	DHFR
xx001x	2.43345	p1|p21|p94_palmer_ic75_DHFR	p1|p21|p94	3	DHFR_ic75_palmer	DHFR
xx010x	-4.15049	p1|p21|p94_palmer_ic75_DHFR	p1|p21|p94	3	DHFR_ic75_palmer	DHFR
xx011x	0.348355	p1|p21|p94_palmer_ic75_DHFR	p1|p21|p94	3	DHFR_ic75_palmer	DHFR
xx100x	-4.23923	p1|p21|p94_palmer_ic75_DHFR	p1|p21|p94	3	DHFR_ic75_palmer	DHFR
xx101x	-0.293841	p1|p21|p94_palmer_ic75_DHFR	p1|p21|p94	3	DHFR_ic75_palmer	DHFR
xx110x	0.982543	p1|p21|p94_palmer_ic75_DHFR	p1|p21|p94	3	DHFR_ic75_palmer	DHFR
xx111x	0.867787	p1|p21|p94_palmer_ic75_DHFR	p1|p21|p94	3	DHFR_ic75_palmer	DHFR
x0xx00	-0.124355	p1|p26|p28_palmer_ic75_DHFR	p1|p26|p28	3	DHFR_ic75_palmer	DHFR
x0xx01	-1.22859	p1|p26|p28_palmer_ic75_DHFR	p1|p26|p28	3	DHFR_ic75_palmer	DHFR
x0xx10	0.132282	p1|p26|p28_palmer_ic75_DHFR	p1|p26|p28	3	DHFR_ic75_palmer	DHFR
x0xx11	-0.458372	p1|p26|p28_palmer_ic75_DHFR	p1|p26|p28	3	DHFR_ic75_palmer	DHFR
x1xx00	-3.56443	p1|p26|p28_palmer_ic75_DHFR	p1|p26|p28	3	DHFR_ic75_palmer	DHFR
x1xx01	5.7672	p1|p26|p28_palmer_ic75_DHFR	p1|p26|p28	3	DHFR_ic75_palmer	DHFR
x1xx10	-3.09506	p1|p26|p28_palmer_ic75_DHFR	p1|p26|p28	3	DHFR_ic75_palmer	DHFR
x1xx11	-0.438986	p1|p26|p28_palmer_ic75_DHFR	p1|p26|p28	3	DHFR_ic75_palmer	DHFR
x0x0x0	-0.580444	p1|p26|p30_palmer_ic75_DHFR	p1|p26|p30	3	DHFR_ic75_palmer	DHFR
x0x0x1	-0.373327	p1|p26|p30_palmer_ic75_DHFR	p1|p26|p30	3	DHFR_ic75_palmer	DHFR
x0x1x0	-0.323806	p1|p26|p30_palmer_ic75_DHFR	p1|p26|p30	3	DHFR_ic75_palmer	DHFR
x0x1x1	0.396887	p1|p26|p30_palmer_ic75_DHFR	p1|p26|p30	3	DHFR_ic75_palmer	DHFR
x1x0x0	-4.40089	p1|p26|p30_palmer_ic75_DHFR	p1|p26|p30	3	DHFR_ic75_palmer	DHFR
x1x0x1	-1.61824	p1|p26|p30_palmer_ic75_DHFR	p1|p26|p30	3	DHFR_ic75_palmer	DHFR
x1x1x0	-3.93152	p1|p26|p30_palmer_ic75_DHFR	p1|p26|p30	3	DHFR_ic75_palmer	DHFR
x1x1x1	-7.82443	p1|p26|p30_palmer_ic75_DHFR	p1|p26|p30	3	DHFR_ic75_palmer	DHFR
x0x00x	0.72007	p1|p26|p94_palmer_ic75_DHFR	p1|p26|p94	3	DHFR_ic75_palmer	DHFR
x0x01x	0.927187	p1|p26|p94_palmer_ic75_DHFR	p1|p26|p94	3	DHFR_ic75_palmer	DHFR
x0x10x	-0.384161	p1|p26|p94_palmer_ic75_DHFR	p1|p26|p94	3	DHFR_ic75_palmer	DHFR
x0x11x	0.336533	p1|p26|p94_palmer_ic75_DHFR	p1|p26|p94	3	DHFR_ic75_palmer	DHFR
x1x00x	-4.58276	p1|p26|p94_palmer_ic75_DHFR	p1|p26|p94	3	DHFR_ic75_palmer	DHFR
x1x01x	-1.80011	p1|p26|p94_palmer_ic75_DHFR	p1|p26|p94	3	DHFR_ic75_palmer	DHFR
x1x10x	4.74887	p1|p26|p94_palmer_ic75_DHFR	p1|p26|p94	3	DHFR_ic75_palmer	DHFR
x1x11x	0.855965	p1|p26|p94_palmer_ic75_DHFR	p1|p26|p94	3	DHFR_ic75_palmer	DHFR
x00xx0	-0.38532	p1|p28|p30_palmer_ic75_DHFR	p1|p28|p30	3	DHFR_ic75_palmer	DHFR
x00xx1	1.84539	p1|p28|p30_palmer_ic75_DHFR	p1|p28|p30	3	DHFR_ic75_palmer	DHFR
x01xx0	-0.128682	p1|p28|p30_palmer_ic75_DHFR	p1|p28|p30	3	DHFR_ic75_palmer	DHFR
x01xx1	2.6156	p1|p28|p30_palmer_ic75_DHFR	p1|p28|p30	3	DHFR_ic75_palmer	DHFR
x10xx0	1.61049	p1|p28|p30_palmer_ic75_DHFR	p1|p28|p30	3	DHFR_ic75_palmer	DHFR
x10xx1	6.97018	p1|p28|p30_palmer_ic75_DHFR	p1|p28|p30	3	DHFR_ic75_palmer	DHFR
x11xx0	2.07986	p1|p28|p30_palmer_ic75_DHFR	p1|p28|p30	3	DHFR_ic75_palmer	DHFR
x11xx1	0.763988	p1|p28|p30_palmer_ic75_DHFR	p1|p28|p30	3	DHFR_ic75_palmer	DHFR
x00x0x	1.07068	p1|p28|p94_palmer_ic75_DHFR	p1|p28|p94	3	DHFR_ic75_palmer	DHFR
x00x1x	3.30139	p1|p28|p94_palmer_ic75_DHFR	p1|p28|p94	3	DHFR_ic75_palmer	DHFR
x01x0x	-0.0335482	p1|p28|p94_palmer_ic75_DHFR	p1|p28|p94	3	DHFR_ic75_palmer	DHFR
x01x1x	2.71073	p1|p28|p94_palmer_ic75_DHFR	p1|p28|p94	3	DHFR_ic75_palmer	DHFR
x10x0x	-4.1434	p1|p28|p94_palmer_ic75_DHFR	p1|p28|p94	3	DHFR_ic75_palmer	DHFR
x10x1x	1.21629	p1|p28|p94_palmer_ic75_DHFR	p1|p28|p94	3	DHFR_ic75_palmer	DHFR
x11x0x	5.18823	p1|p28|p94_palmer_ic75_DHFR	p1|p28|p94	3	DHFR_ic75_palmer	DHFR
x11x1x	3.87236	p1|p28|p94_palmer_ic75_DHFR	p1|p28|p94	3	DHFR_ic75_palmer	DHFR
x000xx	-0.769562	p1|p30|p94_palmer_ic75_DHFR	p1|p30|p94	3	DHFR_ic75_palmer	DHFR
x001xx	1.46114	p1|p30|p94_palmer_ic75_DHFR	p1|p30|p94	3	DHFR_ic75_palmer	DHFR
x010xx	-0.562445	p1|p30|p94_palmer_ic75_DHFR	p1|p30|p94	3	DHFR_ic75_palmer	DHFR
x011xx	2.18184	p1|p30|p94_palmer_ic75_DHFR	p1|p30|p94	3	DHFR_ic75_palmer	DHFR
x100xx	0.600299	p1|p30|p94_palmer_ic75_DHFR	p1|p30|p94	3	DHFR_ic75_palmer	DHFR
x101xx	5.95999	p1|p30|p94_palmer_ic75_DHFR	p1|p30|p94	3	DHFR_ic75_palmer	DHFR
x110xx	3.38295	p1|p30|p94_palmer_ic75_DHFR	p1|p30|p94	3	DHFR_ic75_palmer	DHFR
x111xx	2.06708	p1|p30|p94_palmer_ic75_DHFR	p1|p30|p94	3	DHFR_ic75_palmer	DHFR
0xxx00	3.25991	p21|p26|p28_palmer_ic75_DHFR	p21|p26|p28	3	DHFR_ic75_palmer	DHFR
0xxx01	-1.46584	p21|p26|p28_palmer_ic75_DHFR	p21|p26|p28	3	DHFR_ic75_palmer	DHFR
0xxx10	3.15066	p21|p26|p28_palmer_ic75_DHFR	p21|p26|p28	3	DHFR_ic75_palmer	DHFR
0xxx11	-0.620511	p21|p26|p28_palmer_ic75_DHFR	p21|p26|p28	3	DHFR_ic75_palmer	DHFR
1xxx00	-0.180163	p21|p26|p28_palmer_ic75_DHFR	p21|p26|p28	3	DHFR_ic75_palmer	DHFR
1xxx01	5.52995	p21|p26|p28_palmer_ic75_DHFR	p21|p26|p28	3	DHFR_ic75_palmer	DHFR
1xxx10	-0.0766835	p21|p26|p28_palmer_ic75_DHFR	p21|p26|p28	3	DHFR_ic75_palmer	DHFR
1xxx11	-0.601125	p21|p26|p28_palmer_ic75_DHFR	p21|p26|p28	3	DHFR_ic75_palmer	DHFR
0xx0x0	3.79004	p21|p26|p30_palmer_ic75_DHFR	p21|p26|p30	3	DHFR_ic75_palmer	DHFR
0xx0x1	1.96012	p21|p26|p30_palmer_ic75_DHFR	p21|p26|p30	3	DHFR_ic75_palmer	DHFR
0xx1x0	3.68078	p21|p26|p30_palmer_ic75_DHFR	p21|p26|p30	3	DHFR_ic75_palmer	DHFR
0xx1x1	2.80545	p21|p26|p30_palmer_ic75_DHFR	p21|p26|p30	3	DHFR_ic75_palmer	DHFR
1xx0x0	-0.0304109	p21|p26|p30_palmer_ic75_DHFR	p21|p26|p30	3	DHFR_ic75_palmer	DHFR
1xx0x1	0.715205	p21|p26|p30_palmer_ic75_DHFR	p21|p26|p30	3	DHFR_ic75_palmer	DHFR
1xx1x0	0.0730684	p21|p26|p30_palmer_ic75_DHFR	p21|p26|p30	3	DHFR_ic75_palmer	DHFR
1xx1x1	-5.41587	p21|p26|p30_palmer_ic75_DHFR	p21|p26|p30	3	DHFR_ic75_palmer	DHFR
0xx00x	5.0317	p21|p26|p94_palmer_ic75_DHFR	p21|p26|p94	3	DHFR_ic75_palmer	DHFR
0xx01x	3.20178	p21|p26|p94_palmer_ic75_DHFR	p21|p26|p94	3	DHFR_ic75_palmer	DHFR
0xx10x	0.305942	p21|p26|p94_palmer_ic75_DHFR	p21|p26|p94	3	DHFR_ic75_palmer	DHFR
0xx11x	-0.569391	p21|p26|p94_palmer_ic75_DHFR	p21|p26|p94	3	DHFR_ic75_palmer	DHFR
1xx00x	-0.271133	p21|p26|p94_palmer_ic75_DHFR	p21|p26|p94	3	DHFR_ic75_palmer	DHFR
1xx01x	0.474483	p21|p26|p94_palmer_ic75_DHFR	p21|p26|p94	3	DHFR_ic75_palmer	DHFR
1xx10x	5.43898	p21|p26|p94_palmer_ic75_DHFR	p21|p26|p94	3	DHFR_ic75_palmer	DHFR
1xx11x	-0.049959	p21|p26|p94_palmer_ic75_DHFR	p21|p26|p94	3	DHFR_ic75_palmer	DHFR
0x0xx0	-1.67142	p21|p28|p30_palmer_ic75_DHFR	p21|p28|p30	3	DHFR_ic75_palmer	DHFR
0x0xx1	0.954517	p21|p28|p30_palmer_ic75_DHFR	p21|p28|p30	3	DHFR_ic75_palmer	DHFR
0x1xx0	-1.78067	p21|p28|p30_palmer_ic75_DHFR	p21|p28|p30	3	DHFR_ic75_palmer	DHFR
0x1xx1	1.79985	p21|p28|p30_palmer_ic75_DHFR	p21|p28|p30	3	DHFR_ic75_palmer	DHFR
1x0xx0	0.324385	p21|p28|p30_palmer_ic75_DHFR	p21|p28|p30	3	DHFR_ic75_palmer	DHFR
1x0xx1	6.07931	p21|p28|p30_palmer_ic75_DHFR	p21|p28|p30	3	DHFR_ic75_palmer	DHFR
1x1xx0	0.427864	p21|p28|p30_palmer_ic75_DHFR	p21|p28|p30	3	DHFR_ic75_palmer	DHFR
1x1xx1	-0.0517649	p21|p28|p30_palmer_ic75_DHFR	p21|p28|p30	3	DHFR_ic75_palmer	DHFR
0x0x0x	0.076074	p21|p28|p94_palmer_ic75_DHFR	p21|p28|p94	3	DHFR_ic75_palmer	DHFR
0x0x1x	2.70201	p21|p28|p94_palmer_ic75_DHFR	p21|p28|p94	3	DHFR_ic75_palmer	DHFR
0x1x0x	-4.64968	p21|p28|p94_palmer_ic75_DHFR	p21|p28|p94	3	DHFR_ic75_palmer	DHFR
0x1x1x	-1.06916	p21|p28|p94_palmer_ic75_DHFR	p21|p28|p94	3	DHFR_ic75_palmer	DHFR
1x0x0x	-5.13801	p21|p28|p94_palmer_ic75_DHFR	p21|p28|p94	3	DHFR_ic75_palmer	DHFR
1x0x1x	0.616911	p21|p28|p94_palmer_ic75_DHFR	p21|p28|p94	3	DHFR_ic75_palmer	DHFR
1x1x0x	0.572098	p21|p28|p94_palmer_ic75_DHFR	p21|p28|p94	3	DHFR_ic75_palmer	DHFR
1x1x1x	0.092469	p21|p28|p94_palmer_ic75_DHFR	p21|p28|p94	3	DHFR_ic75_palmer	DHFR
0x00xx	-1.56962	p21|p30|p94_palmer_ic75_DHFR	p21|p30|p94	3	DHFR_ic75_palmer	DHFR
0x01xx	1.05631	p21|p30|p94_palmer_ic75_DHFR	p21|p30|p94	3	DHFR_ic75_palmer	DHFR
0x10xx	-3.39954	p21|p30|p94_palmer_ic75_DHFR	p21|p30|p94	3	DHFR_ic75_palmer	DHFR
0x11xx	0.180981	p21|p30|p94_palmer_ic75_DHFR	p21|p30|p94	3	DHFR_ic75_palmer	DHFR
1x00xx	-0.199761	p21|p30|p94_palmer_ic75_DHFR	p21|p30|p94	3	DHFR_ic75_palmer	DHFR
1x01xx	5.55516	p21|p30|p94_palmer_ic75_DHFR	p21|p30|p94	3	DHFR_ic75_palmer	DHFR
1x10xx	0.545854	p21|p30|p94_palmer_ic75_DHFR	p21|p30|p94	3	DHFR_ic75_palmer	DHFR
1x11xx	0.066225	p21|p30|p94_palmer_ic75_DHFR	p21|p30|p94	3	DHFR_ic75_palmer	DHFR
00xxx0	-0.533188	p26|p28|p30_palmer_ic75_DHFR	p26|p28|p30	3	DHFR_ic75_palmer	DHFR
00xxx1	-0.443708	p26|p28|p30_palmer_ic75_DHFR	p26|p28|p30	3	DHFR_ic75_palmer	DHFR
01xxx0	-0.642441	p26|p28|p30_palmer_ic75_DHFR	p26|p28|p30	3	DHFR_ic75_palmer	DHFR
01xxx1	0.401623	p26|p28|p30_palmer_ic75_DHFR	p26|p28|p30	3	DHFR_ic75_palmer	DHFR
10xxx0	-0.27655	p26|p28|p30_palmer_ic75_DHFR	p26|p28|p30	3	DHFR_ic75_palmer	DHFR
10xxx1	0.326506	p26|p28|p30_palmer_ic75_DHFR	p26|p28|p30	3	DHFR_ic75_palmer	DHFR
11xxx0	-0.173071	p26|p28|p30_palmer_ic75_DHFR	p26|p28|p30	3	DHFR_ic75_palmer	DHFR
11xxx1	-5.80457	p26|p28|p30_palmer_ic75_DHFR	p26|p28|p30	3	DHFR_ic75_palmer	DHFR
00xx0x	0.7498	p26|p28|p94_palmer_ic75_DHFR	p26|p28|p94	3	DHFR_ic75_palmer	DHFR
00xx1x	0.839281	p26|p28|p94_palmer_ic75_DHFR	p26|p28|p94	3	DHFR_ic75_palmer	DHFR
01xx0x	-3.97595	p26|p28|p94_palmer_ic75_DHFR	p26|p28|p94	3	DHFR_ic75_palmer	DHFR
01xx1x	-2.93189	p26|p28|p94_palmer_ic75_DHFR	p26|p28|p94	3	DHFR_ic75_palmer	DHFR
10xx0x	-0.35443	p26|p28|p94_palmer_ic75_DHFR	p26|p28|p94	3	DHFR_ic75_palmer	DHFR
10xx1x	0.248626	p26|p28|p94_palmer_ic75_DHFR	p26|p28|p94	3	DHFR_ic75_palmer	DHFR
11xx0x	5.35568	p26|p28|p94_palmer_ic75_DHFR	p26|p28|p94	3	DHFR_ic75_palmer	DHFR
11xx1x	-0.275815	p26|p28|p94_palmer_ic75_DHFR	p26|p28|p94	3	DHFR_ic75_palmer	DHFR
00x0xx	-0.434323	p26|p30|p94_palmer_ic75_DHFR	p26|p30|p94	3	DHFR_ic75_palmer	DHFR
00x1xx	-0.344843	p26|p30|p94_palmer_ic75_DHFR	p26|p30|p94	3	DHFR_ic75_palmer	DHFR
01x0xx	-2.26424	p26|p30|p94_palmer_ic75_DHFR	p26|p30|p94	3	DHFR_ic75_palmer	DHFR
01x1xx	-1.22018	p26|p30|p94_palmer_ic75_DHFR	p26|p30|p94	3	DHFR_ic75_palmer	DHFR
10x0xx	-0.227206	p26|p30|p94_palmer_ic75_DHFR	p26|p30|p94	3	DHFR_ic75_palmer	DHFR
10x1xx	0.37585	p26|p30|p94_palmer_ic75_DHFR	p26|p30|p94	3	DHFR_ic75_palmer	DHFR
11x0xx	0.518409	p26|p30|p94_palmer_ic75_DHFR	p26|p30|p94	3	DHFR_ic75_palmer	DHFR
11x1xx	-5.11309	p26|p30|p94_palmer_ic75_DHFR	p26|p30|p94	3	DHFR_ic75_palmer	DHFR
000xxx	-2.04365	p28|p30|p94_palmer_ic75_DHFR	p28|p30|p94	3	DHFR_ic75_palmer	DHFR
001xxx	-1.95417	p28|p30|p94_palmer_ic75_DHFR	p28|p30|p94	3	DHFR_ic75_palmer	DHFR
010xxx	0.58229	p28|p30|p94_palmer_ic75_DHFR	p28|p30|p94	3	DHFR_ic75_palmer	DHFR
011xxx	1.62635	p28|p30|p94_palmer_ic75_DHFR	p28|p30|p94	3	DHFR_ic75_palmer	DHFR
100xxx	0.187059	p28|p30|p94_palmer_ic75_DHFR	p28|p30|p94	3	DHFR_ic75_palmer	DHFR
101xxx	0.790116	p28|p30|p94_palmer_ic75_DHFR	p28|p30|p94	3	DHFR_ic75_palmer	DHFR
110xxx	5.94198	p28|p30|p94_palmer_ic75_DHFR	p28|p30|p94	3	DHFR_ic75_palmer	DHFR
111xxx	0.310487	p28|p30|p94_palmer_ic75_DHFR	p28|p30|p94	3	DHFR_ic75_palmer	DHFR
xxxx00	-3.44007	p1|p21|p26|p28_palmer_ic75_DHFR	p1|p21|p26|p28	4	DHFR_ic75_palmer	DHFR
xxxx01	6.99579	p1|p21|p26|p28_palmer_ic75_DHFR	p1|p21|p26|p28	4	DHFR_ic75_palmer	DHFR
xxxx10	-3.22734	p1|p21|p26|p28_palmer_ic75_DHFR	p1|p21|p26|p28	4	DHFR_ic75_palmer	DHFR
xxxx11	0.0193861	p1|p21|p26|p28_palmer_ic75_DHFR	p1|p21|p26|p28	4	DHFR_ic75_palmer	DHFR
xxx0x0	-3.82045	p1|p21|p26|p30_palmer_ic75_DHFR	p1|p21|p26|p30	4	DHFR_ic75_palmer	DHFR
xxx0x1	-1.24491	p1|p21|p26|p30_palmer_ic75_DHFR	p1|p21|p26|p30	4	DHFR_ic75_palmer	DHFR
xxx1x0	-3.60771	p1|p21|p26|p30_palmer_ic75_DHFR	p1|p21|p26|p30	4	DHFR_ic75_palmer	DHFR
xxx1x1	-8.22132	p1|p21|p26|p30_palmer_ic75_DHFR	p1|p21|p26|p30	4	DHFR_ic75_palmer	DHFR
xxx00x	-5.30283	p1|p21|p26|p94_palmer_ic75_DHFR	p1|p21|p26|p94	4	DHFR_ic75_palmer	DHFR
xxx01x	-2.7273	p1|p21|p26|p94_palmer_ic75_DHFR	p1|p21|p26|p94	4	DHFR_ic75_palmer	DHFR
xxx10x	5.13304	p1|p21|p26|p94_palmer_ic75_DHFR	p1|p21|p26|p94	4	DHFR_ic75_palmer	DHFR
xxx11x	0.519432	p1|p21|p26|p94_palmer_ic75_DHFR	p1|p21|p26|p94	4	DHFR_ic75_palmer	DHFR
xx0xx0	1.99581	p1|p21|p28|p30_palmer_ic75_DHFR	p1|p21|p28|p30	4	DHFR_ic75_palmer	DHFR
xx0xx1	5.12479	p1|p21|p28|p30_palmer_ic75_DHFR	p1|p21|p28|p30	4	DHFR_ic75_palmer	DHFR
xx1xx0	2.20854	p1|p21|p28|p30_palmer_ic75_DHFR	p1|p21|p28|p30	4	DHFR_ic75_palmer	DHFR
xx1xx1	-1.85161	p1|p21|p28|p30_palmer_ic75_DHFR	p1|p21|p28|p30	4	DHFR_ic75_palmer	DHFR
xx0x0x	-5.21409	p1|p21|p28|p94_palmer_ic75_DHFR	p1|p21|p28|p94	4	DHFR_ic75_palmer	DHFR
xx0x1x	-2.0851	p1|p21|p28|p94_palmer_ic75_DHFR	p1|p21|p28|p94	4	DHFR_ic75_palmer	DHFR
xx1x0x	5.22178	p1|p21|p28|p94_palmer_ic75_DHFR	p1|p21|p28|p94	4	DHFR_ic75_palmer	DHFR
xx1x1x	1.16163	p1|p21|p28|p94_palmer_ic75_DHFR	p1|p21|p28|p94	4	DHFR_ic75_palmer	DHFR
xx00xx	1.36986	p1|p21|p30|p94_palmer_ic75_DHFR	p1|p21|p30|p94	4	DHFR_ic75_palmer	DHFR
xx01xx	4.49885	p1|p21|p30|p94_palmer_ic75_DHFR	p1|p21|p30|p94	4	DHFR_ic75_palmer	DHFR
xx10xx	3.94539	p1|p21|p30|p94_palmer_ic75_DHFR	p1|p21|p30|p94	4	DHFR_ic75_palmer	DHFR
xx11xx	-0.114756	p1|p21|p30|p94_palmer_ic75_DHFR	p1|p21|p30|p94	4	DHFR_ic75_palmer	DHFR
x0xxx0	0.256638	p1|p26|p28|p30_palmer_ic75_DHFR	p1|p26|p28|p30	4	DHFR_ic75_palmer	DHFR
x0xxx1	0.770214	p1|p26|p28|p30_palmer_ic75_DHFR	p1|p26|p28|p30	4	DHFR_ic75_palmer	DHFR
x1xxx0	0.46937	p1|p26|p28|p30_palmer_ic75_DHFR	p1|p26|p28|p30	4	DHFR_ic75_palmer	DHFR
x1xxx1	-6.20619	p1|p26|p28|p30_palmer_ic75_DHFR	p1|p26|p28|p30	4	DHFR_ic75_palmer	DHFR
x0xx0x	-1.10423	p1|p26|p28|p94_palmer_ic75_DHFR	p1|p26|p28|p94	4	DHFR_ic75_palmer	DHFR
x0xx1x	-0.590654	p1|p26|p28|p94_palmer_ic75_DHFR	p1|p26|p28|p94	4	DHFR_ic75_palmer	DHFR
x1xx0x	9.33163	p1|p26|p28|p94_palmer_ic75_DHFR	p1|p26|p28|p94	4	DHFR_ic75_palmer	DHFR
x1xx1x	2.65607	p1|p26|p28|p94_palmer_ic75_DHFR	p1|p26|p28|p94	4	DHFR_ic75_palmer	DHFR
x0x0xx	0.207117	p1|p26|p30|p94_palmer_ic75_DHFR	p1|p26|p30|p94	4	DHFR_ic75_palmer	DHFR
x0x1xx	0.720693	p1|p26|p30|p94_palmer_ic75_DHFR	p1|p26|p30|p94	4	DHFR_ic75_palmer	DHFR
x1x0xx	2.78265	p1|p26|p30|p94_palmer_ic75_DHFR	p1|p26|p30|p94	4	DHFR_ic75_palmer	DHFR
x1x1xx	-3.89291	p1|p26|p30|p94_palmer_ic75_DHFR	p1|p26|p30|p94	4	DHFR_ic75_palmer	DHFR
x00xxx	2.23071	p1|p28|p30|p94_palmer_ic75_DHFR	p1|p28|p30|p94	4	DHFR_ic75_palmer	DHFR
x01xxx	2.74428	p1|p28|p30|p94_palmer_ic75_DHFR	p1|p28|p30|p94	4	DHFR_ic75_palmer	DHFR
x10xxx	5.35969	p1|p28|p30|p94_palmer_ic75_DHFR	p1|p28|p30|p94	4	DHFR_ic75_palmer	DHFR
x11xxx	-1.31587	p1|p28|p30|p94_palmer_ic75_DHFR	p1|p28|p30|p94	4	DHFR_ic75_palmer	DHFR
0xxxx0	-0.109253	p21|p26|p28|p30_palmer_ic75_DHFR	p21|p26|p28|p30	4	DHFR_ic75_palmer	DHFR
0xxxx1	0.845331	p21|p26|p28|p30_palmer_ic75_DHFR	p21|p26|p28|p30	4	DHFR_ic75_palmer	DHFR
1xxxx0	0.103479	p21|p26|p28|p30_palmer_ic75_DHFR	p21|p26|p28|p30	4	DHFR_ic75_palmer	DHFR
1xxxx1	-6.13107	p21|p26|p28|p30_palmer_ic75_DHFR	p21|p26|p28|p30	4	DHFR_ic75_palmer	DHFR
0xxx0x	-4.72575	p21|p26|p28|p94_palmer_ic75_DHFR	p21|p26|p28|p94	4	DHFR_ic75_palmer	DHFR
0xxx1x	-3.77117	p21|p26|p28|p94_palmer_ic75_DHFR	p21|p26|p28|p94	4	DHFR_ic75_palmer	DHFR
1xxx0x	5.71011	p21|p26|p28|p94_palmer_ic75_DHFR	p21|p26|p28|p94	4	DHFR_ic75_palmer	DHFR
1xxx1x	-0.524442	p21|p26|p28|p94_palmer_ic75_DHFR	p21|p26|p28|p94	4	DHFR_ic75_palmer	DHFR
0xx0xx	-1.82992	p21|p26|p30|p94_palmer_ic75_DHFR	p21|p26|p30|p94	4	DHFR_ic75_palmer	DHFR
0xx1xx	-0.875334	p21|p26|p30|p94_palmer_ic75_DHFR	p21|p26|p30|p94	4	DHFR_ic75_palmer	DHFR
1xx0xx	0.745616	p21|p26|p30|p94_palmer_ic75_DHFR	p21|p26|p30|p94	4	DHFR_ic75_palmer	DHFR
1xx1xx	-5.48894	p21|p26|p30|p94_palmer_ic75_DHFR	p21|p26|p30|p94	4	DHFR_ic75_palmer	DHFR
0x0xxx	2.62594	p21|p28|p30|p94_palmer_ic75_DHFR	p21|p28|p30|p94	4	DHFR_ic75_palmer	DHFR
0x1xxx	3.58052	p21|p28|p30|p94_palmer_ic75_DHFR	p21|p28|p30|p94	4	DHFR_ic75_palmer	DHFR
1x0xxx	5.75492	p21|p28|p30|p94_palmer_ic75_DHFR	p21|p28|p30|p94	4	DHFR_ic75_palmer	DHFR
1x1xxx	-0.479629	p21|p28|p30|p94_palmer_ic75_DHFR	p21|p28|p30|p94	4	DHFR_ic75_palmer	DHFR
00xxxx	0.0894806	p26|p28|p30|p94_palmer_ic75_DHFR	p26|p28|p30|p94	4	DHFR_ic75_palmer	DHFR
01xxxx	1.04406	p26|p28|p30|p94_palmer_ic75_DHFR	p26|p28|p30|p94	4	DHFR_ic75_palmer	DHFR
10xxxx	0.603057	p26|p28|p30|p94_palmer_ic75_DHFR	p26|p28|p30|p94	4	DHFR_ic75_palmer	DHFR
11xxxx	-5.6315	p26|p28|p30|p94_palmer_ic75_DHFR	p26|p28|p30|p94	4	DHFR_ic75_palmer	DHFR
xxxxx0	0.212732	p1|p21|p26|p28|p30_palmer_ic75_DHFR	p1|p21|p26|p28|p30	5	DHFR_ic75_palmer	DHFR
xxxxx1	-6.9764	p1|p21|p26|p28|p30_palmer_ic75_DHFR	p1|p21|p26|p28|p30	5	DHFR_ic75_palmer	DHFR
xxxx0x	10.4359	p1|p21|p26|p28|p94_palmer_ic75_DHFR	p1|p21|p26|p28|p94	5	DHFR_ic75_palmer	DHFR
xxxx1x	3.24673	p1|p21|p26|p28|p94_palmer_ic75_DHFR	p1|p21|p26|p28|p94	5	DHFR_ic75_palmer	DHFR
xxx0xx	2.57553	p1|p21|p26|p30|p94_palmer_ic75_DHFR	p1|p21|p26|p30|p94	5	DHFR_ic75_palmer	DHFR
xxx1xx	-4.6136	p1|p21|p26|p30|p94_palmer_ic75_DHFR	p1|p21|p26|p30|p94	5	DHFR_ic75_palmer	DHFR
xx0xxx	3.12899	p1|p21|p28|p30|p94_palmer_ic75_DHFR	p1|p21|p28|p30|p94	5	DHFR_ic75_palmer	DHFR
xx1xxx	-4.06015	p1|p21|p28|p30|p94_palmer_ic75_DHFR	p1|p21|p28|p30|p94	5	DHFR_ic75_palmer	DHFR
x0xxxx	0.513576	p1|p26|p28|p30|p94_palmer_ic75_DHFR	p1|p26|p28|p30|p94	5	DHFR_ic75_palmer	DHFR
x1xxxx	-6.67556	p1|p26|p28|p30|p94_palmer_ic75_DHFR	p1|p26|p28|p30|p94	5	DHFR_ic75_palmer	DHFR
0xxxxx	0.954583	p21|p26|p28|p30|p94_palmer_ic75_DHFR	p21|p26|p28|p30|p94	5	DHFR_ic75_palmer	DHFR
1xxxxx	-6.23455	p21|p26|p28|p30|p94_palmer_ic75_DHFR	p21|p26|p28|p30|p94	5	DHFR_ic75_palmer	DHFR
xxxxxx	-7.18914	p1|p21|p26|p28|p30|p94_palmer_ic75_DHFR	p1|p21|p26|p28|p30|p94	6	DHFR_ic75_palmer	DHFR
xx000	0.0470377	p21|p26_trajg_kcat_DHFR	p21|p26	2	DHFR_kcat_trajg	DHFR
xx001	-0.0481887	p21|p26_trajg_kcat_DHFR	p21|p26	2	DHFR_kcat_trajg	DHFR
xx010	-0.481299	p21|p26_trajg_kcat_DHFR	p21|p26	2	DHFR_kcat_trajg	DHFR
xx011	-1.52127	p21|p26_trajg_kcat_DHFR	p21|p26	2	DHFR_kcat_trajg	DHFR
xx100	-0.065809	p21|p26_trajg_kcat_DHFR	p21|p26	2	DHFR_kcat_trajg	DHFR
xx101	-1.25333	p21|p26_trajg_kcat_DHFR	p21|p26	2	DHFR_kcat_trajg	DHFR
xx110	-1.43634	p21|p26_trajg_kcat_DHFR	p21|p26	2	DHFR_kcat_trajg	DHFR
xx111	-0.985431	p21|p26_trajg_kcat_DHFR	p21|p26	2	DHFR_kcat_trajg	DHFR
x0x00	-0.0463125	p21|p28_trajg_kcat_DHFR	p21|p28	2	DHFR_kcat_trajg	DHFR
x0x01	-0.304948	p21|p28_trajg_kcat_DHFR	p21|p28	2	DHFR_kcat_trajg	DHFR
x0x10	-0.62488	p21|p28_trajg_kcat_DHFR	p21|p28	2	DHFR_kcat_trajg	DHFR
x0x11	-0.694444	p21|p28_trajg_kcat_DHFR	p21|p28	2	DHFR_kcat_trajg	DHFR
x1x00	-0.159159	p21|p28_trajg_kcat_DHFR	p21|p28	2	DHFR_kcat_trajg	DHFR
x1x01	-1.51008	p21|p28_trajg_kcat_DHFR	p21|p28	2	DHFR_kcat_trajg	DHFR
x1x10	-1.57992	p21|p28_trajg_kcat_DHFR	p21|p28	2	DHFR_kcat_trajg	DHFR
x1x11	-0.1586	p21|p28_trajg_kcat_DHFR	p21|p28	2	DHFR_kcat_trajg	DHFR
x00x0	-0.112619	p21|p30_trajg_kcat_DHFR	p21|p30	2	DHFR_kcat_trajg	DHFR
x00x1	-2.09362	p21|p30_trajg_kcat_DHFR	p21|p30	2	DHFR_kcat_trajg	DHFR
x01x0	-0.691187	p21|p30_trajg_kcat_DHFR	p21|p30	2	DHFR_kcat_trajg	DHFR
x01x1	-2.48311	p21|p30_trajg_kcat_DHFR	p21|p30	2	DHFR_kcat_trajg	DHFR
x10x0	-0.640956	p21|p30_trajg_kcat_DHFR	p21|p30	2	DHFR_kcat_trajg	DHFR
x10x1	-3.5667	p21|p30_trajg_kcat_DHFR	p21|p30	2	DHFR_kcat_trajg	DHFR
x11x0	-2.06172	p21|p30_trajg_kcat_DHFR	p21|p30	2	DHFR_kcat_trajg	DHFR
x11x1	-2.21522	p21|p30_trajg_kcat_DHFR	p21|p30	2	DHFR_kcat_trajg	DHFR
x000x	0.102742	p21|p94_trajg_kcat_DHFR	p21|p94	2	DHFR_kcat_trajg	DHFR
x001x	-1.87826	p21|p94_trajg_kcat_DHFR	p21|p94	2	DHFR_kcat_trajg	DHFR
x010x	-0.155893	p21|p94_trajg_kcat_DHFR	p21|p94	2	DHFR_kcat_trajg	DHFR
x011x	-1.94782	p21|p94_trajg_kcat_DHFR	p21|p94	2	DHFR_kcat_trajg	DHFR
x100x	0.00751545	p21|p94_trajg_kcat_DHFR	p21|p94	2	DHFR_kcat_trajg	DHFR
x101x	-2.91823	p21|p94_trajg_kcat_DHFR	p21|p94	2	DHFR_kcat_trajg	DHFR
x110x	-1.34341	p21|p94_trajg_kcat_DHFR	p21|p94	2	DHFR_kcat_trajg	DHFR
x111x	-1.49691	p21|p94_trajg_kcat_DHFR	p21|p94	2	DHFR_kcat_trajg	DHFR
0xx00	0.0731109	p26|p28_trajg_kcat_DHFR	p26|p28	2	DHFR_kcat_trajg	DHFR
0xx01	0.0343205	p26|p28_trajg_kcat_DHFR	p26|p28	2	DHFR_kcat_trajg	DHFR
0xx10	-0.0232266	p26|p28_trajg_kcat_DHFR	p26|p28	2	DHFR_kcat_trajg	DHFR
0xx11	-0.0981356	p26|p28_trajg_kcat_DHFR	p26|p28	2	DHFR_kcat_trajg	DHFR
1xx00	-0.0397358	p26|p28_trajg_kcat_DHFR	p26|p28	2	DHFR_kcat_trajg	DHFR
1xx01	-1.17082	p26|p28_trajg_kcat_DHFR	p26|p28	2	DHFR_kcat_trajg	DHFR
1xx10	-0.978267	p26|p28_trajg_kcat_DHFR	p26|p28	2	DHFR_kcat_trajg	DHFR
1xx11	0.437708	p26|p28_trajg_kcat_DHFR	p26|p28	2	DHFR_kcat_trajg	DHFR
0x0x0	0.100568	p26|p30_trajg_kcat_DHFR	p26|p30	2	DHFR_kcat_trajg	DHFR
0x0x1	-0.0327382	p26|p30_trajg_kcat_DHFR	p26|p30	2	DHFR_kcat_trajg	DHFR
0x1x0	0.00423075	p26|p30_trajg_kcat_DHFR	p26|p30	2	DHFR_kcat_trajg	DHFR
0x1x1	-0.165194	p26|p30_trajg_kcat_DHFR	p26|p30	2	DHFR_kcat_trajg	DHFR
1x0x0	-0.427769	p26|p30_trajg_kcat_DHFR	p26|p30	2	DHFR_kcat_trajg	DHFR
1x0x1	-1.50582	p26|p30_trajg_kcat_DHFR	p26|p30	2	DHFR_kcat_trajg	DHFR
1x1x0	-1.3663	p26|p30_trajg_kcat_DHFR	p26|p30	2	DHFR_kcat_trajg	DHFR
1x1x1	0.102701	p26|p30_trajg_kcat_DHFR	p26|p30	2	DHFR_kcat_trajg	DHFR
0x00x	0.0841148	p26|p94_trajg_kcat_DHFR	p26|p94	2	DHFR_kcat_trajg	DHFR
0x01x	-0.0491917	p26|p94_trajg_kcat_DHFR	p26|p94	2	DHFR_kcat_trajg	DHFR
0x10x	0.0453244	p26|p94_trajg_kcat_DHFR	p26|p94	2	DHFR_kcat_trajg	DHFR
0x11x	-0.124101	p26|p94_trajg_kcat_DHFR	p26|p94	2	DHFR_kcat_trajg	DHFR
1x00x	-0.0111116	p26|p94_trajg_kcat_DHFR	p26|p94	2	DHFR_kcat_trajg	DHFR
1x01x	-1.08917	p26|p94_trajg_kcat_DHFR	p26|p94	2	DHFR_kcat_trajg	DHFR
1x10x	-1.14219	p26|p94_trajg_kcat_DHFR	p26|p94	2	DHFR_kcat_trajg	DHFR
1x11x	0.326808	p26|p94_trajg_kcat_DHFR	p26|p94	2	DHFR_kcat_trajg	DHFR
00xx0	0.0537751	p28|p30_trajg_kcat_DHFR	p28|p30	2	DHFR_kcat_trajg	DHFR
00xx1	0.0205869	p28|p30_trajg_kcat_DHFR	p28|p30	2	DHFR_kcat_trajg	DHFR
01xx0	-0.0425624	p28|p30_trajg_kcat_DHFR	p28|p30	2	DHFR_kcat_trajg	DHFR
01xx1	-0.111869	p28|p30_trajg_kcat_DHFR	p28|p30	2	DHFR_kcat_trajg	DHFR
10xx0	-0.524793	p28|p30_trajg_kcat_DHFR	p28|p30	2	DHFR_kcat_trajg	DHFR
10xx1	-0.368909	p28|p30_trajg_kcat_DHFR	p28|p30	2	DHFR_kcat_trajg	DHFR
11xx0	-1.46332	p28|p30_trajg_kcat_DHFR	p28|p30	2	DHFR_kcat_trajg	DHFR
11xx1	1.23962	p28|p30_trajg_kcat_DHFR	p28|p30	2	DHFR_kcat_trajg	DHFR
00x0x	0.0334524	p28|p94_trajg_kcat_DHFR	p28|p94	2	DHFR_kcat_trajg	DHFR
00x1x	0.000264163	p28|p94_trajg_kcat_DHFR	p28|p94	2	DHFR_kcat_trajg	DHFR
01x0x	-0.00533798	p28|p94_trajg_kcat_DHFR	p28|p94	2	DHFR_kcat_trajg	DHFR
01x1x	-0.0746449	p28|p94_trajg_kcat_DHFR	p28|p94	2	DHFR_kcat_trajg	DHFR
10x0x	-0.225183	p28|p94_trajg_kcat_DHFR	p28|p94	2	DHFR_kcat_trajg	DHFR
10x1x	-0.0692992	p28|p94_trajg_kcat_DHFR	p28|p94	2	DHFR_kcat_trajg	DHFR
11x0x	-1.35626	p28|p94_trajg_kcat_DHFR	p28|p94	2	DHFR_kcat_trajg	DHFR
11x1x	1.34668	p28|p94_trajg_kcat_DHFR	p28|p94	2	DHFR_kcat_trajg	DHFR
000xx	0.0553245	p30|p94_trajg_kcat_DHFR	p30|p94	2	DHFR_kcat_trajg	DHFR
001xx	0.0221363	p30|p94_trajg_kcat_DHFR	p30|p94	2	DHFR_kcat_trajg	DHFR
010xx	-0.0779819	p30|p94_trajg_kcat_DHFR	p30|p94	2	DHFR_kcat_trajg	DHFR
011xx	-0.147289	p30|p94_trajg_kcat_DHFR	p30|p94	2	DHFR_kcat_trajg	DHFR
100xx	-1.92567	p30|p94_trajg_kcat_DHFR	p30|p94	2	DHFR_kcat_trajg	DHFR
101xx	-1.76979	p30|p94_trajg_kcat_DHFR	p30|p94	2	DHFR_kcat_trajg	DHFR
110xx	-3.00373	p30|p94_trajg_kcat_DHFR	p30|p94	2	DHFR_kcat_trajg	DHFR
111xx	-0.30079	p30|p94_trajg_kcat_DHFR	p30|p94	2	DHFR_kcat_trajg	DHFR
xxx00	-0.112847	p21|p26|p28_trajg_kcat_DHFR	p21|p26|p28	3	DHFR_kcat_trajg	DHFR
xxx01	-1.20514	p21|p26|p28_trajg_kcat_DHFR	p21|p26|p28	3	DHFR_kcat_trajg	DHFR
xxx10	-0.95504	p21|p26|p28_trajg_kcat_DHFR	p21|p26|p28	3	DHFR_kcat_trajg	DHFR
xxx11	0.535844	p21|p26|p28_trajg_kcat_DHFR	p21|p26|p28	3	DHFR_kcat_trajg	DHFR
xx0x0	-0.528337	p21|p26|p30_trajg_kcat_DHFR	p21|p26|p30	3	DHFR_kcat_trajg	DHFR
xx0x1	-1.47309	p21|p26|p30_trajg_kcat_DHFR	p21|p26|p30	3	DHFR_kcat_trajg	DHFR
xx1x0	-1.37053	p21|p26|p30_trajg_kcat_DHFR	p21|p26|p30	3	DHFR_kcat_trajg	DHFR
xx1x1	0.267895	p21|p26|p30_trajg_kcat_DHFR	p21|p26|p30	3	DHFR_kcat_trajg	DHFR
xx00x	-0.0952264	p21|p26|p94_trajg_kcat_DHFR	p21|p26|p94	3	DHFR_kcat_trajg	DHFR
xx01x	-1.03997	p21|p26|p94_trajg_kcat_DHFR	p21|p26|p94	3	DHFR_kcat_trajg	DHFR
xx10x	-1.18752	p21|p26|p94_trajg_kcat_DHFR	p21|p26|p94	3	DHFR_kcat_trajg	DHFR
xx11x	0.450909	p21|p26|p94_trajg_kcat_DHFR	p21|p26|p94	3	DHFR_kcat_trajg	DHFR
x0xx0	-0.578568	p21|p28|p30_trajg_kcat_DHFR	p21|p28|p30	3	DHFR_kcat_trajg	DHFR
x0xx1	-0.389496	p21|p28|p30_trajg_kcat_DHFR	p21|p28|p30	3	DHFR_kcat_trajg	DHFR
x1xx0	-1.42076	p21|p28|p30_trajg_kcat_DHFR	p21|p28|p30	3	DHFR_kcat_trajg	DHFR
x1xx1	1.35149	p21|p28|p30_trajg_kcat_DHFR	p21|p28|p30	3	DHFR_kcat_trajg	DHFR
x0x0x	-0.258635	p21|p28|p94_trajg_kcat_DHFR	p21|p28|p94	3	DHFR_kcat_trajg	DHFR
x0x1x	-0.0695633	p21|p28|p94_trajg_kcat_DHFR	p21|p28|p94	3	DHFR_kcat_trajg	DHFR
x1x0x	-1.35093	p21|p28|p94_trajg_kcat_DHFR	p21|p28|p94	3	DHFR_kcat_trajg	DHFR
x1x1x	1.42132	p21|p28|p94_trajg_kcat_DHFR	p21|p28|p94	3	DHFR_kcat_trajg	DHFR
x00xx	-1.981	p21|p30|p94_trajg_kcat_DHFR	p21|p30|p94	3	DHFR_kcat_trajg	DHFR
x01xx	-1.79193	p21|p30|p94_trajg_kcat_DHFR	p21|p30|p94	3	DHFR_kcat_trajg	DHFR
x10xx	-2.92575	p21|p30|p94_trajg_kcat_DHFR	p21|p30|p94	3	DHFR_kcat_trajg	DHFR
x11xx	-0.153501	p21|p30|p94_trajg_kcat_DHFR	p21|p30|p94	3	DHFR_kcat_trajg	DHFR
0xxx0	-0.0963375	p26|p28|p30_trajg_kcat_DHFR	p26|p28|p30	3	DHFR_kcat_trajg	DHFR
0xxx1	-0.132456	p26|p28|p30_trajg_kcat_DHFR	p26|p28|p30	3	DHFR_kcat_trajg	DHFR
1xxx0	-0.938531	p26|p28|p30_trajg_kcat_DHFR	p26|p28|p30	3	DHFR_kcat_trajg	DHFR
1xxx1	1.60852	p26|p28|p30_trajg_kcat_DHFR	p26|p28|p30	3	DHFR_kcat_trajg	DHFR
0xx0x	-0.0387904	p26|p28|p94_trajg_kcat_DHFR	p26|p28|p94	3	DHFR_kcat_trajg	DHFR
0xx1x	-0.074909	p26|p28|p94_trajg_kcat_DHFR	p26|p28|p94	3	DHFR_kcat_trajg	DHFR
1xx0x	-1.13108	p26|p28|p94_trajg_kcat_DHFR	p26|p28|p94	3	DHFR_kcat_trajg	DHFR
1xx1x	1.41598	p26|p28|p94_trajg_kcat_DHFR	p26|p28|p94	3	DHFR_kcat_trajg	DHFR
0x0xx	-0.133306	p26|p30|p94_trajg_kcat_DHFR	p26|p30|p94	3	DHFR_kcat_trajg	DHFR
0x1xx	-0.169425	p26|p30|p94_trajg_kcat_DHFR	p26|p30|p94	3	DHFR_kcat_trajg	DHFR
1x0xx	-1.07806	p26|p30|p94_trajg_kcat_DHFR	p26|p30|p94	3	DHFR_kcat_trajg	DHFR
1x1xx	1.469	p26|p30|p94_trajg_kcat_DHFR	p26|p30|p94	3	DHFR_kcat_trajg	DHFR
00xxx	-0.0331882	p28|p30|p94_trajg_kcat_DHFR	p28|p30|p94	3	DHFR_kcat_trajg	DHFR
01xxx	-0.0693069	p28|p30|p94_trajg_kcat_DHFR	p28|p30|p94	3	DHFR_kcat_trajg	DHFR
10xxx	0.155884	p28|p30|p94_trajg_kcat_DHFR	p28|p30|p94	3	DHFR_kcat_trajg	DHFR
11xxx	2.70294	p28|p30|p94_trajg_kcat_DHFR	p28|p30|p94	3	DHFR_kcat_trajg	DHFR
xxxx0	-0.842194	p21|p26|p28|p30_trajg_kcat_DHFR	p21|p26|p28|p30	4	DHFR_kcat_trajg	DHFR
xxxx1	1.74098	p21|p26|p28|p30_trajg_kcat_DHFR	p21|p26|p28|p30	4	DHFR_kcat_trajg	DHFR
xxx0x	-1.09229	p21|p26|p28|p94_trajg_kcat_DHFR	p21|p26|p28|p94	4	DHFR_kcat_trajg	DHFR
xxx1x	1.49088	p21|p26|p28|p94_trajg_kcat_DHFR	p21|p26|p28|p94	4	DHFR_kcat_trajg	DHFR
xx0xx	-0.944749	p21|p26|p30|p94_trajg_kcat_DHFR	p21|p26|p30|p94	4	DHFR_kcat_trajg	DHFR
xx1xx	1.63843	p21|p26|p30|p94_trajg_kcat_DHFR	p21|p26|p30|p94	4	DHFR_kcat_trajg	DHFR
x0xxx	0.189072	p21|p28|p30|p94_trajg_kcat_DHFR	p21|p28|p30|p94	4	DHFR_kcat_trajg	DHFR
x1xxx	2.77225	p21|p28|p30|p94_trajg_kcat_DHFR	p21|p28|p30|p94	4	DHFR_kcat_trajg	DHFR
0xxxx	-0.0361186	p26|p28|p30|p94_trajg_kcat_DHFR	p26|p28|p30|p94	4	DHFR_kcat_trajg	DHFR
1xxxx	2.54706	p26|p28|p30|p94_trajg_kcat_DHFR	p26|p28|p30|p94	4	DHFR_kcat_trajg	DHFR
xxxxx	2.58317	p21|p26|p28|p30|p94_trajg_kcat_DHFR	p21|p26|p28|p30|p94	5	DHFR_kcat_trajg	DHFR
xx000	0.0322902	p21|p26_trajr_kcat_DHFR	p21|p26	2	DHFR_kcat_trajr	DHFR
xx001	-0.0357574	p21|p26_trajr_kcat_DHFR	p21|p26	2	DHFR_kcat_trajr	DHFR
xx010	-0.00912973	p21|p26_trajr_kcat_DHFR	p21|p26	2	DHFR_kcat_trajr	DHFR
xx011	-1.35165	p21|p26_trajr_kcat_DHFR	p21|p26	2	DHFR_kcat_trajr	DHFR
xx100	-0.0931176	p21|p26_trajr_kcat_DHFR	p21|p26	2	DHFR_kcat_trajr	DHFR
xx101	-1.84236	p21|p26_trajr_kcat_DHFR	p21|p26	2	DHFR_kcat_trajr	DHFR
xx110	-1.00797	p21|p26_trajr_kcat_DHFR	p21|p26	2	DHFR_kcat_trajr	DHFR
xx111	-0.435875	p21|p26_trajr_kcat_DHFR	p21|p26	2	DHFR_kcat_trajr	DHFR
x0x00	-0.0506603	p21|p28_trajr_kcat_DHFR	p21|p28	2	DHFR_kcat_trajr	DHFR
x0x01	-0.384133	p21|p28_trajr_kcat_DHFR	p21|p28	2	DHFR_kcat_trajr	DHFR
x0x10	-1.50054	p21|p28_trajr_kcat_DHFR	p21|p28	2	DHFR_kcat_trajr	DHFR
x0x11	-1.92949	p21|p28_trajr_kcat_DHFR	p21|p28	2	DHFR_kcat_trajr	DHFR
x1x00	-0.176068	p21|p28_trajr_kcat_DHFR	p21|p28	2	DHFR_kcat_trajr	DHFR
x1x01	-2.19074	p21|p28_trajr_kcat_DHFR	p21|p28	2	DHFR_kcat_trajr	DHFR
x1x10	-2.49938	p21|p28_trajr_kcat_DHFR	p21|p28	2	DHFR_kcat_trajr	DHFR
x1x11	-1.01371	p21|p28_trajr_kcat_DHFR	p21|p28	2	DHFR_kcat_trajr	DHFR
x00x0	-0.00188506	p21|p30_trajr_kcat_DHFR	p21|p30	2	DHFR_kcat_trajr	DHFR
x00x1	-0.597396	p21|p30_trajr_kcat_DHFR	p21|p30	2	DHFR_kcat_trajr	DHFR
x01x0	-1.45176	p21|p30_trajr_kcat_DHFR	p21|p30	2	DHFR_kcat_trajr	DHFR
x01x1	-2.14275	p21|p30_trajr_kcat_DHFR	p21|p30	2	DHFR_kcat_trajr	DHFR
x10x0	-0.043305	p21|p30_trajr_kcat_DHFR	p21|p30	2	DHFR_kcat_trajr	DHFR
x10x1	-1.91329	p21|p30_trajr_kcat_DHFR	p21|p30	2	DHFR_kcat_trajr	DHFR
x11x0	-2.36662	p21|p30_trajr_kcat_DHFR	p21|p30	2	DHFR_kcat_trajr	DHFR
x11x1	-0.736259	p21|p30_trajr_kcat_DHFR	p21|p30	2	DHFR_kcat_trajr	DHFR
x000x	0.0747146	p21|p94_trajr_kcat_DHFR	p21|p94	2	DHFR_kcat_trajr	DHFR
x001x	-0.520796	p21|p94_trajr_kcat_DHFR	p21|p94	2	DHFR_kcat_trajr	DHFR
x010x	-0.258758	p21|p94_trajr_kcat_DHFR	p21|p94	2	DHFR_kcat_trajr	DHFR
x011x	-0.949744	p21|p94_trajr_kcat_DHFR	p21|p94	2	DHFR_kcat_trajr	DHFR
x100x	0.00666704	p21|p94_trajr_kcat_DHFR	p21|p94	2	DHFR_kcat_trajr	DHFR
x101x	-1.86332	p21|p94_trajr_kcat_DHFR	p21|p94	2	DHFR_kcat_trajr	DHFR
x110x	-2.00801	p21|p94_trajr_kcat_DHFR	p21|p94	2	DHFR_kcat_trajr	DHFR
x111x	-0.377644	p21|p94_trajr_kcat_DHFR	p21|p94	2	DHFR_kcat_trajr	DHFR
0xx00	0.0596241	p26|p28_trajr_kcat_DHFR	p26|p28	2	DHFR_kcat_trajr	DHFR
0xx01	0.0275538	p26|p28_trajr_kcat_DHFR	p26|p28	2	DHFR_kcat_trajr	DHFR
0xx10	0.0355009	p26|p28_trajr_kcat_DHFR	p26|p28	2	DHFR_kcat_trajr	DHFR
0xx11	0.0142481	p26|p28_trajr_kcat_DHFR	p26|p28	2	DHFR_kcat_trajr	DHFR
1xx00	-0.0657837	p26|p28_trajr_kcat_DHFR	p26|p28	2	DHFR_kcat_trajr	DHFR
1xx01	-1.77905	p26|p28_trajr_kcat_DHFR	p26|p28	2	DHFR_kcat_trajr	DHFR
1xx10	-0.963343	p26|p28_trajr_kcat_DHFR	p26|p28	2	DHFR_kcat_trajr	DHFR
1xx11	0.930026	p26|p28_trajr_kcat_DHFR	p26|p28	2	DHFR_kcat_trajr	DHFR
0x0x0	0.0530379	p26|p30_trajr_kcat_DHFR	p26|p30	2	DHFR_kcat_trajr	DHFR
0x0x1	-0.0143789	p26|p30_trajr_kcat_DHFR	p26|p30	2	DHFR_kcat_trajr	DHFR
0x1x0	0.0289147	p26|p30_trajr_kcat_DHFR	p26|p30	2	DHFR_kcat_trajr	DHFR
0x1x1	-0.0276847	p26|p30_trajr_kcat_DHFR	p26|p30	2	DHFR_kcat_trajr	DHFR
1x0x0	0.011618	p26|p30_trajr_kcat_DHFR	p26|p30	2	DHFR_kcat_trajr	DHFR
1x0x1	-1.33027	p26|p30_trajr_kcat_DHFR	p26|p30	2	DHFR_kcat_trajr	DHFR
1x1x0	-0.885942	p26|p30_trajr_kcat_DHFR	p26|p30	2	DHFR_kcat_trajr	DHFR
1x1x1	1.37881	p26|p30_trajr_kcat_DHFR	p26|p30	2	DHFR_kcat_trajr	DHFR
0x00x	0.065547	p26|p94_trajr_kcat_DHFR	p26|p94	2	DHFR_kcat_trajr	DHFR
0x01x	-0.00186984	p26|p94_trajr_kcat_DHFR	p26|p94	2	DHFR_kcat_trajr	DHFR
0x10x	0.0334767	p26|p94_trajr_kcat_DHFR	p26|p94	2	DHFR_kcat_trajr	DHFR
0x11x	-0.0231227	p26|p94_trajr_kcat_DHFR	p26|p94	2	DHFR_kcat_trajr	DHFR
1x00x	-0.00250062	p26|p94_trajr_kcat_DHFR	p26|p94	2	DHFR_kcat_trajr	DHFR
1x01x	-1.34439	p26|p94_trajr_kcat_DHFR	p26|p94	2	DHFR_kcat_trajr	DHFR
1x10x	-1.71577	p26|p94_trajr_kcat_DHFR	p26|p94	2	DHFR_kcat_trajr	DHFR
1x11x	0.548976	p26|p94_trajr_kcat_DHFR	p26|p94	2	DHFR_kcat_trajr	DHFR
00xx0	-0.0121223	p28|p30_trajr_kcat_DHFR	p28|p30	2	DHFR_kcat_trajr	DHFR
00xx1	-0.0153781	p28|p30_trajr_kcat_DHFR	p28|p30	2	DHFR_kcat_trajr	DHFR
01xx0	-0.0362455	p28|p30_trajr_kcat_DHFR	p28|p30	2	DHFR_kcat_trajr	DHFR
01xx1	-0.0286838	p28|p30_trajr_kcat_DHFR	p28|p30	2	DHFR_kcat_trajr	DHFR
10xx0	-1.462	p28|p30_trajr_kcat_DHFR	p28|p30	2	DHFR_kcat_trajr	DHFR
10xx1	-1.56073	p28|p30_trajr_kcat_DHFR	p28|p30	2	DHFR_kcat_trajr	DHFR
11xx0	-2.35956	p28|p30_trajr_kcat_DHFR	p28|p30	2	DHFR_kcat_trajr	DHFR
11xx1	1.14835	p28|p30_trajr_kcat_DHFR	p28|p30	2	DHFR_kcat_trajr	DHFR
00x0x	0.025509	p28|p94_trajr_kcat_DHFR	p28|p94	2	DHFR_kcat_trajr	DHFR
00x1x	0.0222532	p28|p94_trajr_kcat_DHFR	p28|p94	2	DHFR_kcat_trajr	DHFR
01x0x	-0.00656123	p28|p94_trajr_kcat_DHFR	p28|p94	2	DHFR_kcat_trajr	DHFR
01x1x	0.00100038	p28|p94_trajr_kcat_DHFR	p28|p94	2	DHFR_kcat_trajr	DHFR
10x0x	-0.307964	p28|p94_trajr_kcat_DHFR	p28|p94	2	DHFR_kcat_trajr	DHFR
10x1x	-0.406694	p28|p94_trajr_kcat_DHFR	p28|p94	2	DHFR_kcat_trajr	DHFR
11x0x	-2.02123	p28|p94_trajr_kcat_DHFR	p28|p94	2	DHFR_kcat_trajr	DHFR
11x1x	1.48668	p28|p94_trajr_kcat_DHFR	p28|p94	2	DHFR_kcat_trajr	DHFR
000xx	0.046179	p30|p94_trajr_kcat_DHFR	p30|p94	2	DHFR_kcat_trajr	DHFR
001xx	0.0429232	p30|p94_trajr_kcat_DHFR	p30|p94	2	DHFR_kcat_trajr	DHFR
010xx	-0.0212378	p30|p94_trajr_kcat_DHFR	p30|p94	2	DHFR_kcat_trajr	DHFR
011xx	-0.0136762	p30|p94_trajr_kcat_DHFR	p30|p94	2	DHFR_kcat_trajr	DHFR
100xx	-0.549331	p30|p94_trajr_kcat_DHFR	p30|p94	2	DHFR_kcat_trajr	DHFR
101xx	-0.648062	p30|p94_trajr_kcat_DHFR	p30|p94	2	DHFR_kcat_trajr	DHFR
110xx	-1.89122	p30|p94_trajr_kcat_DHFR	p30|p94	2	DHFR_kcat_trajr	DHFR
111xx	1.61668	p30|p94_trajr_kcat_DHFR	p30|p94	2	DHFR_kcat_trajr	DHFR
xxx00	-0.125408	p21|p26|p28_trajr_kcat_DHFR	p21|p26|p28	3	DHFR_kcat_trajr	DHFR
xxx01	-1.80661	p21|p26|p28_trajr_kcat_DHFR	p21|p26|p28	3	DHFR_kcat_trajr	DHFR
xxx10	-0.998844	p21|p26|p28_trajr_kcat_DHFR	p21|p26|p28	3	DHFR_kcat_trajr	DHFR
xxx11	0.915778	p21|p26|p28_trajr_kcat_DHFR	p21|p26|p28	3	DHFR_kcat_trajr	DHFR
xx0x0	-0.0414199	p21|p26|p30_trajr_kcat_DHFR	p21|p26|p30	3	DHFR_kcat_trajr	DHFR
xx0x1	-1.3159	p21|p26|p30_trajr_kcat_DHFR	p21|p26|p30	3	DHFR_kcat_trajr	DHFR
xx1x0	-0.914856	p21|p26|p30_trajr_kcat_DHFR	p21|p26|p30	3	DHFR_kcat_trajr	DHFR
xx1x1	1.40649	p21|p26|p30_trajr_kcat_DHFR	p21|p26|p30	3	DHFR_kcat_trajr	DHFR
xx00x	-0.0680476	p21|p26|p94_trajr_kcat_DHFR	p21|p26|p94	3	DHFR_kcat_trajr	DHFR
xx01x	-1.34252	p21|p26|p94_trajr_kcat_DHFR	p21|p26|p94	3	DHFR_kcat_trajr	DHFR
xx10x	-1.74925	p21|p26|p94_trajr_kcat_DHFR	p21|p26|p94	3	DHFR_kcat_trajr	DHFR
xx11x	0.572099	p21|p26|p94_trajr_kcat_DHFR	p21|p26|p94	3	DHFR_kcat_trajr	DHFR
x0xx0	-1.44988	p21|p28|p30_trajr_kcat_DHFR	p21|p28|p30	3	DHFR_kcat_trajr	DHFR
x0xx1	-1.54535	p21|p28|p30_trajr_kcat_DHFR	p21|p28|p30	3	DHFR_kcat_trajr	DHFR
x1xx0	-2.32332	p21|p28|p30_trajr_kcat_DHFR	p21|p28|p30	3	DHFR_kcat_trajr	DHFR
x1xx1	1.17703	p21|p28|p30_trajr_kcat_DHFR	p21|p28|p30	3	DHFR_kcat_trajr	DHFR
x0x0x	-0.333473	p21|p28|p94_trajr_kcat_DHFR	p21|p28|p94	3	DHFR_kcat_trajr	DHFR
x0x1x	-0.428948	p21|p28|p94_trajr_kcat_DHFR	p21|p28|p94	3	DHFR_kcat_trajr	DHFR
x1x0x	-2.01467	p21|p28|p94_trajr_kcat_DHFR	p21|p28|p94	3	DHFR_kcat_trajr	DHFR
x1x1x	1.48567	p21|p28|p94_trajr_kcat_DHFR	p21|p28|p94	3	DHFR_kcat_trajr	DHFR
x00xx	-0.59551	p21|p30|p94_trajr_kcat_DHFR	p21|p30|p94	3	DHFR_kcat_trajr	DHFR
x01xx	-0.690985	p21|p30|p94_trajr_kcat_DHFR	p21|p30|p94	3	DHFR_kcat_trajr	DHFR
x10xx	-1.86999	p21|p30|p94_trajr_kcat_DHFR	p21|p30|p94	3	DHFR_kcat_trajr	DHFR
x11xx	1.63036	p21|p30|p94_trajr_kcat_DHFR	p21|p30|p94	3	DHFR_kcat_trajr	DHFR
0xxx0	-0.0241232	p26|p28|p30_trajr_kcat_DHFR	p26|p28|p30	3	DHFR_kcat_trajr	DHFR
0xxx1	-0.0133057	p26|p28|p30_trajr_kcat_DHFR	p26|p28|p30	3	DHFR_kcat_trajr	DHFR
1xxx0	-0.89756	p26|p28|p30_trajr_kcat_DHFR	p26|p28|p30	3	DHFR_kcat_trajr	DHFR
1xxx1	2.70908	p26|p28|p30_trajr_kcat_DHFR	p26|p28|p30	3	DHFR_kcat_trajr	DHFR
0xx0x	-0.0320703	p26|p28|p94_trajr_kcat_DHFR	p26|p28|p94	3	DHFR_kcat_trajr	DHFR
0xx1x	-0.0212528	p26|p28|p94_trajr_kcat_DHFR	p26|p28|p94	3	DHFR_kcat_trajr	DHFR
1xx0x	-1.71327	p26|p28|p94_trajr_kcat_DHFR	p26|p28|p94	3	DHFR_kcat_trajr	DHFR
1xx1x	1.89337	p26|p28|p94_trajr_kcat_DHFR	p26|p28|p94	3	DHFR_kcat_trajr	DHFR
0x0xx	-0.0674168	p26|p30|p94_trajr_kcat_DHFR	p26|p30|p94	3	DHFR_kcat_trajr	DHFR
0x1xx	-0.0565994	p26|p30|p94_trajr_kcat_DHFR	p26|p30|p94	3	DHFR_kcat_trajr	DHFR
1x0xx	-1.34189	p26|p30|p94_trajr_kcat_DHFR	p26|p30|p94	3	DHFR_kcat_trajr	DHFR
1x1xx	2.26475	p26|p30|p94_trajr_kcat_DHFR	p26|p30|p94	3	DHFR_kcat_trajr	DHFR
00xxx	-0.00325582	p28|p30|p94_trajr_kcat_DHFR	p28|p30|p94	3	DHFR_kcat_trajr	DHFR
01xxx	0.00756161	p28|p30|p94_trajr_kcat_DHFR	p28|p30|p94	3	DHFR_kcat_trajr	DHFR
10xxx	-0.0987304	p28|p30|p94_trajr_kcat_DHFR	p28|p30|p94	3	DHFR_kcat_trajr	DHFR
11xxx	3.50791	p28|p30|p94_trajr_kcat_DHFR	p28|p30|p94	3	DHFR_kcat_trajr	DHFR
xxxx0	-0.873436	p21|p26|p28|p30_trajr_kcat_DHFR	p21|p26|p28|p30	4	DHFR_kcat_trajr	DHFR
xxxx1	2.72239	p21|p26|p28|p30_trajr_kcat_DHFR	p21|p26|p28|p30	4	DHFR_kcat_trajr	DHFR
xxx0x	-1.6812	p21|p26|p28|p94_trajr_kcat_DHFR	p21|p26|p28|p94	4	DHFR_kcat_trajr	DHFR
xxx1x	1.91462	p21|p26|p28|p94_trajr_kcat_DHFR	p21|p26|p28|p94	4	DHFR_kcat_trajr	DHFR
xx0xx	-1.27448	p21|p26|p30|p94_trajr_kcat_DHFR	p21|p26|p30|p94	4	DHFR_kcat_trajr	DHFR
xx1xx	2.32135	p21|p26|p30|p94_trajr_kcat_DHFR	p21|p26|p30|p94	4	DHFR_kcat_trajr	DHFR
x0xxx	-0.0954746	p21|p28|p30|p94_trajr_kcat_DHFR	p21|p28|p30|p94	4	DHFR_kcat_trajr	DHFR
x1xxx	3.50035	p21|p28|p30|p94_trajr_kcat_DHFR	p21|p28|p30|p94	4	DHFR_kcat_trajr	DHFR
0xxxx	0.0108174	p26|p28|p30|p94_trajr_kcat_DHFR	p26|p28|p30|p94	4	DHFR_kcat_trajr	DHFR
1xxxx	3.60664	p26|p28|p30|p94_trajr_kcat_DHFR	p26|p28|p30|p94	4	DHFR_kcat_trajr	DHFR
xxxxx	3.59582	p21|p26|p28|p30|p94_trajr_kcat_DHFR	p21|p26|p28|p30|p94	5	DHFR_kcat_trajr	DHFR
xx000	0.291687	p21|p26_trajg_ki_DHFR	p21|p26	2	DHFR_ki_trajg	DHFR
xx001	0.479167	p21|p26_trajg_ki_DHFR	p21|p26	2	DHFR_ki_trajg	DHFR
xx010	0.328775	p21|p26_trajg_ki_DHFR	p21|p26	2	DHFR_ki_trajg	DHFR
xx011	0.75938	p21|p26_trajg_ki_DHFR	p21|p26	2	DHFR_ki_trajg	DHFR
xx100	0.799011	p21|p26_trajg_ki_DHFR	p21|p26	2	DHFR_ki_trajg	DHFR
xx101	0.599625	p21|p26_trajg_ki_DHFR	p21|p26	2	DHFR_ki_trajg	DHFR
xx110	0.453581	p21|p26_trajg_ki_DHFR	p21|p26	2	DHFR_ki_trajg	DHFR
xx111	0.175317	p21|p26_trajg_ki_DHFR	p21|p26	2	DHFR_ki_trajg	DHFR
x0x00	0.27499	p21|p28_trajg_ki_DHFR	p21|p28	2	DHFR_ki_trajg	DHFR
x0x01	-0.593914	p21|p28_trajg_ki_DHFR	p21|p28	2	DHFR_ki_trajg	DHFR
x0x10	0.145242	p21|p28_trajg_ki_DHFR	p21|p28	2	DHFR_ki_trajg	DHFR
x0x11	0.899517	p21|p28_trajg_ki_DHFR	p21|p28	2	DHFR_ki_trajg	DHFR
x1x00	0.782313	p21|p28_trajg_ki_DHFR	p21|p28	2	DHFR_ki_trajg	DHFR
x1x01	-0.473456	p21|p28_trajg_ki_DHFR	p21|p28	2	DHFR_ki_trajg	DHFR
x1x10	0.270048	p21|p28_trajg_ki_DHFR	p21|p28	2	DHFR_ki_trajg	DHFR
x1x11	0.315453	p21|p28_trajg_ki_DHFR	p21|p28	2	DHFR_ki_trajg	DHFR
x00x0	0.695782	p21|p30_trajg_ki_DHFR	p21|p30	2	DHFR_ki_trajg	DHFR
x00x1	-0.697106	p21|p30_trajg_ki_DHFR	p21|p30	2	DHFR_ki_trajg	DHFR
x01x0	0.566034	p21|p30_trajg_ki_DHFR	p21|p30	2	DHFR_ki_trajg	DHFR
x01x1	0.796325	p21|p30_trajg_ki_DHFR	p21|p30	2	DHFR_ki_trajg	DHFR
x10x0	0.732869	p21|p30_trajg_ki_DHFR	p21|p30	2	DHFR_ki_trajg	DHFR
x10x1	-0.416892	p21|p30_trajg_ki_DHFR	p21|p30	2	DHFR_ki_trajg	DHFR
x11x0	0.220604	p21|p30_trajg_ki_DHFR	p21|p30	2	DHFR_ki_trajg	DHFR
x11x1	0.372017	p21|p30_trajg_ki_DHFR	p21|p30	2	DHFR_ki_trajg	DHFR
x000x	0.791629	p21|p94_trajg_ki_DHFR	p21|p94	2	DHFR_ki_trajg	DHFR
x001x	-0.601258	p21|p94_trajg_ki_DHFR	p21|p94	2	DHFR_ki_trajg	DHFR
x010x	-0.0772746	p21|p94_trajg_ki_DHFR	p21|p94	2	DHFR_ki_trajg	DHFR
x011x	0.153016	p21|p94_trajg_ki_DHFR	p21|p94	2	DHFR_ki_trajg	DHFR
x100x	0.979108	p21|p94_trajg_ki_DHFR	p21|p94	2	DHFR_ki_trajg	DHFR
x101x	-0.170653	p21|p94_trajg_ki_DHFR	p21|p94	2	DHFR_ki_trajg	DHFR
x110x	-0.276661	p21|p94_trajg_ki_DHFR	p21|p94	2	DHFR_ki_trajg	DHFR
x111x	-0.125248	p21|p94_trajg_ki_DHFR	p21|p94	2	DHFR_ki_trajg	DHFR
0xx00	0.404706	p26|p28_trajg_ki_DHFR	p26|p28	2	DHFR_ki_trajg	DHFR
0xx01	0.532603	p26|p28_trajg_ki_DHFR	p26|p28	2	DHFR_ki_trajg	DHFR
0xx10	0.449615	p26|p28_trajg_ki_DHFR	p26|p28	2	DHFR_ki_trajg	DHFR
0xx11	0.622112	p26|p28_trajg_ki_DHFR	p26|p28	2	DHFR_ki_trajg	DHFR
1xx00	0.912029	p26|p28_trajg_ki_DHFR	p26|p28	2	DHFR_ki_trajg	DHFR
1xx01	0.653062	p26|p28_trajg_ki_DHFR	p26|p28	2	DHFR_ki_trajg	DHFR
1xx10	0.574421	p26|p28_trajg_ki_DHFR	p26|p28	2	DHFR_ki_trajg	DHFR
1xx11	0.0380485	p26|p28_trajg_ki_DHFR	p26|p28	2	DHFR_ki_trajg	DHFR
0x0x0	0.558831	p26|p30_trajg_ki_DHFR	p26|p30	2	DHFR_ki_trajg	DHFR
0x0x1	0.490104	p26|p30_trajg_ki_DHFR	p26|p30	2	DHFR_ki_trajg	DHFR
0x1x0	0.603741	p26|p30_trajg_ki_DHFR	p26|p30	2	DHFR_ki_trajg	DHFR
0x1x1	0.579612	p26|p30_trajg_ki_DHFR	p26|p30	2	DHFR_ki_trajg	DHFR
1x0x0	0.595919	p26|p30_trajg_ki_DHFR	p26|p30	2	DHFR_ki_trajg	DHFR
1x0x1	0.770318	p26|p30_trajg_ki_DHFR	p26|p30	2	DHFR_ki_trajg	DHFR
1x1x0	0.258311	p26|p30_trajg_ki_DHFR	p26|p30	2	DHFR_ki_trajg	DHFR
1x1x1	0.155305	p26|p30_trajg_ki_DHFR	p26|p30	2	DHFR_ki_trajg	DHFR
0x00x	0.314361	p26|p94_trajg_ki_DHFR	p26|p94	2	DHFR_ki_trajg	DHFR
0x01x	0.245634	p26|p94_trajg_ki_DHFR	p26|p94	2	DHFR_ki_trajg	DHFR
0x10x	0.442259	p26|p94_trajg_ki_DHFR	p26|p94	2	DHFR_ki_trajg	DHFR
0x11x	0.418131	p26|p94_trajg_ki_DHFR	p26|p94	2	DHFR_ki_trajg	DHFR
1x00x	0.50184	p26|p94_trajg_ki_DHFR	p26|p94	2	DHFR_ki_trajg	DHFR
1x01x	0.676239	p26|p94_trajg_ki_DHFR	p26|p94	2	DHFR_ki_trajg	DHFR
1x10x	0.242873	p26|p94_trajg_ki_DHFR	p26|p94	2	DHFR_ki_trajg	DHFR
1x11x	0.139866	p26|p94_trajg_ki_DHFR	p26|p94	2	DHFR_ki_trajg	DHFR
00xx0	0.402203	p28|p30_trajg_ki_DHFR	p28|p30	2	DHFR_ki_trajg	DHFR
00xx1	-1.20518	p28|p30_trajg_ki_DHFR	p28|p30	2	DHFR_ki_trajg	DHFR
01xx0	0.447112	p28|p30_trajg_ki_DHFR	p28|p30	2	DHFR_ki_trajg	DHFR
01xx1	-1.11567	p28|p30_trajg_ki_DHFR	p28|p30	2	DHFR_ki_trajg	DHFR
10xx0	0.272455	p28|p30_trajg_ki_DHFR	p28|p30	2	DHFR_ki_trajg	DHFR
10xx1	0.288249	p28|p30_trajg_ki_DHFR	p28|p30	2	DHFR_ki_trajg	DHFR
11xx0	-0.0651528	p28|p30_trajg_ki_DHFR	p28|p30	2	DHFR_ki_trajg	DHFR
11xx1	-0.326764	p28|p30_trajg_ki_DHFR	p28|p30	2	DHFR_ki_trajg	DHFR
00x0x	0.733061	p28|p94_trajg_ki_DHFR	p28|p94	2	DHFR_ki_trajg	DHFR
00x1x	-0.874323	p28|p94_trajg_ki_DHFR	p28|p94	2	DHFR_ki_trajg	DHFR
01x0x	0.860959	p28|p94_trajg_ki_DHFR	p28|p94	2	DHFR_ki_trajg	DHFR
01x1x	-0.701826	p28|p94_trajg_ki_DHFR	p28|p94	2	DHFR_ki_trajg	DHFR
10x0x	-0.135843	p28|p94_trajg_ki_DHFR	p28|p94	2	DHFR_ki_trajg	DHFR
10x1x	-0.120049	p28|p94_trajg_ki_DHFR	p28|p94	2	DHFR_ki_trajg	DHFR
11x0x	-0.394811	p28|p94_trajg_ki_DHFR	p28|p94	2	DHFR_ki_trajg	DHFR
11x1x	-0.656421	p28|p94_trajg_ki_DHFR	p28|p94	2	DHFR_ki_trajg	DHFR
000xx	1.76254	p30|p94_trajg_ki_DHFR	p30|p94	2	DHFR_ki_trajg	DHFR
001xx	0.155158	p30|p94_trajg_ki_DHFR	p30|p94	2	DHFR_ki_trajg	DHFR
010xx	1.69381	p30|p94_trajg_ki_DHFR	p30|p94	2	DHFR_ki_trajg	DHFR
011xx	0.13103	p30|p94_trajg_ki_DHFR	p30|p94	2	DHFR_ki_trajg	DHFR
100xx	0.369654	p30|p94_trajg_ki_DHFR	p30|p94	2	DHFR_ki_trajg	DHFR
101xx	0.385448	p30|p94_trajg_ki_DHFR	p30|p94	2	DHFR_ki_trajg	DHFR
110xx	0.544053	p30|p94_trajg_ki_DHFR	p30|p94	2	DHFR_ki_trajg	DHFR
111xx	0.282442	p30|p94_trajg_ki_DHFR	p30|p94	2	DHFR_ki_trajg	DHFR
xxx00	0.507324	p21|p26|p28_trajg_ki_DHFR	p21|p26|p28	3	DHFR_ki_trajg	DHFR
xxx01	0.120458	p21|p26|p28_trajg_ki_DHFR	p21|p26|p28	3	DHFR_ki_trajg	DHFR
xxx10	0.124806	p21|p26|p28_trajg_ki_DHFR	p21|p26|p28	3	DHFR_ki_trajg	DHFR
xxx11	-0.584063	p21|p26|p28_trajg_ki_DHFR	p21|p26|p28	3	DHFR_ki_trajg	DHFR
xx0x0	0.0370877	p21|p26|p30_trajg_ki_DHFR	p21|p26|p30	3	DHFR_ki_trajg	DHFR
xx0x1	0.280214	p21|p26|p30_trajg_ki_DHFR	p21|p26|p30	3	DHFR_ki_trajg	DHFR
xx1x0	-0.34543	p21|p26|p30_trajg_ki_DHFR	p21|p26|p30	3	DHFR_ki_trajg	DHFR
xx1x1	-0.424308	p21|p26|p30_trajg_ki_DHFR	p21|p26|p30	3	DHFR_ki_trajg	DHFR
xx00x	0.187479	p21|p26|p94_trajg_ki_DHFR	p21|p26|p94	3	DHFR_ki_trajg	DHFR
xx01x	0.430605	p21|p26|p94_trajg_ki_DHFR	p21|p26|p94	3	DHFR_ki_trajg	DHFR
xx10x	-0.199386	p21|p26|p94_trajg_ki_DHFR	p21|p26|p94	3	DHFR_ki_trajg	DHFR
xx11x	-0.278264	p21|p26|p94_trajg_ki_DHFR	p21|p26|p94	3	DHFR_ki_trajg	DHFR
x0xx0	-0.129747	p21|p28|p30_trajg_ki_DHFR	p21|p28|p30	3	DHFR_ki_trajg	DHFR
x0xx1	1.49343	p21|p28|p30_trajg_ki_DHFR	p21|p28|p30	3	DHFR_ki_trajg	DHFR
x1xx0	-0.512265	p21|p28|p30_trajg_ki_DHFR	p21|p28|p30	3	DHFR_ki_trajg	DHFR
x1xx1	0.788909	p21|p28|p30_trajg_ki_DHFR	p21|p28|p30	3	DHFR_ki_trajg	DHFR
x0x0x	-0.868904	p21|p28|p94_trajg_ki_DHFR	p21|p28|p94	3	DHFR_ki_trajg	DHFR
x0x1x	0.754274	p21|p28|p94_trajg_ki_DHFR	p21|p28|p94	3	DHFR_ki_trajg	DHFR
x1x0x	-1.25577	p21|p28|p94_trajg_ki_DHFR	p21|p28|p94	3	DHFR_ki_trajg	DHFR
x1x1x	0.0454049	p21|p28|p94_trajg_ki_DHFR	p21|p28|p94	3	DHFR_ki_trajg	DHFR
x00xx	-1.39289	p21|p30|p94_trajg_ki_DHFR	p21|p30|p94	3	DHFR_ki_trajg	DHFR
x01xx	0.23029	p21|p30|p94_trajg_ki_DHFR	p21|p30|p94	3	DHFR_ki_trajg	DHFR
x10xx	-1.14976	p21|p30|p94_trajg_ki_DHFR	p21|p30|p94	3	DHFR_ki_trajg	DHFR
x11xx	0.151413	p21|p30|p94_trajg_ki_DHFR	p21|p30|p94	3	DHFR_ki_trajg	DHFR
0xxx0	0.0449094	p26|p28|p30_trajg_ki_DHFR	p26|p28|p30	3	DHFR_ki_trajg	DHFR
0xxx1	0.0895085	p26|p28|p30_trajg_ki_DHFR	p26|p28|p30	3	DHFR_ki_trajg	DHFR
1xxx0	-0.337608	p26|p28|p30_trajg_ki_DHFR	p26|p28|p30	3	DHFR_ki_trajg	DHFR
1xxx1	-0.615013	p26|p28|p30_trajg_ki_DHFR	p26|p28|p30	3	DHFR_ki_trajg	DHFR
0xx0x	0.127898	p26|p28|p94_trajg_ki_DHFR	p26|p28|p94	3	DHFR_ki_trajg	DHFR
0xx1x	0.172497	p26|p28|p94_trajg_ki_DHFR	p26|p28|p94	3	DHFR_ki_trajg	DHFR
1xx0x	-0.258968	p26|p28|p94_trajg_ki_DHFR	p26|p28|p94	3	DHFR_ki_trajg	DHFR
1xx1x	-0.536373	p26|p28|p94_trajg_ki_DHFR	p26|p28|p94	3	DHFR_ki_trajg	DHFR
0x0xx	-0.0687273	p26|p30|p94_trajg_ki_DHFR	p26|p30|p94	3	DHFR_ki_trajg	DHFR
0x1xx	-0.0241283	p26|p30|p94_trajg_ki_DHFR	p26|p30|p94	3	DHFR_ki_trajg	DHFR
1x0xx	0.174399	p26|p30|p94_trajg_ki_DHFR	p26|p30|p94	3	DHFR_ki_trajg	DHFR
1x1xx	-0.103006	p26|p30|p94_trajg_ki_DHFR	p26|p30|p94	3	DHFR_ki_trajg	DHFR
00xxx	-1.60738	p28|p30|p94_trajg_ki_DHFR	p28|p30|p94	3	DHFR_ki_trajg	DHFR
01xxx	-1.56278	p28|p30|p94_trajg_ki_DHFR	p28|p30|p94	3	DHFR_ki_trajg	DHFR
10xxx	0.015794	p28|p30|p94_trajg_ki_DHFR	p28|p30|p94	3	DHFR_ki_trajg	DHFR
11xxx	-0.261611	p28|p30|p94_trajg_ki_DHFR	p28|p30|p94	3	DHFR_ki_trajg	DHFR
xxxx0	-0.382518	p21|p26|p28|p30_trajg_ki_DHFR	p21|p26|p28|p30	4	DHFR_ki_trajg	DHFR
xxxx1	-0.704522	p21|p26|p28|p30_trajg_ki_DHFR	p21|p26|p28|p30	4	DHFR_ki_trajg	DHFR
xxx0x	-0.386865	p21|p26|p28|p94_trajg_ki_DHFR	p21|p26|p28|p94	4	DHFR_ki_trajg	DHFR
xxx1x	-0.708869	p21|p26|p28|p94_trajg_ki_DHFR	p21|p26|p28|p94	4	DHFR_ki_trajg	DHFR
xx0xx	0.243126	p21|p26|p30|p94_trajg_ki_DHFR	p21|p26|p30|p94	4	DHFR_ki_trajg	DHFR
xx1xx	-0.0788779	p21|p26|p30|p94_trajg_ki_DHFR	p21|p26|p30|p94	4	DHFR_ki_trajg	DHFR
x0xxx	1.62318	p21|p28|p30|p94_trajg_ki_DHFR	p21|p28|p30|p94	4	DHFR_ki_trajg	DHFR
x1xxx	1.30117	p21|p28|p30|p94_trajg_ki_DHFR	p21|p28|p30|p94	4	DHFR_ki_trajg	DHFR
0xxxx	0.0445991	p26|p28|p30|p94_trajg_ki_DHFR	p26|p28|p30|p94	4	DHFR_ki_trajg	DHFR
1xxxx	-0.277405	p26|p28|p30|p94_trajg_ki_DHFR	p26|p28|p30|p94	4	DHFR_ki_trajg	DHFR
xxxxx	-0.322004	p21|p26|p28|p30|p94_trajg_ki_DHFR	p21|p26|p28|p30|p94	5	DHFR_ki_trajg	DHFR
xx000	0.307492	p21|p26_trajr_ki_DHFR	p21|p26	2	DHFR_ki_trajr	DHFR
xx001	0.512016	p21|p26_trajr_ki_DHFR	p21|p26	2	DHFR_ki_trajr	DHFR
xx010	-0.332083	p21|p26_trajr_ki_DHFR	p21|p26	2	DHFR_ki_trajr	DHFR
xx011	-0.0290274	p21|p26_trajr_ki_DHFR	p21|p26	2	DHFR_ki_trajr	DHFR
xx100	0.829384	p21|p26_trajr_ki_DHFR	p21|p26	2	DHFR_ki_trajr	DHFR
xx101	0.497526	p21|p26_trajr_ki_DHFR	p21|p26	2	DHFR_ki_trajr	DHFR
xx110	0.48178	p21|p26_trajr_ki_DHFR	p21|p26	2	DHFR_ki_trajr	DHFR
xx111	-0.0256009	p21|p26_trajr_ki_DHFR	p21|p26	2	DHFR_ki_trajr	DHFR
x0x00	0.309271	p21|p28_trajr_ki_DHFR	p21|p28	2	DHFR_ki_trajr	DHFR
x0x01	-0.626154	p21|p28_trajr_ki_DHFR	p21|p28	2	DHFR_ki_trajr	DHFR
x0x10	-0.364133	p21|p28_trajr_ki_DHFR	p21|p28	2	DHFR_ki_trajr	DHFR
x0x11	-0.278763	p21|p28_trajr_ki_DHFR	p21|p28	2	DHFR_ki_trajr	DHFR
x1x00	0.831164	p21|p28_trajr_ki_DHFR	p21|p28	2	DHFR_ki_trajr	DHFR
x1x01	-0.640644	p21|p28_trajr_ki_DHFR	p21|p28	2	DHFR_ki_trajr	DHFR
x1x10	0.44973	p21|p28_trajr_ki_DHFR	p21|p28	2	DHFR_ki_trajr	DHFR
x1x11	-0.275337	p21|p28_trajr_ki_DHFR	p21|p28	2	DHFR_ki_trajr	DHFR
x00x0	0.881294	p21|p30_trajr_ki_DHFR	p21|p30	2	DHFR_ki_trajr	DHFR
x00x1	0.312813	p21|p30_trajr_ki_DHFR	p21|p30	2	DHFR_ki_trajr	DHFR
x01x0	0.20789	p21|p30_trajr_ki_DHFR	p21|p30	2	DHFR_ki_trajr	DHFR
x01x1	0.660204	p21|p30_trajr_ki_DHFR	p21|p30	2	DHFR_ki_trajr	DHFR
x10x0	0.24172	p21|p30_trajr_ki_DHFR	p21|p30	2	DHFR_ki_trajr	DHFR
x10x1	-0.22823	p21|p30_trajr_ki_DHFR	p21|p30	2	DHFR_ki_trajr	DHFR
x11x0	-0.139714	p21|p30_trajr_ki_DHFR	p21|p30	2	DHFR_ki_trajr	DHFR
x11x1	0.137077	p21|p30_trajr_ki_DHFR	p21|p30	2	DHFR_ki_trajr	DHFR
x000x	0.84845	p21|p94_trajr_ki_DHFR	p21|p94	2	DHFR_ki_trajr	DHFR
x001x	0.279969	p21|p94_trajr_ki_DHFR	p21|p94	2	DHFR_ki_trajr	DHFR
x010x	-0.0869756	p21|p94_trajr_ki_DHFR	p21|p94	2	DHFR_ki_trajr	DHFR
x011x	0.365339	p21|p94_trajr_ki_DHFR	p21|p94	2	DHFR_ki_trajr	DHFR
x100x	1.05297	p21|p94_trajr_ki_DHFR	p21|p94	2	DHFR_ki_trajr	DHFR
x101x	0.583024	p21|p94_trajr_ki_DHFR	p21|p94	2	DHFR_ki_trajr	DHFR
x110x	-0.418834	p21|p94_trajr_ki_DHFR	p21|p94	2	DHFR_ki_trajr	DHFR
x111x	-0.142043	p21|p94_trajr_ki_DHFR	p21|p94	2	DHFR_ki_trajr	DHFR
0xx00	0.448245	p26|p28_trajr_ki_DHFR	p26|p28	2	DHFR_ki_trajr	DHFR
0xx01	0.53387	p26|p28_trajr_ki_DHFR	p26|p28	2	DHFR_ki_trajr	DHFR
0xx10	-0.164147	p26|p28_trajr_ki_DHFR	p26|p28	2	DHFR_ki_trajr	DHFR
0xx11	-0.838029	p26|p28_trajr_ki_DHFR	p26|p28	2	DHFR_ki_trajr	DHFR
1xx00	0.970138	p26|p28_trajr_ki_DHFR	p26|p28	2	DHFR_ki_trajr	DHFR
1xx01	0.519381	p26|p28_trajr_ki_DHFR	p26|p28	2	DHFR_ki_trajr	DHFR
1xx10	0.649716	p26|p28_trajr_ki_DHFR	p26|p28	2	DHFR_ki_trajr	DHFR
1xx11	-0.834602	p26|p28_trajr_ki_DHFR	p26|p28	2	DHFR_ki_trajr	DHFR
0x0x0	0.509157	p26|p30_trajr_ki_DHFR	p26|p30	2	DHFR_ki_trajr	DHFR
0x0x1	1.26401	p26|p30_trajr_ki_DHFR	p26|p30	2	DHFR_ki_trajr	DHFR
0x1x0	-0.103235	p26|p30_trajr_ki_DHFR	p26|p30	2	DHFR_ki_trajr	DHFR
0x1x1	-0.107885	p26|p30_trajr_ki_DHFR	p26|p30	2	DHFR_ki_trajr	DHFR
1x0x0	-0.130417	p26|p30_trajr_ki_DHFR	p26|p30	2	DHFR_ki_trajr	DHFR
1x0x1	0.722971	p26|p30_trajr_ki_DHFR	p26|p30	2	DHFR_ki_trajr	DHFR
1x1x0	-0.450839	p26|p30_trajr_ki_DHFR	p26|p30	2	DHFR_ki_trajr	DHFR
1x1x1	-0.631012	p26|p30_trajr_ki_DHFR	p26|p30	2	DHFR_ki_trajr	DHFR
0x00x	0.341557	p26|p94_trajr_ki_DHFR	p26|p94	2	DHFR_ki_trajr	DHFR
0x01x	1.09641	p26|p94_trajr_ki_DHFR	p26|p94	2	DHFR_ki_trajr	DHFR
0x10x	0.427182	p26|p94_trajr_ki_DHFR	p26|p94	2	DHFR_ki_trajr	DHFR
0x11x	0.422532	p26|p94_trajr_ki_DHFR	p26|p94	2	DHFR_ki_trajr	DHFR
1x00x	0.546081	p26|p94_trajr_ki_DHFR	p26|p94	2	DHFR_ki_trajr	DHFR
1x01x	1.39947	p26|p94_trajr_ki_DHFR	p26|p94	2	DHFR_ki_trajr	DHFR
1x10x	0.0953244	p26|p94_trajr_ki_DHFR	p26|p94	2	DHFR_ki_trajr	DHFR
1x11x	-0.0848493	p26|p94_trajr_ki_DHFR	p26|p94	2	DHFR_ki_trajr	DHFR
00xx0	0.943884	p28|p30_trajr_ki_DHFR	p28|p30	2	DHFR_ki_trajr	DHFR
00xx1	0.395635	p28|p30_trajr_ki_DHFR	p28|p30	2	DHFR_ki_trajr	DHFR
01xx0	0.331492	p28|p30_trajr_ki_DHFR	p28|p30	2	DHFR_ki_trajr	DHFR
01xx1	-0.976264	p28|p30_trajr_ki_DHFR	p28|p30	2	DHFR_ki_trajr	DHFR
10xx0	0.27048	p28|p30_trajr_ki_DHFR	p28|p30	2	DHFR_ki_trajr	DHFR
10xx1	0.743026	p28|p30_trajr_ki_DHFR	p28|p30	2	DHFR_ki_trajr	DHFR
11xx0	-0.0499422	p28|p30_trajr_ki_DHFR	p28|p30	2	DHFR_ki_trajr	DHFR
11xx1	-0.610957	p28|p30_trajr_ki_DHFR	p28|p30	2	DHFR_ki_trajr	DHFR
00x0x	0.809564	p28|p94_trajr_ki_DHFR	p28|p94	2	DHFR_ki_trajr	DHFR
00x1x	0.261315	p28|p94_trajr_ki_DHFR	p28|p94	2	DHFR_ki_trajr	DHFR
01x0x	0.895189	p28|p94_trajr_ki_DHFR	p28|p94	2	DHFR_ki_trajr	DHFR
01x1x	-0.412567	p28|p94_trajr_ki_DHFR	p28|p94	2	DHFR_ki_trajr	DHFR
10x0x	-0.125862	p28|p94_trajr_ki_DHFR	p28|p94	2	DHFR_ki_trajr	DHFR
10x1x	0.346685	p28|p94_trajr_ki_DHFR	p28|p94	2	DHFR_ki_trajr	DHFR
11x0x	-0.576619	p28|p94_trajr_ki_DHFR	p28|p94	2	DHFR_ki_trajr	DHFR
11x1x	-1.13763	p28|p94_trajr_ki_DHFR	p28|p94	2	DHFR_ki_trajr	DHFR
000xx	0.138082	p30|p94_trajr_ki_DHFR	p30|p94	2	DHFR_ki_trajr	DHFR
001xx	-0.410166	p30|p94_trajr_ki_DHFR	p30|p94	2	DHFR_ki_trajr	DHFR
010xx	0.892938	p30|p94_trajr_ki_DHFR	p30|p94	2	DHFR_ki_trajr	DHFR
011xx	-0.414817	p30|p94_trajr_ki_DHFR	p30|p94	2	DHFR_ki_trajr	DHFR
100xx	-0.430399	p30|p94_trajr_ki_DHFR	p30|p94	2	DHFR_ki_trajr	DHFR
101xx	0.0421477	p30|p94_trajr_ki_DHFR	p30|p94	2	DHFR_ki_trajr	DHFR
110xx	0.422989	p30|p94_trajr_ki_DHFR	p30|p94	2	DHFR_ki_trajr	DHFR
111xx	-0.138026	p30|p94_trajr_ki_DHFR	p30|p94	2	DHFR_ki_trajr	DHFR
xxx00	0.521893	p21|p26|p28_trajr_ki_DHFR	p21|p26|p28	3	DHFR_ki_trajr	DHFR
xxx01	-0.0144892	p21|p26|p28_trajr_ki_DHFR	p21|p26|p28	3	DHFR_ki_trajr	DHFR
xxx10	0.813863	p21|p26|p28_trajr_ki_DHFR	p21|p26|p28	3	DHFR_ki_trajr	DHFR
xxx11	0.00342648	p21|p26|p28_trajr_ki_DHFR	p21|p26|p28	3	DHFR_ki_trajr	DHFR
xx0x0	-0.639574	p21|p26|p30_trajr_ki_DHFR	p21|p26|p30	3	DHFR_ki_trajr	DHFR
xx0x1	-0.541043	p21|p26|p30_trajr_ki_DHFR	p21|p26|p30	3	DHFR_ki_trajr	DHFR
xx1x0	-0.347604	p21|p26|p30_trajr_ki_DHFR	p21|p26|p30	3	DHFR_ki_trajr	DHFR
xx1x1	-0.523127	p21|p26|p30_trajr_ki_DHFR	p21|p26|p30	3	DHFR_ki_trajr	DHFR
xx00x	0.204524	p21|p26|p94_trajr_ki_DHFR	p21|p26|p94	3	DHFR_ki_trajr	DHFR
xx01x	0.303055	p21|p26|p94_trajr_ki_DHFR	p21|p26|p94	3	DHFR_ki_trajr	DHFR
xx10x	-0.331858	p21|p26|p94_trajr_ki_DHFR	p21|p26|p94	3	DHFR_ki_trajr	DHFR
xx11x	-0.507381	p21|p26|p94_trajr_ki_DHFR	p21|p26|p94	3	DHFR_ki_trajr	DHFR
x0xx0	-0.673404	p21|p28|p30_trajr_ki_DHFR	p21|p28|p30	3	DHFR_ki_trajr	DHFR
x0xx1	0.347391	p21|p28|p30_trajr_ki_DHFR	p21|p28|p30	3	DHFR_ki_trajr	DHFR
x1xx0	-0.381434	p21|p28|p30_trajr_ki_DHFR	p21|p28|p30	3	DHFR_ki_trajr	DHFR
x1xx1	0.365307	p21|p28|p30_trajr_ki_DHFR	p21|p28|p30	3	DHFR_ki_trajr	DHFR
x0x0x	-0.935425	p21|p28|p94_trajr_ki_DHFR	p21|p28|p94	3	DHFR_ki_trajr	DHFR
x0x1x	0.08537	p21|p28|p94_trajr_ki_DHFR	p21|p28|p94	3	DHFR_ki_trajr	DHFR
x1x0x	-1.47181	p21|p28|p94_trajr_ki_DHFR	p21|p28|p94	3	DHFR_ki_trajr	DHFR
x1x1x	-0.725067	p21|p28|p94_trajr_ki_DHFR	p21|p28|p94	3	DHFR_ki_trajr	DHFR
x00xx	-0.568481	p21|p30|p94_trajr_ki_DHFR	p21|p30|p94	3	DHFR_ki_trajr	DHFR
x01xx	0.452314	p21|p30|p94_trajr_ki_DHFR	p21|p30|p94	3	DHFR_ki_trajr	DHFR
x10xx	-0.46995	p21|p30|p94_trajr_ki_DHFR	p21|p30|p94	3	DHFR_ki_trajr	DHFR
x11xx	0.276791	p21|p30|p94_trajr_ki_DHFR	p21|p30|p94	3	DHFR_ki_trajr	DHFR
0xxx0	-0.612392	p26|p28|p30_trajr_ki_DHFR	p26|p28|p30	3	DHFR_ki_trajr	DHFR
0xxx1	-1.3719	p26|p28|p30_trajr_ki_DHFR	p26|p28|p30	3	DHFR_ki_trajr	DHFR
1xxx0	-0.320422	p26|p28|p30_trajr_ki_DHFR	p26|p28|p30	3	DHFR_ki_trajr	DHFR
1xxx1	-1.35398	p26|p28|p30_trajr_ki_DHFR	p26|p28|p30	3	DHFR_ki_trajr	DHFR
0xx0x	0.085625	p26|p28|p94_trajr_ki_DHFR	p26|p28|p94	3	DHFR_ki_trajr	DHFR
0xx1x	-0.673882	p26|p28|p94_trajr_ki_DHFR	p26|p28|p94	3	DHFR_ki_trajr	DHFR
1xx0x	-0.450757	p26|p28|p94_trajr_ki_DHFR	p26|p28|p94	3	DHFR_ki_trajr	DHFR
1xx1x	-1.48432	p26|p28|p94_trajr_ki_DHFR	p26|p28|p94	3	DHFR_ki_trajr	DHFR
0x0xx	0.754856	p26|p30|p94_trajr_ki_DHFR	p26|p30|p94	3	DHFR_ki_trajr	DHFR
0x1xx	-0.00465045	p26|p30|p94_trajr_ki_DHFR	p26|p30|p94	3	DHFR_ki_trajr	DHFR
1x0xx	0.853387	p26|p30|p94_trajr_ki_DHFR	p26|p30|p94	3	DHFR_ki_trajr	DHFR
1x1xx	-0.180174	p26|p30|p94_trajr_ki_DHFR	p26|p30|p94	3	DHFR_ki_trajr	DHFR
00xxx	-0.548249	p28|p30|p94_trajr_ki_DHFR	p28|p30|p94	3	DHFR_ki_trajr	DHFR
01xxx	-1.30776	p28|p30|p94_trajr_ki_DHFR	p28|p30|p94	3	DHFR_ki_trajr	DHFR
10xxx	0.472547	p28|p30|p94_trajr_ki_DHFR	p28|p30|p94	3	DHFR_ki_trajr	DHFR
11xxx	-0.561015	p28|p30|p94_trajr_ki_DHFR	p28|p30|p94	3	DHFR_ki_trajr	DHFR
xxxx0	0.29197	p21|p26|p28|p30_trajr_ki_DHFR	p21|p26|p28|p30	4	DHFR_ki_trajr	DHFR
xxxx1	0.0179157	p21|p26|p28|p30_trajr_ki_DHFR	p21|p26|p28|p30	4	DHFR_ki_trajr	DHFR
xxx0x	-0.536382	p21|p26|p28|p94_trajr_ki_DHFR	p21|p26|p28|p94	4	DHFR_ki_trajr	DHFR
xxx1x	-0.810437	p21|p26|p28|p94_trajr_ki_DHFR	p21|p26|p28|p94	4	DHFR_ki_trajr	DHFR
xx0xx	0.0985313	p21|p26|p30|p94_trajr_ki_DHFR	p21|p26|p30|p94	4	DHFR_ki_trajr	DHFR
xx1xx	-0.175523	p21|p26|p30|p94_trajr_ki_DHFR	p21|p26|p30|p94	4	DHFR_ki_trajr	DHFR
x0xxx	1.0208	p21|p28|p30|p94_trajr_ki_DHFR	p21|p28|p30|p94	4	DHFR_ki_trajr	DHFR
x1xxx	0.746741	p21|p28|p30|p94_trajr_ki_DHFR	p21|p28|p30|p94	4	DHFR_ki_trajr	DHFR
0xxxx	-0.759507	p26|p28|p30|p94_trajr_ki_DHFR	p26|p28|p30|p94	4	DHFR_ki_trajr	DHFR
1xxxx	-1.03356	p26|p28|p30|p94_trajr_ki_DHFR	p26|p28|p30|p94	4	DHFR_ki_trajr	DHFR
xxxxx	-0.274055	p21|p26|p28|p30|p94_trajr_ki_DHFR	p21|p26|p28|p30|p94	5	DHFR_ki_trajr	DHFR
xx000	-0.173952	p72|p193_CaPTM_catact_MPH	p72|p193	2	MPH_catact_CaPTM	MPH
xx001	0.752505	p72|p193_CaPTM_catact_MPH	p72|p193	2	MPH_catact_CaPTM	MPH
xx010	-0.180625	p72|p193_CaPTM_catact_MPH	p72|p193	2	MPH_catact_CaPTM	MPH
xx011	0.471145	p72|p193_CaPTM_catact_MPH	p72|p193	2	MPH_catact_CaPTM	MPH
xx100	-0.104887	p72|p193_CaPTM_catact_MPH	p72|p193	2	MPH_catact_CaPTM	MPH
xx101	0.530652	p72|p193_CaPTM_catact_MPH	p72|p193	2	MPH_catact_CaPTM	MPH
xx110	0.446698	p72|p193_CaPTM_catact_MPH	p72|p193	2	MPH_catact_CaPTM	MPH
xx111	1.2125	p72|p193_CaPTM_catact_MPH	p72|p193	2	MPH_catact_CaPTM	MPH
x0x00	-1	p72|p258_CaPTM_catact_MPH	p72|p258	2	MPH_catact_CaPTM	MPH
x0x01	-0.328092	p72|p258_CaPTM_catact_MPH	p72|p258	2	MPH_catact_CaPTM	MPH
x0x10	-1.56294	p72|p258_CaPTM_catact_MPH	p72|p258	2	MPH_catact_CaPTM	MPH
x0x11	-1.19568	p72|p258_CaPTM_catact_MPH	p72|p258	2	MPH_catact_CaPTM	MPH
x1x00	-0.930936	p72|p258_CaPTM_catact_MPH	p72|p258	2	MPH_catact_CaPTM	MPH
x1x01	-0.549945	p72|p258_CaPTM_catact_MPH	p72|p258	2	MPH_catact_CaPTM	MPH
x1x10	-0.935613	p72|p258_CaPTM_catact_MPH	p72|p258	2	MPH_catact_CaPTM	MPH
x1x11	-0.454328	p72|p258_CaPTM_catact_MPH	p72|p258	2	MPH_catact_CaPTM	MPH
x00x0	-0.0279367	p72|p271_CaPTM_catact_MPH	p72|p271	2	MPH_catact_CaPTM	MPH
x00x1	0.59479	p72|p271_CaPTM_catact_MPH	p72|p271	2	MPH_catact_CaPTM	MPH
x01x0	-0.590873	p72|p271_CaPTM_catact_MPH	p72|p271	2	MPH_catact_CaPTM	MPH
x01x1	-0.2728	p72|p271_CaPTM_catact_MPH	p72|p271	2	MPH_catact_CaPTM	MPH
x10x0	-0.0346102	p72|p271_CaPTM_catact_MPH	p72|p271	2	MPH_catact_CaPTM	MPH
x10x1	0.31343	p72|p271_CaPTM_catact_MPH	p72|p271	2	MPH_catact_CaPTM	MPH
x11x0	-0.0392874	p72|p271_CaPTM_catact_MPH	p72|p271	2	MPH_catact_CaPTM	MPH
x11x1	0.409047	p72|p271_CaPTM_catact_MPH	p72|p271	2	MPH_catact_CaPTM	MPH
x000x	-0.752255	p72|p273_CaPTM_catact_MPH	p72|p273	2	MPH_catact_CaPTM	MPH
x001x	-0.129528	p72|p273_CaPTM_catact_MPH	p72|p273	2	MPH_catact_CaPTM	MPH
x010x	-0.0803469	p72|p273_CaPTM_catact_MPH	p72|p273	2	MPH_catact_CaPTM	MPH
x011x	0.237727	p72|p273_CaPTM_catact_MPH	p72|p273	2	MPH_catact_CaPTM	MPH
x100x	0.174202	p72|p273_CaPTM_catact_MPH	p72|p273	2	MPH_catact_CaPTM	MPH
x101x	0.522242	p72|p273_CaPTM_catact_MPH	p72|p273	2	MPH_catact_CaPTM	MPH
x110x	0.555192	p72|p273_CaPTM_catact_MPH	p72|p273	2	MPH_catact_CaPTM	MPH
x111x	1.00353	p72|p273_CaPTM_catact_MPH	p72|p273	2	MPH_catact_CaPTM	MPH
0xx00	0.190415	p193|p258_CaPTM_catact_MPH	p193|p258	2	MPH_catact_CaPTM	MPH
0xx01	0.186598	p193|p258_CaPTM_catact_MPH	p193|p258	2	MPH_catact_CaPTM	MPH
0xx10	-0.33313	p193|p258_CaPTM_catact_MPH	p193|p258	2	MPH_catact_CaPTM	MPH
0xx11	-0.529034	p193|p258_CaPTM_catact_MPH	p193|p258	2	MPH_catact_CaPTM	MPH
1xx00	0.259479	p193|p258_CaPTM_catact_MPH	p193|p258	2	MPH_catact_CaPTM	MPH
1xx01	-0.0352546	p193|p258_CaPTM_catact_MPH	p193|p258	2	MPH_catact_CaPTM	MPH
1xx10	0.294193	p193|p258_CaPTM_catact_MPH	p193|p258	2	MPH_catact_CaPTM	MPH
1xx11	0.21232	p193|p258_CaPTM_catact_MPH	p193|p258	2	MPH_catact_CaPTM	MPH
0x0x0	0.294156	p193|p271_CaPTM_catact_MPH	p193|p271	2	MPH_catact_CaPTM	MPH
0x0x1	0.303654	p193|p271_CaPTM_catact_MPH	p193|p271	2	MPH_catact_CaPTM	MPH
0x1x0	-0.229389	p193|p271_CaPTM_catact_MPH	p193|p271	2	MPH_catact_CaPTM	MPH
0x1x1	-0.411978	p193|p271_CaPTM_catact_MPH	p193|p271	2	MPH_catact_CaPTM	MPH
1x0x0	0.287483	p193|p271_CaPTM_catact_MPH	p193|p271	2	MPH_catact_CaPTM	MPH
1x0x1	0.0222938	p193|p271_CaPTM_catact_MPH	p193|p271	2	MPH_catact_CaPTM	MPH
1x1x0	0.322197	p193|p271_CaPTM_catact_MPH	p193|p271	2	MPH_catact_CaPTM	MPH
1x1x1	0.269868	p193|p271_CaPTM_catact_MPH	p193|p271	2	MPH_catact_CaPTM	MPH
0x00x	0.0668541	p193|p273_CaPTM_catact_MPH	p193|p273	2	MPH_catact_CaPTM	MPH
0x01x	0.0763523	p193|p273_CaPTM_catact_MPH	p193|p273	2	MPH_catact_CaPTM	MPH
0x10x	0.063038	p193|p273_CaPTM_catact_MPH	p193|p273	2	MPH_catact_CaPTM	MPH
0x11x	-0.119551	p193|p273_CaPTM_catact_MPH	p193|p273	2	MPH_catact_CaPTM	MPH
1x00x	0.993311	p193|p273_CaPTM_catact_MPH	p193|p273	2	MPH_catact_CaPTM	MPH
1x01x	0.728122	p193|p273_CaPTM_catact_MPH	p193|p273	2	MPH_catact_CaPTM	MPH
1x10x	0.698577	p193|p273_CaPTM_catact_MPH	p193|p273	2	MPH_catact_CaPTM	MPH
1x11x	0.646248	p193|p273_CaPTM_catact_MPH	p193|p273	2	MPH_catact_CaPTM	MPH
00xx0	0.835447	p258|p271_CaPTM_catact_MPH	p258|p271	2	MPH_catact_CaPTM	MPH
00xx1	1.3854	p258|p271_CaPTM_catact_MPH	p258|p271	2	MPH_catact_CaPTM	MPH
01xx0	0.311902	p258|p271_CaPTM_catact_MPH	p258|p271	2	MPH_catact_CaPTM	MPH
01xx1	0.669766	p258|p271_CaPTM_catact_MPH	p258|p271	2	MPH_catact_CaPTM	MPH
10xx0	0.27251	p258|p271_CaPTM_catact_MPH	p258|p271	2	MPH_catact_CaPTM	MPH
10xx1	0.517808	p258|p271_CaPTM_catact_MPH	p258|p271	2	MPH_catact_CaPTM	MPH
11xx0	0.307225	p258|p271_CaPTM_catact_MPH	p258|p271	2	MPH_catact_CaPTM	MPH
11xx1	0.765383	p258|p271_CaPTM_catact_MPH	p258|p271	2	MPH_catact_CaPTM	MPH
00x0x	-0.547131	p258|p273_CaPTM_catact_MPH	p258|p273	2	MPH_catact_CaPTM	MPH
00x1x	0.00282024	p258|p273_CaPTM_catact_MPH	p258|p273	2	MPH_catact_CaPTM	MPH
01x0x	-0.550947	p258|p273_CaPTM_catact_MPH	p258|p273	2	MPH_catact_CaPTM	MPH
01x1x	-0.193084	p258|p273_CaPTM_catact_MPH	p258|p273	2	MPH_catact_CaPTM	MPH
10x0x	0.124777	p258|p273_CaPTM_catact_MPH	p258|p273	2	MPH_catact_CaPTM	MPH
10x1x	0.370075	p258|p273_CaPTM_catact_MPH	p258|p273	2	MPH_catact_CaPTM	MPH
11x0x	-0.169957	p258|p273_CaPTM_catact_MPH	p258|p273	2	MPH_catact_CaPTM	MPH
11x1x	0.288201	p258|p273_CaPTM_catact_MPH	p258|p273	2	MPH_catact_CaPTM	MPH
000xx	0.261939	p271|p273_CaPTM_catact_MPH	p271|p273	2	MPH_catact_CaPTM	MPH
001xx	0.811891	p271|p273_CaPTM_catact_MPH	p271|p273	2	MPH_catact_CaPTM	MPH
010xx	0.271437	p271|p273_CaPTM_catact_MPH	p271|p273	2	MPH_catact_CaPTM	MPH
011xx	0.629301	p271|p273_CaPTM_catact_MPH	p271|p273	2	MPH_catact_CaPTM	MPH
100xx	0.884666	p271|p273_CaPTM_catact_MPH	p271|p273	2	MPH_catact_CaPTM	MPH
101xx	1.12996	p271|p273_CaPTM_catact_MPH	p271|p273	2	MPH_catact_CaPTM	MPH
110xx	0.619478	p271|p273_CaPTM_catact_MPH	p271|p273	2	MPH_catact_CaPTM	MPH
111xx	1.07764	p271|p273_CaPTM_catact_MPH	p271|p273	2	MPH_catact_CaPTM	MPH
xxx00	0.0690642	p72|p193|p258_CaPTM_catact_MPH	p72|p193|p258	3	MPH_catact_CaPTM	MPH
xxx01	-0.221853	p72|p193|p258_CaPTM_catact_MPH	p72|p193|p258	3	MPH_catact_CaPTM	MPH
xxx10	0.627323	p72|p193|p258_CaPTM_catact_MPH	p72|p193|p258	3	MPH_catact_CaPTM	MPH
xxx11	0.741354	p72|p193|p258_CaPTM_catact_MPH	p72|p193|p258	3	MPH_catact_CaPTM	MPH
xx0x0	-0.00667349	p72|p193|p271_CaPTM_catact_MPH	p72|p193|p271	3	MPH_catact_CaPTM	MPH
xx0x1	-0.28136	p72|p193|p271_CaPTM_catact_MPH	p72|p193|p271	3	MPH_catact_CaPTM	MPH
xx1x0	0.551586	p72|p193|p271_CaPTM_catact_MPH	p72|p193|p271	3	MPH_catact_CaPTM	MPH
xx1x1	0.681846	p72|p193|p271_CaPTM_catact_MPH	p72|p193|p271	3	MPH_catact_CaPTM	MPH
xx00x	0.926456	p72|p193|p273_CaPTM_catact_MPH	p72|p193|p273	3	MPH_catact_CaPTM	MPH
xx01x	0.65177	p72|p193|p273_CaPTM_catact_MPH	p72|p193|p273	3	MPH_catact_CaPTM	MPH
xx10x	0.635539	p72|p193|p273_CaPTM_catact_MPH	p72|p193|p273	3	MPH_catact_CaPTM	MPH
xx11x	0.7658	p72|p193|p273_CaPTM_catact_MPH	p72|p193|p273	3	MPH_catact_CaPTM	MPH
x0xx0	-0.562936	p72|p258|p271_CaPTM_catact_MPH	p72|p258|p271	3	MPH_catact_CaPTM	MPH
x0xx1	-0.86759	p72|p258|p271_CaPTM_catact_MPH	p72|p258|p271	3	MPH_catact_CaPTM	MPH
x1xx0	-0.00467717	p72|p258|p271_CaPTM_catact_MPH	p72|p258|p271	3	MPH_catact_CaPTM	MPH
x1xx1	0.0956167	p72|p258|p271_CaPTM_catact_MPH	p72|p258|p271	3	MPH_catact_CaPTM	MPH
x0x0x	0.671908	p72|p258|p273_CaPTM_catact_MPH	p72|p258|p273	3	MPH_catact_CaPTM	MPH
x0x1x	0.367254	p72|p258|p273_CaPTM_catact_MPH	p72|p258|p273	3	MPH_catact_CaPTM	MPH
x1x0x	0.380991	p72|p258|p273_CaPTM_catact_MPH	p72|p258|p273	3	MPH_catact_CaPTM	MPH
x1x1x	0.481285	p72|p258|p273_CaPTM_catact_MPH	p72|p258|p273	3	MPH_catact_CaPTM	MPH
x00xx	0.622727	p72|p271|p273_CaPTM_catact_MPH	p72|p271|p273	3	MPH_catact_CaPTM	MPH
x01xx	0.318073	p72|p271|p273_CaPTM_catact_MPH	p72|p271|p273	3	MPH_catact_CaPTM	MPH
x10xx	0.34804	p72|p271|p273_CaPTM_catact_MPH	p72|p271|p273	3	MPH_catact_CaPTM	MPH
x11xx	0.448334	p72|p271|p273_CaPTM_catact_MPH	p72|p271|p273	3	MPH_catact_CaPTM	MPH
0xxx0	-0.523545	p193|p258|p271_CaPTM_catact_MPH	p193|p258|p271	3	MPH_catact_CaPTM	MPH
0xxx1	-0.715632	p193|p258|p271_CaPTM_catact_MPH	p193|p258|p271	3	MPH_catact_CaPTM	MPH
1xxx0	0.0347146	p193|p258|p271_CaPTM_catact_MPH	p193|p258|p271	3	MPH_catact_CaPTM	MPH
1xxx1	0.247574	p193|p258|p271_CaPTM_catact_MPH	p193|p258|p271	3	MPH_catact_CaPTM	MPH
0xx0x	-0.0038161	p193|p258|p273_CaPTM_catact_MPH	p193|p258|p273	3	MPH_catact_CaPTM	MPH
0xx1x	-0.195904	p193|p258|p273_CaPTM_catact_MPH	p193|p258|p273	3	MPH_catact_CaPTM	MPH
1xx0x	-0.294733	p193|p258|p273_CaPTM_catact_MPH	p193|p258|p273	3	MPH_catact_CaPTM	MPH
1xx1x	-0.0818735	p193|p258|p273_CaPTM_catact_MPH	p193|p258|p273	3	MPH_catact_CaPTM	MPH
0x0xx	0.00949816	p193|p271|p273_CaPTM_catact_MPH	p193|p271|p273	3	MPH_catact_CaPTM	MPH
0x1xx	-0.182589	p193|p271|p273_CaPTM_catact_MPH	p193|p271|p273	3	MPH_catact_CaPTM	MPH
1x0xx	-0.265189	p193|p271|p273_CaPTM_catact_MPH	p193|p271|p273	3	MPH_catact_CaPTM	MPH
1x1xx	-0.0523289	p193|p271|p273_CaPTM_catact_MPH	p193|p271|p273	3	MPH_catact_CaPTM	MPH
00xxx	0.549952	p258|p271|p273_CaPTM_catact_MPH	p258|p271|p273	3	MPH_catact_CaPTM	MPH
01xxx	0.357864	p258|p271|p273_CaPTM_catact_MPH	p258|p271|p273	3	MPH_catact_CaPTM	MPH
10xxx	0.245298	p258|p271|p273_CaPTM_catact_MPH	p258|p271|p273	3	MPH_catact_CaPTM	MPH
11xxx	0.458158	p258|p271|p273_CaPTM_catact_MPH	p258|p271|p273	3	MPH_catact_CaPTM	MPH
xxxx0	0.558259	p72|p193|p258|p271_CaPTM_catact_MPH	p72|p193|p258|p271	4	MPH_catact_CaPTM	MPH
xxxx1	0.963207	p72|p193|p258|p271_CaPTM_catact_MPH	p72|p193|p258|p271	4	MPH_catact_CaPTM	MPH
xxx0x	-0.290917	p72|p193|p258|p273_CaPTM_catact_MPH	p72|p193|p258|p273	4	MPH_catact_CaPTM	MPH
xxx1x	0.11403	p72|p193|p258|p273_CaPTM_catact_MPH	p72|p193|p258|p273	4	MPH_catact_CaPTM	MPH
xx0xx	-0.274687	p72|p193|p271|p273_CaPTM_catact_MPH	p72|p193|p271|p273	4	MPH_catact_CaPTM	MPH
xx1xx	0.130261	p72|p193|p271|p273_CaPTM_catact_MPH	p72|p193|p271|p273	4	MPH_catact_CaPTM	MPH
x0xxx	-0.304654	p72|p258|p271|p273_CaPTM_catact_MPH	p72|p258|p271|p273	4	MPH_catact_CaPTM	MPH
x1xxx	0.100294	p72|p258|p271|p273_CaPTM_catact_MPH	p72|p258|p271|p273	4	MPH_catact_CaPTM	MPH
0xxxx	-0.192088	p193|p258|p271|p273_CaPTM_catact_MPH	p193|p258|p271|p273	4	MPH_catact_CaPTM	MPH
1xxxx	0.21286	p193|p258|p271|p273_CaPTM_catact_MPH	p193|p258|p271|p273	4	MPH_catact_CaPTM	MPH
xxxxx	0.404947	p72|p193|p258|p271|p273_CaPTM_catact_MPH	p72|p193|p258|p271|p273	5	MPH_catact_CaPTM	MPH
xx000	-0.179466	p72|p193_CdPTM_catact_MPH	p72|p193	2	MPH_catact_CdPTM	MPH
xx001	-0.292899	p72|p193_CdPTM_catact_MPH	p72|p193	2	MPH_catact_CdPTM	MPH
xx010	0.0925452	p72|p193_CdPTM_catact_MPH	p72|p193	2	MPH_catact_CdPTM	MPH
xx011	0.229608	p72|p193_CdPTM_catact_MPH	p72|p193	2	MPH_catact_CdPTM	MPH
xx100	0.0175976	p72|p193_CdPTM_catact_MPH	p72|p193	2	MPH_catact_CdPTM	MPH
xx101	0.3247	p72|p193_CdPTM_catact_MPH	p72|p193	2	MPH_catact_CdPTM	MPH
xx110	0.100832	p72|p193_CdPTM_catact_MPH	p72|p193	2	MPH_catact_CdPTM	MPH
xx111	0.282065	p72|p193_CdPTM_catact_MPH	p72|p193	2	MPH_catact_CdPTM	MPH
x0x00	-0.662624	p72|p258_CdPTM_catact_MPH	p72|p258	2	MPH_catact_CdPTM	MPH
x0x01	-0.450203	p72|p258_CdPTM_catact_MPH	p72|p258	2	MPH_catact_CdPTM	MPH
x0x10	-0.29639	p72|p258_CdPTM_catact_MPH	p72|p258	2	MPH_catact_CdPTM	MPH
x0x11	-0.083748	p72|p258_CdPTM_catact_MPH	p72|p258	2	MPH_catact_CdPTM	MPH
x1x00	-0.46556	p72|p258_CdPTM_catact_MPH	p72|p258	2	MPH_catact_CdPTM	MPH
x1x01	0.167396	p72|p258_CdPTM_catact_MPH	p72|p258	2	MPH_catact_CdPTM	MPH
x1x10	-0.288103	p72|p258_CdPTM_catact_MPH	p72|p258	2	MPH_catact_CdPTM	MPH
x1x11	-0.0312915	p72|p258_CdPTM_catact_MPH	p72|p258	2	MPH_catact_CdPTM	MPH
x00x0	-0.229174	p72|p271_CdPTM_catact_MPH	p72|p271	2	MPH_catact_CdPTM	MPH
x00x1	0.101508	p72|p271_CdPTM_catact_MPH	p72|p271	2	MPH_catact_CdPTM	MPH
x01x0	0.13706	p72|p271_CdPTM_catact_MPH	p72|p271	2	MPH_catact_CdPTM	MPH
x01x1	0.467963	p72|p271_CdPTM_catact_MPH	p72|p271	2	MPH_catact_CdPTM	MPH
x10x0	0.042838	p72|p271_CdPTM_catact_MPH	p72|p271	2	MPH_catact_CdPTM	MPH
x10x1	0.624015	p72|p271_CdPTM_catact_MPH	p72|p271	2	MPH_catact_CdPTM	MPH
x11x0	0.220295	p72|p271_CdPTM_catact_MPH	p72|p271	2	MPH_catact_CdPTM	MPH
x11x1	0.425328	p72|p271_CdPTM_catact_MPH	p72|p271	2	MPH_catact_CdPTM	MPH
x000x	-0.485079	p72|p273_CdPTM_catact_MPH	p72|p273	2	MPH_catact_CdPTM	MPH
x001x	-0.154397	p72|p273_CdPTM_catact_MPH	p72|p273	2	MPH_catact_CdPTM	MPH
x010x	-0.272658	p72|p273_CdPTM_catact_MPH	p72|p273	2	MPH_catact_CdPTM	MPH
x011x	0.0582449	p72|p273_CdPTM_catact_MPH	p72|p273	2	MPH_catact_CdPTM	MPH
x100x	-0.598511	p72|p273_CdPTM_catact_MPH	p72|p273	2	MPH_catact_CdPTM	MPH
x101x	-0.0173341	p72|p273_CdPTM_catact_MPH	p72|p273	2	MPH_catact_CdPTM	MPH
x110x	0.0344444	p72|p273_CdPTM_catact_MPH	p72|p273	2	MPH_catact_CdPTM	MPH
x111x	0.239477	p72|p273_CdPTM_catact_MPH	p72|p273	2	MPH_catact_CdPTM	MPH
0xx00	-0.0264749	p193|p258_CdPTM_catact_MPH	p193|p258	2	MPH_catact_CdPTM	MPH
0xx01	-0.0620369	p193|p258_CdPTM_catact_MPH	p193|p258	2	MPH_catact_CdPTM	MPH
0xx10	-0.0899958	p193|p258_CdPTM_catact_MPH	p193|p258	2	MPH_catact_CdPTM	MPH
0xx11	0.13693	p193|p258_CdPTM_catact_MPH	p193|p258	2	MPH_catact_CdPTM	MPH
1xx00	0.170589	p193|p258_CdPTM_catact_MPH	p193|p258	2	MPH_catact_CdPTM	MPH
1xx01	0.555562	p193|p258_CdPTM_catact_MPH	p193|p258	2	MPH_catact_CdPTM	MPH
1xx10	-0.0817087	p193|p258_CdPTM_catact_MPH	p193|p258	2	MPH_catact_CdPTM	MPH
1xx11	0.189387	p193|p258_CdPTM_catact_MPH	p193|p258	2	MPH_catact_CdPTM	MPH
0x0x0	-0.0303973	p193|p271_CdPTM_catact_MPH	p193|p271	2	MPH_catact_CdPTM	MPH
0x0x1	-0.10393	p193|p271_CdPTM_catact_MPH	p193|p271	2	MPH_catact_CdPTM	MPH
0x1x0	-0.0939182	p193|p271_CdPTM_catact_MPH	p193|p271	2	MPH_catact_CdPTM	MPH
0x1x1	0.0950371	p193|p271_CdPTM_catact_MPH	p193|p271	2	MPH_catact_CdPTM	MPH
1x0x0	0.241614	p193|p271_CdPTM_catact_MPH	p193|p271	2	MPH_catact_CdPTM	MPH
1x0x1	0.418577	p193|p271_CdPTM_catact_MPH	p193|p271	2	MPH_catact_CdPTM	MPH
1x1x0	-0.0106834	p193|p271_CdPTM_catact_MPH	p193|p271	2	MPH_catact_CdPTM	MPH
1x1x1	0.0524019	p193|p271_CdPTM_catact_MPH	p193|p271	2	MPH_catact_CdPTM	MPH
0x00x	0.0971815	p193|p273_CdPTM_catact_MPH	p193|p273	2	MPH_catact_CdPTM	MPH
0x01x	0.0236491	p193|p273_CdPTM_catact_MPH	p193|p273	2	MPH_catact_CdPTM	MPH
0x10x	0.0616196	p193|p273_CdPTM_catact_MPH	p193|p273	2	MPH_catact_CdPTM	MPH
0x11x	0.250575	p193|p273_CdPTM_catact_MPH	p193|p273	2	MPH_catact_CdPTM	MPH
1x00x	-0.016251	p193|p273_CdPTM_catact_MPH	p193|p273	2	MPH_catact_CdPTM	MPH
1x01x	0.160712	p193|p273_CdPTM_catact_MPH	p193|p273	2	MPH_catact_CdPTM	MPH
1x10x	0.368722	p193|p273_CdPTM_catact_MPH	p193|p273	2	MPH_catact_CdPTM	MPH
1x11x	0.431807	p193|p273_CdPTM_catact_MPH	p193|p273	2	MPH_catact_CdPTM	MPH
00xx0	-0.595425	p258|p271_CdPTM_catact_MPH	p258|p271	2	MPH_catact_CdPTM	MPH
00xx1	-0.502854	p258|p271_CdPTM_catact_MPH	p258|p271	2	MPH_catact_CdPTM	MPH
01xx0	-0.658945	p258|p271_CdPTM_catact_MPH	p258|p271	2	MPH_catact_CdPTM	MPH
01xx1	-0.303887	p258|p271_CdPTM_catact_MPH	p258|p271	2	MPH_catact_CdPTM	MPH
10xx0	-0.229191	p258|p271_CdPTM_catact_MPH	p258|p271	2	MPH_catact_CdPTM	MPH
10xx1	-0.136399	p258|p271_CdPTM_catact_MPH	p258|p271	2	MPH_catact_CdPTM	MPH
11xx0	-0.481489	p258|p271_CdPTM_catact_MPH	p258|p271	2	MPH_catact_CdPTM	MPH
11xx1	-0.502575	p258|p271_CdPTM_catact_MPH	p258|p271	2	MPH_catact_CdPTM	MPH
00x0x	-0.0341077	p258|p273_CdPTM_catact_MPH	p258|p273	2	MPH_catact_CdPTM	MPH
00x1x	0.0584631	p258|p273_CdPTM_catact_MPH	p258|p273	2	MPH_catact_CdPTM	MPH
01x0x	-0.0696696	p258|p273_CdPTM_catact_MPH	p258|p273	2	MPH_catact_CdPTM	MPH
01x1x	0.285389	p258|p273_CdPTM_catact_MPH	p258|p273	2	MPH_catact_CdPTM	MPH
10x0x	0.178313	p258|p273_CdPTM_catact_MPH	p258|p273	2	MPH_catact_CdPTM	MPH
10x1x	0.271105	p258|p273_CdPTM_catact_MPH	p258|p273	2	MPH_catact_CdPTM	MPH
11x0x	0.563286	p258|p273_CdPTM_catact_MPH	p258|p273	2	MPH_catact_CdPTM	MPH
11x1x	0.5422	p258|p273_CdPTM_catact_MPH	p258|p273	2	MPH_catact_CdPTM	MPH
000xx	-0.275665	p271|p273_CdPTM_catact_MPH	p271|p273	2	MPH_catact_CdPTM	MPH
001xx	-0.183094	p271|p273_CdPTM_catact_MPH	p271|p273	2	MPH_catact_CdPTM	MPH
010xx	-0.349197	p271|p273_CdPTM_catact_MPH	p271|p273	2	MPH_catact_CdPTM	MPH
011xx	0.00586096	p271|p273_CdPTM_catact_MPH	p271|p273	2	MPH_catact_CdPTM	MPH
100xx	0.0550169	p271|p273_CdPTM_catact_MPH	p271|p273	2	MPH_catact_CdPTM	MPH
101xx	0.147809	p271|p273_CdPTM_catact_MPH	p271|p273	2	MPH_catact_CdPTM	MPH
110xx	0.23198	p271|p273_CdPTM_catact_MPH	p271|p273	2	MPH_catact_CdPTM	MPH
111xx	0.210894	p271|p273_CdPTM_catact_MPH	p271|p273	2	MPH_catact_CdPTM	MPH
xxx00	0.197064	p72|p193|p258_CdPTM_catact_MPH	p72|p193|p258	3	MPH_catact_CdPTM	MPH
xxx01	0.617599	p72|p193|p258_CdPTM_catact_MPH	p72|p193|p258	3	MPH_catact_CdPTM	MPH
xxx10	0.00828709	p72|p193|p258_CdPTM_catact_MPH	p72|p193|p258	3	MPH_catact_CdPTM	MPH
xxx11	0.0524565	p72|p193|p258_CdPTM_catact_MPH	p72|p193|p258	3	MPH_catact_CdPTM	MPH
xx0x0	0.272012	p72|p193|p271_CdPTM_catact_MPH	p72|p193|p271	3	MPH_catact_CdPTM	MPH
xx0x1	0.522507	p72|p193|p271_CdPTM_catact_MPH	p72|p193|p271	3	MPH_catact_CdPTM	MPH
xx1x0	0.0832347	p72|p193|p271_CdPTM_catact_MPH	p72|p193|p271	3	MPH_catact_CdPTM	MPH
xx1x1	-0.0426352	p72|p193|p271_CdPTM_catact_MPH	p72|p193|p271	3	MPH_catact_CdPTM	MPH
xx00x	-0.113433	p72|p193|p273_CdPTM_catact_MPH	p72|p193|p273	3	MPH_catact_CdPTM	MPH
xx01x	0.137063	p72|p193|p273_CdPTM_catact_MPH	p72|p193|p273	3	MPH_catact_CdPTM	MPH
xx10x	0.307102	p72|p193|p273_CdPTM_catact_MPH	p72|p193|p273	3	MPH_catact_CdPTM	MPH
xx11x	0.181232	p72|p193|p273_CdPTM_catact_MPH	p72|p193|p273	3	MPH_catact_CdPTM	MPH
x0xx0	0.366234	p72|p258|p271_CdPTM_catact_MPH	p72|p258|p271	3	MPH_catact_CdPTM	MPH
x0xx1	0.366455	p72|p258|p271_CdPTM_catact_MPH	p72|p258|p271	3	MPH_catact_CdPTM	MPH
x1xx0	0.177457	p72|p258|p271_CdPTM_catact_MPH	p72|p258|p271	3	MPH_catact_CdPTM	MPH
x1xx1	-0.198688	p72|p258|p271_CdPTM_catact_MPH	p72|p258|p271	3	MPH_catact_CdPTM	MPH
x0x0x	0.212421	p72|p258|p273_CdPTM_catact_MPH	p72|p258|p273	3	MPH_catact_CdPTM	MPH
x0x1x	0.212642	p72|p258|p273_CdPTM_catact_MPH	p72|p258|p273	3	MPH_catact_CdPTM	MPH
x1x0x	0.632956	p72|p258|p273_CdPTM_catact_MPH	p72|p258|p273	3	MPH_catact_CdPTM	MPH
x1x1x	0.256811	p72|p258|p273_CdPTM_catact_MPH	p72|p258|p273	3	MPH_catact_CdPTM	MPH
x00xx	0.330682	p72|p271|p273_CdPTM_catact_MPH	p72|p271|p273	3	MPH_catact_CdPTM	MPH
x01xx	0.330903	p72|p271|p273_CdPTM_catact_MPH	p72|p271|p273	3	MPH_catact_CdPTM	MPH
x10xx	0.581177	p72|p271|p273_CdPTM_catact_MPH	p72|p271|p273	3	MPH_catact_CdPTM	MPH
x11xx	0.205033	p72|p271|p273_CdPTM_catact_MPH	p72|p271|p273	3	MPH_catact_CdPTM	MPH
0xxx0	-0.0635209	p193|p258|p271_CdPTM_catact_MPH	p193|p258|p271	3	MPH_catact_CdPTM	MPH
0xxx1	0.198967	p193|p258|p271_CdPTM_catact_MPH	p193|p258|p271	3	MPH_catact_CdPTM	MPH
1xxx0	-0.252298	p193|p258|p271_CdPTM_catact_MPH	p193|p258|p271	3	MPH_catact_CdPTM	MPH
1xxx1	-0.366175	p193|p258|p271_CdPTM_catact_MPH	p193|p258|p271	3	MPH_catact_CdPTM	MPH
0xx0x	-0.035562	p193|p258|p273_CdPTM_catact_MPH	p193|p258|p273	3	MPH_catact_CdPTM	MPH
0xx1x	0.226926	p193|p258|p273_CdPTM_catact_MPH	p193|p258|p273	3	MPH_catact_CdPTM	MPH
1xx0x	0.384973	p193|p258|p273_CdPTM_catact_MPH	p193|p258|p273	3	MPH_catact_CdPTM	MPH
1xx1x	0.271095	p193|p258|p273_CdPTM_catact_MPH	p193|p258|p273	3	MPH_catact_CdPTM	MPH
0x0xx	-0.0735324	p193|p271|p273_CdPTM_catact_MPH	p193|p271|p273	3	MPH_catact_CdPTM	MPH
0x1xx	0.188955	p193|p271|p273_CdPTM_catact_MPH	p193|p271|p273	3	MPH_catact_CdPTM	MPH
1x0xx	0.176963	p193|p271|p273_CdPTM_catact_MPH	p193|p271|p273	3	MPH_catact_CdPTM	MPH
1x1xx	0.0630853	p193|p271|p273_CdPTM_catact_MPH	p193|p271|p273	3	MPH_catact_CdPTM	MPH
00xxx	0.0925708	p258|p271|p273_CdPTM_catact_MPH	p258|p271|p273	3	MPH_catact_CdPTM	MPH
01xxx	0.355058	p258|p271|p273_CdPTM_catact_MPH	p258|p271|p273	3	MPH_catact_CdPTM	MPH
10xxx	0.0927916	p258|p271|p273_CdPTM_catact_MPH	p258|p271|p273	3	MPH_catact_CdPTM	MPH
11xxx	-0.021086	p258|p271|p273_CdPTM_catact_MPH	p258|p271|p273	3	MPH_catact_CdPTM	MPH
xxxx0	-0.188777	p72|p193|p258|p271_CdPTM_catact_MPH	p72|p193|p258|p271	4	MPH_catact_CdPTM	MPH
xxxx1	-0.565142	p72|p193|p258|p271_CdPTM_catact_MPH	p72|p193|p258|p271	4	MPH_catact_CdPTM	MPH
xxx0x	0.420535	p72|p193|p258|p273_CdPTM_catact_MPH	p72|p193|p258|p273	4	MPH_catact_CdPTM	MPH
xxx1x	0.0441695	p72|p193|p258|p273_CdPTM_catact_MPH	p72|p193|p258|p273	4	MPH_catact_CdPTM	MPH
xx0xx	0.250495	p72|p193|p271|p273_CdPTM_catact_MPH	p72|p193|p271|p273	4	MPH_catact_CdPTM	MPH
xx1xx	-0.12587	p72|p193|p271|p273_CdPTM_catact_MPH	p72|p193|p271|p273	4	MPH_catact_CdPTM	MPH
x0xxx	0.000220886	p72|p258|p271|p273_CdPTM_catact_MPH	p72|p258|p271|p273	4	MPH_catact_CdPTM	MPH
x1xxx	-0.376144	p72|p258|p271|p273_CdPTM_catact_MPH	p72|p258|p271|p273	4	MPH_catact_CdPTM	MPH
0xxxx	0.262488	p193|p258|p271|p273_CdPTM_catact_MPH	p193|p258|p271|p273	4	MPH_catact_CdPTM	MPH
1xxxx	-0.113878	p193|p258|p271|p273_CdPTM_catact_MPH	p193|p258|p271|p273	4	MPH_catact_CdPTM	MPH
xxxxx	-0.376365	p72|p193|p258|p271|p273_CdPTM_catact_MPH	p72|p193|p258|p271|p273	5	MPH_catact_CdPTM	MPH
xx000	-0.0482977	p72|p193_CoPTM_catact_MPH	p72|p193	2	MPH_catact_CoPTM	MPH
xx001	0.573071	p72|p193_CoPTM_catact_MPH	p72|p193	2	MPH_catact_CoPTM	MPH
xx010	0.0165057	p72|p193_CoPTM_catact_MPH	p72|p193	2	MPH_catact_CoPTM	MPH
xx011	1.25	p72|p193_CoPTM_catact_MPH	p72|p193	2	MPH_catact_CoPTM	MPH
xx100	-0.0041481	p72|p193_CoPTM_catact_MPH	p72|p193	2	MPH_catact_CoPTM	MPH
xx101	0.852389	p72|p193_CoPTM_catact_MPH	p72|p193	2	MPH_catact_CoPTM	MPH
xx110	0.188126	p72|p193_CoPTM_catact_MPH	p72|p193	2	MPH_catact_CoPTM	MPH
xx111	0.798265	p72|p193_CoPTM_catact_MPH	p72|p193	2	MPH_catact_CoPTM	MPH
x0x00	-0.603486	p72|p258_CoPTM_catact_MPH	p72|p258	2	MPH_catact_CoPTM	MPH
x0x01	-0.448177	p72|p258_CoPTM_catact_MPH	p72|p258	2	MPH_catact_CoPTM	MPH
x0x10	-0.383848	p72|p258_CoPTM_catact_MPH	p72|p258	2	MPH_catact_CoPTM	MPH
x0x11	0.298844	p72|p258_CoPTM_catact_MPH	p72|p258	2	MPH_catact_CoPTM	MPH
x1x00	-0.559336	p72|p258_CoPTM_catact_MPH	p72|p258	2	MPH_catact_CoPTM	MPH
x1x01	-0.168858	p72|p258_CoPTM_catact_MPH	p72|p258	2	MPH_catact_CoPTM	MPH
x1x10	-0.212228	p72|p258_CoPTM_catact_MPH	p72|p258	2	MPH_catact_CoPTM	MPH
x1x11	-0.152886	p72|p258_CoPTM_catact_MPH	p72|p258	2	MPH_catact_CoPTM	MPH
x00x0	-0.300385	p72|p271_CoPTM_catact_MPH	p72|p271	2	MPH_catact_CoPTM	MPH
x00x1	0.123432	p72|p271_CoPTM_catact_MPH	p72|p271	2	MPH_catact_CoPTM	MPH
x01x0	-0.0807472	p72|p271_CoPTM_catact_MPH	p72|p271	2	MPH_catact_CoPTM	MPH
x01x1	0.870453	p72|p271_CoPTM_catact_MPH	p72|p271	2	MPH_catact_CoPTM	MPH
x10x0	-0.235581	p72|p271_CoPTM_catact_MPH	p72|p271	2	MPH_catact_CoPTM	MPH
x10x1	0.800357	p72|p271_CoPTM_catact_MPH	p72|p271	2	MPH_catact_CoPTM	MPH
x11x0	0.111527	p72|p271_CoPTM_catact_MPH	p72|p271	2	MPH_catact_CoPTM	MPH
x11x1	0.816329	p72|p271_CoPTM_catact_MPH	p72|p271	2	MPH_catact_CoPTM	MPH
x000x	-0.40632	p72|p273_CoPTM_catact_MPH	p72|p273	2	MPH_catact_CoPTM	MPH
x001x	0.017497	p72|p273_CoPTM_catact_MPH	p72|p273	2	MPH_catact_CoPTM	MPH
x010x	-0.251011	p72|p273_CoPTM_catact_MPH	p72|p273	2	MPH_catact_CoPTM	MPH
x011x	0.700189	p72|p273_CoPTM_catact_MPH	p72|p273	2	MPH_catact_CoPTM	MPH
x100x	0.215048	p72|p273_CoPTM_catact_MPH	p72|p273	2	MPH_catact_CoPTM	MPH
x101x	1.25099	p72|p273_CoPTM_catact_MPH	p72|p273	2	MPH_catact_CoPTM	MPH
x110x	0.605526	p72|p273_CoPTM_catact_MPH	p72|p273	2	MPH_catact_CoPTM	MPH
x111x	1.31033	p72|p273_CoPTM_catact_MPH	p72|p273	2	MPH_catact_CoPTM	MPH
0xx00	-0.0598807	p193|p258_CoPTM_catact_MPH	p193|p258	2	MPH_catact_CoPTM	MPH
0xx01	-0.0638097	p193|p258_CoPTM_catact_MPH	p193|p258	2	MPH_catact_CoPTM	MPH
0xx10	0.095364	p193|p258_CoPTM_catact_MPH	p193|p258	2	MPH_catact_CoPTM	MPH
0xx11	-0.00797216	p193|p258_CoPTM_catact_MPH	p193|p258	2	MPH_catact_CoPTM	MPH
1xx00	-0.0157311	p193|p258_CoPTM_catact_MPH	p193|p258	2	MPH_catact_CoPTM	MPH
1xx01	0.215509	p193|p258_CoPTM_catact_MPH	p193|p258	2	MPH_catact_CoPTM	MPH
1xx10	0.266985	p193|p258_CoPTM_catact_MPH	p193|p258	2	MPH_catact_CoPTM	MPH
1xx11	-0.459702	p193|p258_CoPTM_catact_MPH	p193|p258	2	MPH_catact_CoPTM	MPH
0x0x0	-0.0349057	p193|p271_CoPTM_catact_MPH	p193|p271	2	MPH_catact_CoPTM	MPH
0x0x1	-0.180792	p193|p271_CoPTM_catact_MPH	p193|p271	2	MPH_catact_CoPTM	MPH
0x1x0	0.120339	p193|p271_CoPTM_catact_MPH	p193|p271	2	MPH_catact_CoPTM	MPH
0x1x1	-0.124954	p193|p271_CoPTM_catact_MPH	p193|p271	2	MPH_catact_CoPTM	MPH
1x0x0	0.0298977	p193|p271_CoPTM_catact_MPH	p193|p271	2	MPH_catact_CoPTM	MPH
1x0x1	0.496133	p193|p271_CoPTM_catact_MPH	p193|p271	2	MPH_catact_CoPTM	MPH
1x1x0	0.312613	p193|p271_CoPTM_catact_MPH	p193|p271	2	MPH_catact_CoPTM	MPH
1x1x1	-0.179078	p193|p271_CoPTM_catact_MPH	p193|p271	2	MPH_catact_CoPTM	MPH
0x00x	0.126463	p193|p273_CoPTM_catact_MPH	p193|p273	2	MPH_catact_CoPTM	MPH
0x01x	-0.0194227	p193|p273_CoPTM_catact_MPH	p193|p273	2	MPH_catact_CoPTM	MPH
0x10x	0.122534	p193|p273_CoPTM_catact_MPH	p193|p273	2	MPH_catact_CoPTM	MPH
0x11x	-0.122759	p193|p273_CoPTM_catact_MPH	p193|p273	2	MPH_catact_CoPTM	MPH
1x00x	0.747832	p193|p273_CoPTM_catact_MPH	p193|p273	2	MPH_catact_CoPTM	MPH
1x01x	1.21407	p193|p273_CoPTM_catact_MPH	p193|p273	2	MPH_catact_CoPTM	MPH
1x10x	0.979072	p193|p273_CoPTM_catact_MPH	p193|p273	2	MPH_catact_CoPTM	MPH
1x11x	0.48738	p193|p273_CoPTM_catact_MPH	p193|p273	2	MPH_catact_CoPTM	MPH
00xx0	-0.249965	p258|p271_CoPTM_catact_MPH	p258|p271	2	MPH_catact_CoPTM	MPH
00xx1	0.208372	p258|p271_CoPTM_catact_MPH	p258|p271	2	MPH_catact_CoPTM	MPH
01xx0	-0.0947207	p258|p271_CoPTM_catact_MPH	p258|p271	2	MPH_catact_CoPTM	MPH
01xx1	0.26421	p258|p271_CoPTM_catact_MPH	p258|p271	2	MPH_catact_CoPTM	MPH
10xx0	-0.030328	p258|p271_CoPTM_catact_MPH	p258|p271	2	MPH_catact_CoPTM	MPH
10xx1	0.955393	p258|p271_CoPTM_catact_MPH	p258|p271	2	MPH_catact_CoPTM	MPH
11xx0	0.252388	p258|p271_CoPTM_catact_MPH	p258|p271	2	MPH_catact_CoPTM	MPH
11xx1	0.280182	p258|p271_CoPTM_catact_MPH	p258|p271	2	MPH_catact_CoPTM	MPH
00x0x	-0.305159	p258|p273_CoPTM_catact_MPH	p258|p273	2	MPH_catact_CoPTM	MPH
00x1x	0.153179	p258|p273_CoPTM_catact_MPH	p258|p273	2	MPH_catact_CoPTM	MPH
01x0x	-0.309088	p258|p273_CoPTM_catact_MPH	p258|p273	2	MPH_catact_CoPTM	MPH
01x1x	0.0498426	p258|p273_CoPTM_catact_MPH	p258|p273	2	MPH_catact_CoPTM	MPH
10x0x	-0.14985	p258|p273_CoPTM_catact_MPH	p258|p273	2	MPH_catact_CoPTM	MPH
10x1x	0.835871	p258|p273_CoPTM_catact_MPH	p258|p273	2	MPH_catact_CoPTM	MPH
11x0x	0.0813901	p258|p273_CoPTM_catact_MPH	p258|p273	2	MPH_catact_CoPTM	MPH
11x1x	0.109184	p258|p273_CoPTM_catact_MPH	p258|p273	2	MPH_catact_CoPTM	MPH
000xx	0.128286	p271|p273_CoPTM_catact_MPH	p271|p273	2	MPH_catact_CoPTM	MPH
001xx	0.586623	p271|p273_CoPTM_catact_MPH	p271|p273	2	MPH_catact_CoPTM	MPH
010xx	-0.0176	p271|p273_CoPTM_catact_MPH	p271|p273	2	MPH_catact_CoPTM	MPH
011xx	0.34133	p271|p273_CoPTM_catact_MPH	p271|p273	2	MPH_catact_CoPTM	MPH
100xx	0.552103	p271|p273_CoPTM_catact_MPH	p271|p273	2	MPH_catact_CoPTM	MPH
101xx	1.53782	p271|p273_CoPTM_catact_MPH	p271|p273	2	MPH_catact_CoPTM	MPH
110xx	1.01834	p271|p273_CoPTM_catact_MPH	p271|p273	2	MPH_catact_CoPTM	MPH
111xx	1.04613	p271|p273_CoPTM_catact_MPH	p271|p273	2	MPH_catact_CoPTM	MPH
xxx00	0.0441496	p72|p193|p258_CoPTM_catact_MPH	p72|p193|p258	3	MPH_catact_CoPTM	MPH
xxx01	0.279319	p72|p193|p258_CoPTM_catact_MPH	p72|p193|p258	3	MPH_catact_CoPTM	MPH
xxx10	0.171621	p72|p193|p258_CoPTM_catact_MPH	p72|p193|p258	3	MPH_catact_CoPTM	MPH
xxx11	-0.45173	p72|p193|p258_CoPTM_catact_MPH	p72|p193|p258	3	MPH_catact_CoPTM	MPH
xx0x0	0.0648033	p72|p193|p271_CoPTM_catact_MPH	p72|p193|p271	3	MPH_catact_CoPTM	MPH
xx0x1	0.676925	p72|p193|p271_CoPTM_catact_MPH	p72|p193|p271	3	MPH_catact_CoPTM	MPH
xx1x0	0.192274	p72|p193|p271_CoPTM_catact_MPH	p72|p193|p271	3	MPH_catact_CoPTM	MPH
xx1x1	-0.054124	p72|p193|p271_CoPTM_catact_MPH	p72|p193|p271	3	MPH_catact_CoPTM	MPH
xx00x	0.621368	p72|p193|p273_CoPTM_catact_MPH	p72|p193|p273	3	MPH_catact_CoPTM	MPH
xx01x	1.23349	p72|p193|p273_CoPTM_catact_MPH	p72|p193|p273	3	MPH_catact_CoPTM	MPH
xx10x	0.856537	p72|p193|p273_CoPTM_catact_MPH	p72|p193|p273	3	MPH_catact_CoPTM	MPH
xx11x	0.610139	p72|p193|p273_CoPTM_catact_MPH	p72|p193|p273	3	MPH_catact_CoPTM	MPH
x0xx0	0.219637	p72|p258|p271_CoPTM_catact_MPH	p72|p258|p271	3	MPH_catact_CoPTM	MPH
x0xx1	0.747021	p72|p258|p271_CoPTM_catact_MPH	p72|p258|p271	3	MPH_catact_CoPTM	MPH
x1xx0	0.347108	p72|p258|p271_CoPTM_catact_MPH	p72|p258|p271	3	MPH_catact_CoPTM	MPH
x1xx1	0.0159721	p72|p258|p271_CoPTM_catact_MPH	p72|p258|p271	3	MPH_catact_CoPTM	MPH
x0x0x	0.155309	p72|p258|p273_CoPTM_catact_MPH	p72|p258|p273	3	MPH_catact_CoPTM	MPH
x0x1x	0.682692	p72|p258|p273_CoPTM_catact_MPH	p72|p258|p273	3	MPH_catact_CoPTM	MPH
x1x0x	0.390478	p72|p258|p273_CoPTM_catact_MPH	p72|p258|p273	3	MPH_catact_CoPTM	MPH
x1x1x	0.0593413	p72|p258|p273_CoPTM_catact_MPH	p72|p258|p273	3	MPH_catact_CoPTM	MPH
x00xx	0.423817	p72|p271|p273_CoPTM_catact_MPH	p72|p271|p273	3	MPH_catact_CoPTM	MPH
x01xx	0.9512	p72|p271|p273_CoPTM_catact_MPH	p72|p271|p273	3	MPH_catact_CoPTM	MPH
x10xx	1.03594	p72|p271|p273_CoPTM_catact_MPH	p72|p271|p273	3	MPH_catact_CoPTM	MPH
x11xx	0.704802	p72|p271|p273_CoPTM_catact_MPH	p72|p271|p273	3	MPH_catact_CoPTM	MPH
0xxx0	0.155245	p193|p258|p271_CoPTM_catact_MPH	p193|p258|p271	3	MPH_catact_CoPTM	MPH
0xxx1	0.0558375	p193|p258|p271_CoPTM_catact_MPH	p193|p258|p271	3	MPH_catact_CoPTM	MPH
1xxx0	0.282716	p193|p258|p271_CoPTM_catact_MPH	p193|p258|p271	3	MPH_catact_CoPTM	MPH
1xxx1	-0.675211	p193|p258|p271_CoPTM_catact_MPH	p193|p258|p271	3	MPH_catact_CoPTM	MPH
0xx0x	-0.00392902	p193|p258|p273_CoPTM_catact_MPH	p193|p258|p273	3	MPH_catact_CoPTM	MPH
0xx1x	-0.103336	p193|p258|p273_CoPTM_catact_MPH	p193|p258|p273	3	MPH_catact_CoPTM	MPH
1xx0x	0.23124	p193|p258|p273_CoPTM_catact_MPH	p193|p258|p273	3	MPH_catact_CoPTM	MPH
1xx1x	-0.726687	p193|p258|p273_CoPTM_catact_MPH	p193|p258|p273	3	MPH_catact_CoPTM	MPH
0x0xx	-0.145886	p193|p271|p273_CoPTM_catact_MPH	p193|p271|p273	3	MPH_catact_CoPTM	MPH
0x1xx	-0.245293	p193|p271|p273_CoPTM_catact_MPH	p193|p271|p273	3	MPH_catact_CoPTM	MPH
1x0xx	0.466235	p193|p271|p273_CoPTM_catact_MPH	p193|p271|p273	3	MPH_catact_CoPTM	MPH
1x1xx	-0.491692	p193|p271|p273_CoPTM_catact_MPH	p193|p271|p273	3	MPH_catact_CoPTM	MPH
00xxx	0.458337	p258|p271|p273_CoPTM_catact_MPH	p258|p271|p273	3	MPH_catact_CoPTM	MPH
01xxx	0.35893	p258|p271|p273_CoPTM_catact_MPH	p258|p271|p273	3	MPH_catact_CoPTM	MPH
10xxx	0.985721	p258|p271|p273_CoPTM_catact_MPH	p258|p271|p273	3	MPH_catact_CoPTM	MPH
11xxx	0.0277939	p258|p271|p273_CoPTM_catact_MPH	p258|p271|p273	3	MPH_catact_CoPTM	MPH
xxxx0	0.127471	p72|p193|p258|p271_CoPTM_catact_MPH	p72|p193|p258|p271	4	MPH_catact_CoPTM	MPH
xxxx1	-0.731049	p72|p193|p258|p271_CoPTM_catact_MPH	p72|p193|p258|p271	4	MPH_catact_CoPTM	MPH
xxx0x	0.235169	p72|p193|p258|p273_CoPTM_catact_MPH	p72|p193|p258|p273	4	MPH_catact_CoPTM	MPH
xxx1x	-0.623351	p72|p193|p258|p273_CoPTM_catact_MPH	p72|p193|p258|p273	4	MPH_catact_CoPTM	MPH
xx0xx	0.612121	p72|p193|p271|p273_CoPTM_catact_MPH	p72|p193|p271|p273	4	MPH_catact_CoPTM	MPH
xx1xx	-0.246398	p72|p193|p271|p273_CoPTM_catact_MPH	p72|p193|p271|p273	4	MPH_catact_CoPTM	MPH
x0xxx	0.527383	p72|p258|p271|p273_CoPTM_catact_MPH	p72|p258|p271|p273	4	MPH_catact_CoPTM	MPH
x1xxx	-0.331136	p72|p258|p271|p273_CoPTM_catact_MPH	p72|p258|p271|p273	4	MPH_catact_CoPTM	MPH
0xxxx	-0.0994072	p193|p258|p271|p273_CoPTM_catact_MPH	p193|p258|p271|p273	4	MPH_catact_CoPTM	MPH
1xxxx	-0.957927	p193|p258|p271|p273_CoPTM_catact_MPH	p193|p258|p271|p273	4	MPH_catact_CoPTM	MPH
xxxxx	-0.85852	p72|p193|p258|p271|p273_CoPTM_catact_MPH	p72|p193|p258|p271|p273	5	MPH_catact_CoPTM	MPH
xx000	-0.0124442	p72|p193_CuPTM_catact_MPH	p72|p193	2	MPH_catact_CuPTM	MPH
xx001	0.629994	p72|p193_CuPTM_catact_MPH	p72|p193	2	MPH_catact_CuPTM	MPH
xx010	0.427842	p72|p193_CuPTM_catact_MPH	p72|p193	2	MPH_catact_CuPTM	MPH
xx011	0.921472	p72|p193_CuPTM_catact_MPH	p72|p193	2	MPH_catact_CuPTM	MPH
xx100	0.220424	p72|p193_CuPTM_catact_MPH	p72|p193	2	MPH_catact_CuPTM	MPH
xx101	0.998205	p72|p193_CuPTM_catact_MPH	p72|p193	2	MPH_catact_CuPTM	MPH
xx110	0.896561	p72|p193_CuPTM_catact_MPH	p72|p193	2	MPH_catact_CuPTM	MPH
xx111	1.04229	p72|p193_CuPTM_catact_MPH	p72|p193	2	MPH_catact_CuPTM	MPH
x0x00	-0.901854	p72|p258_CuPTM_catact_MPH	p72|p258	2	MPH_catact_CuPTM	MPH
x0x01	0.0796773	p72|p258_CuPTM_catact_MPH	p72|p258	2	MPH_catact_CuPTM	MPH
x0x10	-0.815931	p72|p258_CuPTM_catact_MPH	p72|p258	2	MPH_catact_CuPTM	MPH
x0x11	-0.0367689	p72|p258_CuPTM_catact_MPH	p72|p258	2	MPH_catact_CuPTM	MPH
x1x00	-0.668986	p72|p258_CuPTM_catact_MPH	p72|p258	2	MPH_catact_CuPTM	MPH
x1x01	0.447889	p72|p258_CuPTM_catact_MPH	p72|p258	2	MPH_catact_CuPTM	MPH
x1x10	-0.347212	p72|p258_CuPTM_catact_MPH	p72|p258	2	MPH_catact_CuPTM	MPH
x1x11	0.0840519	p72|p258_CuPTM_catact_MPH	p72|p258	2	MPH_catact_CuPTM	MPH
x00x0	-0.521603	p72|p271_CuPTM_catact_MPH	p72|p271	2	MPH_catact_CuPTM	MPH
x00x1	0.767101	p72|p271_CuPTM_catact_MPH	p72|p271	2	MPH_catact_CuPTM	MPH
x01x0	-0.43568	p72|p271_CuPTM_catact_MPH	p72|p271	2	MPH_catact_CuPTM	MPH
x01x1	0.650655	p72|p271_CuPTM_catact_MPH	p72|p271	2	MPH_catact_CuPTM	MPH
x10x0	-0.0813173	p72|p271_CuPTM_catact_MPH	p72|p271	2	MPH_catact_CuPTM	MPH
x10x1	1.05858	p72|p271_CuPTM_catact_MPH	p72|p271	2	MPH_catact_CuPTM	MPH
x11x0	0.240457	p72|p271_CuPTM_catact_MPH	p72|p271	2	MPH_catact_CuPTM	MPH
x11x1	0.694742	p72|p271_CuPTM_catact_MPH	p72|p271	2	MPH_catact_CuPTM	MPH
x000x	-1.2853	p72|p273_CuPTM_catact_MPH	p72|p273	2	MPH_catact_CuPTM	MPH
x001x	0.00340784	p72|p273_CuPTM_catact_MPH	p72|p273	2	MPH_catact_CuPTM	MPH
x010x	-0.303764	p72|p273_CuPTM_catact_MPH	p72|p273	2	MPH_catact_CuPTM	MPH
x011x	0.78257	p72|p273_CuPTM_catact_MPH	p72|p273	2	MPH_catact_CuPTM	MPH
x100x	-0.642858	p72|p273_CuPTM_catact_MPH	p72|p273	2	MPH_catact_CuPTM	MPH
x101x	0.497038	p72|p273_CuPTM_catact_MPH	p72|p273	2	MPH_catact_CuPTM	MPH
x110x	0.474017	p72|p273_CuPTM_catact_MPH	p72|p273	2	MPH_catact_CuPTM	MPH
x111x	0.928302	p72|p273_CuPTM_catact_MPH	p72|p273	2	MPH_catact_CuPTM	MPH
0xx00	-0.281746	p193|p258_CuPTM_catact_MPH	p193|p258	2	MPH_catact_CuPTM	MPH
0xx01	-0.0802884	p193|p258_CuPTM_catact_MPH	p193|p258	2	MPH_catact_CuPTM	MPH
0xx10	-0.2975	p193|p258_CuPTM_catact_MPH	p193|p258	2	MPH_catact_CuPTM	MPH
0xx11	-0.159672	p193|p258_CuPTM_catact_MPH	p193|p258	2	MPH_catact_CuPTM	MPH
1xx00	-0.0488772	p193|p258_CuPTM_catact_MPH	p193|p258	2	MPH_catact_CuPTM	MPH
1xx01	0.287923	p193|p258_CuPTM_catact_MPH	p193|p258	2	MPH_catact_CuPTM	MPH
1xx10	0.17122	p193|p258_CuPTM_catact_MPH	p193|p258	2	MPH_catact_CuPTM	MPH
1xx11	-0.0388507	p193|p258_CuPTM_catact_MPH	p193|p258	2	MPH_catact_CuPTM	MPH
0x0x0	-0.0158034	p193|p271_CuPTM_catact_MPH	p193|p271	2	MPH_catact_CuPTM	MPH
0x0x1	0.00228365	p193|p271_CuPTM_catact_MPH	p193|p271	2	MPH_catact_CuPTM	MPH
0x1x0	-0.0315577	p193|p271_CuPTM_catact_MPH	p193|p271	2	MPH_catact_CuPTM	MPH
0x1x1	-0.0770995	p193|p271_CuPTM_catact_MPH	p193|p271	2	MPH_catact_CuPTM	MPH
1x0x0	0.424482	p193|p271_CuPTM_catact_MPH	p193|p271	2	MPH_catact_CuPTM	MPH
1x0x1	0.293762	p193|p271_CuPTM_catact_MPH	p193|p271	2	MPH_catact_CuPTM	MPH
1x1x0	0.644579	p193|p271_CuPTM_catact_MPH	p193|p271	2	MPH_catact_CuPTM	MPH
1x1x1	-0.0330121	p193|p271_CuPTM_catact_MPH	p193|p271	2	MPH_catact_CuPTM	MPH
0x00x	-0.0111937	p193|p273_CuPTM_catact_MPH	p193|p273	2	MPH_catact_CuPTM	MPH
0x01x	0.0068933	p193|p273_CuPTM_catact_MPH	p193|p273	2	MPH_catact_CuPTM	MPH
0x10x	0.190264	p193|p273_CuPTM_catact_MPH	p193|p273	2	MPH_catact_CuPTM	MPH
0x11x	0.144722	p193|p273_CuPTM_catact_MPH	p193|p273	2	MPH_catact_CuPTM	MPH
1x00x	0.631244	p193|p273_CuPTM_catact_MPH	p193|p273	2	MPH_catact_CuPTM	MPH
1x01x	0.500524	p193|p273_CuPTM_catact_MPH	p193|p273	2	MPH_catact_CuPTM	MPH
1x10x	0.968045	p193|p273_CuPTM_catact_MPH	p193|p273	2	MPH_catact_CuPTM	MPH
1x11x	0.290453	p193|p273_CuPTM_catact_MPH	p193|p273	2	MPH_catact_CuPTM	MPH
00xx0	0.11032	p258|p271_CuPTM_catact_MPH	p258|p271	2	MPH_catact_CuPTM	MPH
00xx1	0.683886	p258|p271_CuPTM_catact_MPH	p258|p271	2	MPH_catact_CuPTM	MPH
01xx0	0.0945655	p258|p271_CuPTM_catact_MPH	p258|p271	2	MPH_catact_CuPTM	MPH
01xx1	0.604503	p258|p271_CuPTM_catact_MPH	p258|p271	2	MPH_catact_CuPTM	MPH
10xx0	0.196243	p258|p271_CuPTM_catact_MPH	p258|p271	2	MPH_catact_CuPTM	MPH
10xx1	0.56744	p258|p271_CuPTM_catact_MPH	p258|p271	2	MPH_catact_CuPTM	MPH
11xx0	0.41634	p258|p271_CuPTM_catact_MPH	p258|p271	2	MPH_catact_CuPTM	MPH
11xx1	0.240666	p258|p271_CuPTM_catact_MPH	p258|p271	2	MPH_catact_CuPTM	MPH
00x0x	-0.804658	p258|p273_CuPTM_catact_MPH	p258|p273	2	MPH_catact_CuPTM	MPH
00x1x	-0.231092	p258|p273_CuPTM_catact_MPH	p258|p273	2	MPH_catact_CuPTM	MPH
01x0x	-0.603201	p258|p273_CuPTM_catact_MPH	p258|p273	2	MPH_catact_CuPTM	MPH
01x1x	-0.0932632	p258|p273_CuPTM_catact_MPH	p258|p273	2	MPH_catact_CuPTM	MPH
10x0x	0.176873	p258|p273_CuPTM_catact_MPH	p258|p273	2	MPH_catact_CuPTM	MPH
10x1x	0.548071	p258|p273_CuPTM_catact_MPH	p258|p273	2	MPH_catact_CuPTM	MPH
11x0x	0.513674	p258|p273_CuPTM_catact_MPH	p258|p273	2	MPH_catact_CuPTM	MPH
11x1x	0.338	p258|p273_CuPTM_catact_MPH	p258|p273	2	MPH_catact_CuPTM	MPH
000xx	-0.340614	p271|p273_CuPTM_catact_MPH	p271|p273	2	MPH_catact_CuPTM	MPH
001xx	0.232952	p271|p273_CuPTM_catact_MPH	p271|p273	2	MPH_catact_CuPTM	MPH
010xx	-0.322527	p271|p273_CuPTM_catact_MPH	p271|p273	2	MPH_catact_CuPTM	MPH
011xx	0.18741	p271|p273_CuPTM_catact_MPH	p271|p273	2	MPH_catact_CuPTM	MPH
100xx	0.948089	p271|p273_CuPTM_catact_MPH	p271|p273	2	MPH_catact_CuPTM	MPH
101xx	1.31929	p271|p273_CuPTM_catact_MPH	p271|p273	2	MPH_catact_CuPTM	MPH
110xx	0.817369	p271|p273_CuPTM_catact_MPH	p271|p273	2	MPH_catact_CuPTM	MPH
111xx	0.641695	p271|p273_CuPTM_catact_MPH	p271|p273	2	MPH_catact_CuPTM	MPH
xxx00	0.232869	p72|p193|p258_CuPTM_catact_MPH	p72|p193|p258	3	MPH_catact_CuPTM	MPH
xxx01	0.368212	p72|p193|p258_CuPTM_catact_MPH	p72|p193|p258	3	MPH_catact_CuPTM	MPH
xxx10	0.46872	p72|p193|p258_CuPTM_catact_MPH	p72|p193|p258	3	MPH_catact_CuPTM	MPH
xxx11	0.120821	p72|p193|p258_CuPTM_catact_MPH	p72|p193|p258	3	MPH_catact_CuPTM	MPH
xx0x0	0.440286	p72|p193|p271_CuPTM_catact_MPH	p72|p193|p271	3	MPH_catact_CuPTM	MPH
xx0x1	0.291478	p72|p193|p271_CuPTM_catact_MPH	p72|p193|p271	3	MPH_catact_CuPTM	MPH
xx1x0	0.676137	p72|p193|p271_CuPTM_catact_MPH	p72|p193|p271	3	MPH_catact_CuPTM	MPH
xx1x1	0.0440875	p72|p193|p271_CuPTM_catact_MPH	p72|p193|p271	3	MPH_catact_CuPTM	MPH
xx00x	0.642438	p72|p193|p273_CuPTM_catact_MPH	p72|p193|p273	3	MPH_catact_CuPTM	MPH
xx01x	0.49363	p72|p193|p273_CuPTM_catact_MPH	p72|p193|p273	3	MPH_catact_CuPTM	MPH
xx10x	0.777781	p72|p193|p273_CuPTM_catact_MPH	p72|p193|p273	3	MPH_catact_CuPTM	MPH
xx11x	0.145731	p72|p193|p273_CuPTM_catact_MPH	p72|p193|p273	3	MPH_catact_CuPTM	MPH
x0xx0	0.085923	p72|p258|p271_CuPTM_catact_MPH	p72|p258|p271	3	MPH_catact_CuPTM	MPH
x0xx1	-0.116446	p72|p258|p271_CuPTM_catact_MPH	p72|p258|p271	3	MPH_catact_CuPTM	MPH
x1xx0	0.321774	p72|p258|p271_CuPTM_catact_MPH	p72|p258|p271	3	MPH_catact_CuPTM	MPH
x1xx1	-0.363837	p72|p258|p271_CuPTM_catact_MPH	p72|p258|p271	3	MPH_catact_CuPTM	MPH
x0x0x	0.981532	p72|p258|p273_CuPTM_catact_MPH	p72|p258|p273	3	MPH_catact_CuPTM	MPH
x0x1x	0.779163	p72|p258|p273_CuPTM_catact_MPH	p72|p258|p273	3	MPH_catact_CuPTM	MPH
x1x0x	1.11687	p72|p258|p273_CuPTM_catact_MPH	p72|p258|p273	3	MPH_catact_CuPTM	MPH
x1x1x	0.431264	p72|p258|p273_CuPTM_catact_MPH	p72|p258|p273	3	MPH_catact_CuPTM	MPH
x00xx	1.2887	p72|p271|p273_CuPTM_catact_MPH	p72|p271|p273	3	MPH_catact_CuPTM	MPH
x01xx	1.08633	p72|p271|p273_CuPTM_catact_MPH	p72|p271|p273	3	MPH_catact_CuPTM	MPH
x10xx	1.1399	p72|p271|p273_CuPTM_catact_MPH	p72|p271|p273	3	MPH_catact_CuPTM	MPH
x11xx	0.454285	p72|p271|p273_CuPTM_catact_MPH	p72|p271|p273	3	MPH_catact_CuPTM	MPH
0xxx0	-0.0157543	p193|p258|p271_CuPTM_catact_MPH	p193|p258|p271	3	MPH_catact_CuPTM	MPH
0xxx1	-0.0793832	p193|p258|p271_CuPTM_catact_MPH	p193|p258|p271	3	MPH_catact_CuPTM	MPH
1xxx0	0.220097	p193|p258|p271_CuPTM_catact_MPH	p193|p258|p271	3	MPH_catact_CuPTM	MPH
1xxx1	-0.326774	p193|p258|p271_CuPTM_catact_MPH	p193|p258|p271	3	MPH_catact_CuPTM	MPH
0xx0x	0.201457	p193|p258|p273_CuPTM_catact_MPH	p193|p258|p273	3	MPH_catact_CuPTM	MPH
0xx1x	0.137828	p193|p258|p273_CuPTM_catact_MPH	p193|p258|p273	3	MPH_catact_CuPTM	MPH
1xx0x	0.3368	p193|p258|p273_CuPTM_catact_MPH	p193|p258|p273	3	MPH_catact_CuPTM	MPH
1xx1x	-0.21007	p193|p258|p273_CuPTM_catact_MPH	p193|p258|p273	3	MPH_catact_CuPTM	MPH
0x0xx	0.018087	p193|p271|p273_CuPTM_catact_MPH	p193|p271|p273	3	MPH_catact_CuPTM	MPH
0x1xx	-0.0455418	p193|p271|p273_CuPTM_catact_MPH	p193|p271|p273	3	MPH_catact_CuPTM	MPH
1x0xx	-0.13072	p193|p271|p273_CuPTM_catact_MPH	p193|p271|p273	3	MPH_catact_CuPTM	MPH
1x1xx	-0.677591	p193|p271|p273_CuPTM_catact_MPH	p193|p271|p273	3	MPH_catact_CuPTM	MPH
00xxx	0.573567	p258|p271|p273_CuPTM_catact_MPH	p258|p271|p273	3	MPH_catact_CuPTM	MPH
01xxx	0.509938	p258|p271|p273_CuPTM_catact_MPH	p258|p271|p273	3	MPH_catact_CuPTM	MPH
10xxx	0.371197	p258|p271|p273_CuPTM_catact_MPH	p258|p271|p273	3	MPH_catact_CuPTM	MPH
11xxx	-0.175674	p258|p271|p273_CuPTM_catact_MPH	p258|p271|p273	3	MPH_catact_CuPTM	MPH
xxxx0	0.235851	p72|p193|p258|p271_CuPTM_catact_MPH	p72|p193|p258|p271	4	MPH_catact_CuPTM	MPH
xxxx1	-0.247391	p72|p193|p258|p271_CuPTM_catact_MPH	p72|p193|p258|p271	4	MPH_catact_CuPTM	MPH
xxx0x	0.135343	p72|p193|p258|p273_CuPTM_catact_MPH	p72|p193|p258|p273	4	MPH_catact_CuPTM	MPH
xxx1x	-0.347899	p72|p193|p258|p273_CuPTM_catact_MPH	p72|p193|p258|p273	4	MPH_catact_CuPTM	MPH
xx0xx	-0.148807	p72|p193|p271|p273_CuPTM_catact_MPH	p72|p193|p271|p273	4	MPH_catact_CuPTM	MPH
xx1xx	-0.63205	p72|p193|p271|p273_CuPTM_catact_MPH	p72|p193|p271|p273	4	MPH_catact_CuPTM	MPH
x0xxx	-0.202369	p72|p258|p271|p273_CuPTM_catact_MPH	p72|p258|p271|p273	4	MPH_catact_CuPTM	MPH
x1xxx	-0.685611	p72|p258|p271|p273_CuPTM_catact_MPH	p72|p258|p271|p273	4	MPH_catact_CuPTM	MPH
0xxxx	-0.0636289	p193|p258|p271|p273_CuPTM_catact_MPH	p193|p258|p271|p273	4	MPH_catact_CuPTM	MPH
1xxxx	-0.546871	p193|p258|p271|p273_CuPTM_catact_MPH	p193|p258|p271|p273	4	MPH_catact_CuPTM	MPH
xxxxx	-0.483242	p72|p193|p258|p271|p273_CuPTM_catact_MPH	p72|p193|p258|p271|p273	5	MPH_catact_CuPTM	MPH
xx000	-0.0848759	p72|p193_MgPTM_catact_MPH	p72|p193	2	MPH_catact_MgPTM	MPH
xx001	0.739329	p72|p193_MgPTM_catact_MPH	p72|p193	2	MPH_catact_MgPTM	MPH
xx010	0.349884	p72|p193_MgPTM_catact_MPH	p72|p193	2	MPH_catact_MgPTM	MPH
xx011	1.01945	p72|p193_MgPTM_catact_MPH	p72|p193	2	MPH_catact_MgPTM	MPH
xx100	0.22523	p72|p193_MgPTM_catact_MPH	p72|p193	2	MPH_catact_MgPTM	MPH
xx101	0.783459	p72|p193_MgPTM_catact_MPH	p72|p193	2	MPH_catact_MgPTM	MPH
xx110	0.310204	p72|p193_MgPTM_catact_MPH	p72|p193	2	MPH_catact_MgPTM	MPH
xx111	0.885995	p72|p193_MgPTM_catact_MPH	p72|p193	2	MPH_catact_MgPTM	MPH
x0x00	-1.0349	p72|p258_MgPTM_catact_MPH	p72|p258	2	MPH_catact_MgPTM	MPH
x0x01	-0.672668	p72|p258_MgPTM_catact_MPH	p72|p258	2	MPH_catact_MgPTM	MPH
x0x10	-0.27363	p72|p258_MgPTM_catact_MPH	p72|p258	2	MPH_catact_MgPTM	MPH
x0x11	-0.237492	p72|p258_MgPTM_catact_MPH	p72|p258	2	MPH_catact_MgPTM	MPH
x1x00	-0.724797	p72|p258_MgPTM_catact_MPH	p72|p258	2	MPH_catact_MgPTM	MPH
x1x01	-0.628537	p72|p258_MgPTM_catact_MPH	p72|p258	2	MPH_catact_MgPTM	MPH
x1x10	-0.31331	p72|p258_MgPTM_catact_MPH	p72|p258	2	MPH_catact_MgPTM	MPH
x1x11	-0.370945	p72|p258_MgPTM_catact_MPH	p72|p258	2	MPH_catact_MgPTM	MPH
x00x0	-0.32949	p72|p271_MgPTM_catact_MPH	p72|p271	2	MPH_catact_MgPTM	MPH
x00x1	0.346209	p72|p271_MgPTM_catact_MPH	p72|p271	2	MPH_catact_MgPTM	MPH
x01x0	0.431783	p72|p271_MgPTM_catact_MPH	p72|p271	2	MPH_catact_MgPTM	MPH
x01x1	0.781385	p72|p271_MgPTM_catact_MPH	p72|p271	2	MPH_catact_MgPTM	MPH
x10x0	0.10527	p72|p271_MgPTM_catact_MPH	p72|p271	2	MPH_catact_MgPTM	MPH
x10x1	0.626329	p72|p271_MgPTM_catact_MPH	p72|p271	2	MPH_catact_MgPTM	MPH
x11x0	0.516757	p72|p271_MgPTM_catact_MPH	p72|p271	2	MPH_catact_MgPTM	MPH
x11x1	0.883921	p72|p271_MgPTM_catact_MPH	p72|p271	2	MPH_catact_MgPTM	MPH
x000x	-0.485028	p72|p273_MgPTM_catact_MPH	p72|p273	2	MPH_catact_MgPTM	MPH
x001x	0.190672	p72|p273_MgPTM_catact_MPH	p72|p273	2	MPH_catact_MgPTM	MPH
x010x	-0.122793	p72|p273_MgPTM_catact_MPH	p72|p273	2	MPH_catact_MgPTM	MPH
x011x	0.226809	p72|p273_MgPTM_catact_MPH	p72|p273	2	MPH_catact_MgPTM	MPH
x100x	0.339177	p72|p273_MgPTM_catact_MPH	p72|p273	2	MPH_catact_MgPTM	MPH
x101x	0.860236	p72|p273_MgPTM_catact_MPH	p72|p273	2	MPH_catact_MgPTM	MPH
x110x	0.435437	p72|p273_MgPTM_catact_MPH	p72|p273	2	MPH_catact_MgPTM	MPH
x111x	0.802601	p72|p273_MgPTM_catact_MPH	p72|p273	2	MPH_catact_MgPTM	MPH
0xx00	-0.0828669	p193|p258_MgPTM_catact_MPH	p193|p258	2	MPH_catact_MgPTM	MPH
0xx01	-0.0101893	p193|p258_MgPTM_catact_MPH	p193|p258	2	MPH_catact_MgPTM	MPH
0xx10	0.00879491	p193|p258_MgPTM_catact_MPH	p193|p258	2	MPH_catact_MgPTM	MPH
0xx11	0.0538012	p193|p258_MgPTM_catact_MPH	p193|p258	2	MPH_catact_MgPTM	MPH
1xx00	0.227239	p193|p258_MgPTM_catact_MPH	p193|p258	2	MPH_catact_MgPTM	MPH
1xx01	0.0339408	p193|p258_MgPTM_catact_MPH	p193|p258	2	MPH_catact_MgPTM	MPH
1xx10	-0.0308855	p193|p258_MgPTM_catact_MPH	p193|p258	2	MPH_catact_MgPTM	MPH
1xx11	-0.079652	p193|p258_MgPTM_catact_MPH	p193|p258	2	MPH_catact_MgPTM	MPH
0x0x0	-0.0703358	p193|p271_MgPTM_catact_MPH	p193|p271	2	MPH_catact_MgPTM	MPH
0x0x1	-0.111257	p193|p271_MgPTM_catact_MPH	p193|p271	2	MPH_catact_MgPTM	MPH
0x1x0	0.021326	p193|p271_MgPTM_catact_MPH	p193|p271	2	MPH_catact_MgPTM	MPH
0x1x1	-0.0472667	p193|p271_MgPTM_catact_MPH	p193|p271	2	MPH_catact_MgPTM	MPH
1x0x0	0.364424	p193|p271_MgPTM_catact_MPH	p193|p271	2	MPH_catact_MgPTM	MPH
1x0x1	0.168862	p193|p271_MgPTM_catact_MPH	p193|p271	2	MPH_catact_MgPTM	MPH
1x1x0	0.1063	p193|p271_MgPTM_catact_MPH	p193|p271	2	MPH_catact_MgPTM	MPH
1x1x1	0.0552695	p193|p271_MgPTM_catact_MPH	p193|p271	2	MPH_catact_MgPTM	MPH
0x00x	0.0531718	p193|p273_MgPTM_catact_MPH	p193|p273	2	MPH_catact_MgPTM	MPH
0x01x	0.0122503	p193|p273_MgPTM_catact_MPH	p193|p273	2	MPH_catact_MgPTM	MPH
0x10x	0.125849	p193|p273_MgPTM_catact_MPH	p193|p273	2	MPH_catact_MgPTM	MPH
0x11x	0.0572566	p193|p273_MgPTM_catact_MPH	p193|p273	2	MPH_catact_MgPTM	MPH
1x00x	0.877376	p193|p273_MgPTM_catact_MPH	p193|p273	2	MPH_catact_MgPTM	MPH
1x01x	0.681814	p193|p273_MgPTM_catact_MPH	p193|p273	2	MPH_catact_MgPTM	MPH
1x10x	0.684078	p193|p273_MgPTM_catact_MPH	p193|p273	2	MPH_catact_MgPTM	MPH
1x11x	0.633048	p193|p273_MgPTM_catact_MPH	p193|p273	2	MPH_catact_MgPTM	MPH
00xx0	-0.0985619	p258|p271_MgPTM_catact_MPH	p258|p271	2	MPH_catact_MgPTM	MPH
00xx1	0.452155	p258|p271_MgPTM_catact_MPH	p258|p271	2	MPH_catact_MgPTM	MPH
01xx0	-0.00690008	p258|p271_MgPTM_catact_MPH	p258|p271	2	MPH_catact_MgPTM	MPH
01xx1	0.516145	p258|p271_MgPTM_catact_MPH	p258|p271	2	MPH_catact_MgPTM	MPH
10xx0	0.662711	p258|p271_MgPTM_catact_MPH	p258|p271	2	MPH_catact_MgPTM	MPH
10xx1	0.88733	p258|p271_MgPTM_catact_MPH	p258|p271	2	MPH_catact_MgPTM	MPH
11xx0	0.404587	p258|p271_MgPTM_catact_MPH	p258|p271	2	MPH_catact_MgPTM	MPH
11xx1	0.773738	p258|p271_MgPTM_catact_MPH	p258|p271	2	MPH_catact_MgPTM	MPH
00x0x	-0.357214	p258|p273_MgPTM_catact_MPH	p258|p273	2	MPH_catact_MgPTM	MPH
00x1x	0.193502	p258|p273_MgPTM_catact_MPH	p258|p273	2	MPH_catact_MgPTM	MPH
01x0x	-0.284537	p258|p273_MgPTM_catact_MPH	p258|p273	2	MPH_catact_MgPTM	MPH
01x1x	0.238509	p258|p273_MgPTM_catact_MPH	p258|p273	2	MPH_catact_MgPTM	MPH
10x0x	0.0050208	p258|p273_MgPTM_catact_MPH	p258|p273	2	MPH_catact_MgPTM	MPH
10x1x	0.22964	p258|p273_MgPTM_catact_MPH	p258|p273	2	MPH_catact_MgPTM	MPH
11x0x	-0.188277	p258|p273_MgPTM_catact_MPH	p258|p273	2	MPH_catact_MgPTM	MPH
11x1x	0.180874	p258|p273_MgPTM_catact_MPH	p258|p273	2	MPH_catact_MgPTM	MPH
000xx	0.080839	p271|p273_MgPTM_catact_MPH	p271|p273	2	MPH_catact_MgPTM	MPH
001xx	0.631556	p271|p273_MgPTM_catact_MPH	p271|p273	2	MPH_catact_MgPTM	MPH
010xx	0.0399176	p271|p273_MgPTM_catact_MPH	p271|p273	2	MPH_catact_MgPTM	MPH
011xx	0.562963	p271|p273_MgPTM_catact_MPH	p271|p273	2	MPH_catact_MgPTM	MPH
100xx	0.756538	p271|p273_MgPTM_catact_MPH	p271|p273	2	MPH_catact_MgPTM	MPH
101xx	0.981158	p271|p273_MgPTM_catact_MPH	p271|p273	2	MPH_catact_MgPTM	MPH
110xx	0.560977	p271|p273_MgPTM_catact_MPH	p271|p273	2	MPH_catact_MgPTM	MPH
111xx	0.930127	p271|p273_MgPTM_catact_MPH	p271|p273	2	MPH_catact_MgPTM	MPH
xxx00	0.310105	p72|p193|p258_MgPTM_catact_MPH	p72|p193|p258	3	MPH_catact_MgPTM	MPH
xxx01	0.0441301	p72|p193|p258_MgPTM_catact_MPH	p72|p193|p258	3	MPH_catact_MgPTM	MPH
xxx10	-0.0396804	p72|p193|p258_MgPTM_catact_MPH	p72|p193|p258	3	MPH_catact_MgPTM	MPH
xxx11	-0.133453	p72|p193|p258_MgPTM_catact_MPH	p72|p193|p258	3	MPH_catact_MgPTM	MPH
xx0x0	0.43476	p72|p193|p271_MgPTM_catact_MPH	p72|p193|p271	3	MPH_catact_MgPTM	MPH
xx0x1	0.28012	p72|p193|p271_MgPTM_catact_MPH	p72|p193|p271	3	MPH_catact_MgPTM	MPH
xx1x0	0.084974	p72|p193|p271_MgPTM_catact_MPH	p72|p193|p271	3	MPH_catact_MgPTM	MPH
xx1x1	0.102536	p72|p193|p271_MgPTM_catact_MPH	p72|p193|p271	3	MPH_catact_MgPTM	MPH
xx00x	0.824204	p72|p193|p273_MgPTM_catact_MPH	p72|p193|p273	3	MPH_catact_MgPTM	MPH
xx01x	0.669564	p72|p193|p273_MgPTM_catact_MPH	p72|p193|p273	3	MPH_catact_MgPTM	MPH
xx10x	0.558229	p72|p193|p273_MgPTM_catact_MPH	p72|p193|p273	3	MPH_catact_MgPTM	MPH
xx11x	0.575791	p72|p193|p273_MgPTM_catact_MPH	p72|p193|p273	3	MPH_catact_MgPTM	MPH
x0xx0	0.761273	p72|p258|p271_MgPTM_catact_MPH	p72|p258|p271	3	MPH_catact_MgPTM	MPH
x0xx1	0.435176	p72|p258|p271_MgPTM_catact_MPH	p72|p258|p271	3	MPH_catact_MgPTM	MPH
x1xx0	0.411487	p72|p258|p271_MgPTM_catact_MPH	p72|p258|p271	3	MPH_catact_MgPTM	MPH
x1xx1	0.257592	p72|p258|p271_MgPTM_catact_MPH	p72|p258|p271	3	MPH_catact_MgPTM	MPH
x0x0x	0.362235	p72|p258|p273_MgPTM_catact_MPH	p72|p258|p273	3	MPH_catact_MgPTM	MPH
x0x1x	0.0361379	p72|p258|p273_MgPTM_catact_MPH	p72|p258|p273	3	MPH_catact_MgPTM	MPH
x1x0x	0.0962599	p72|p258|p273_MgPTM_catact_MPH	p72|p258|p273	3	MPH_catact_MgPTM	MPH
x1x1x	-0.0576349	p72|p258|p273_MgPTM_catact_MPH	p72|p258|p273	3	MPH_catact_MgPTM	MPH
x00xx	0.675699	p72|p271|p273_MgPTM_catact_MPH	p72|p271|p273	3	MPH_catact_MgPTM	MPH
x01xx	0.349602	p72|p271|p273_MgPTM_catact_MPH	p72|p271|p273	3	MPH_catact_MgPTM	MPH
x10xx	0.521059	p72|p271|p273_MgPTM_catact_MPH	p72|p271|p273	3	MPH_catact_MgPTM	MPH
x11xx	0.367164	p72|p271|p273_MgPTM_catact_MPH	p72|p271|p273	3	MPH_catact_MgPTM	MPH
0xxx0	0.0916618	p193|p258|p271_MgPTM_catact_MPH	p193|p258|p271	3	MPH_catact_MgPTM	MPH
0xxx1	0.0639906	p193|p258|p271_MgPTM_catact_MPH	p193|p258|p271	3	MPH_catact_MgPTM	MPH
1xxx0	-0.258124	p193|p258|p271_MgPTM_catact_MPH	p193|p258|p271	3	MPH_catact_MgPTM	MPH
1xxx1	-0.113593	p193|p258|p271_MgPTM_catact_MPH	p193|p258|p271	3	MPH_catact_MgPTM	MPH
0xx0x	0.0726776	p193|p258|p273_MgPTM_catact_MPH	p193|p258|p273	3	MPH_catact_MgPTM	MPH
0xx1x	0.0450063	p193|p258|p273_MgPTM_catact_MPH	p193|p258|p273	3	MPH_catact_MgPTM	MPH
1xx0x	-0.193298	p193|p258|p273_MgPTM_catact_MPH	p193|p258|p273	3	MPH_catact_MgPTM	MPH
1xx1x	-0.0487665	p193|p258|p273_MgPTM_catact_MPH	p193|p258|p273	3	MPH_catact_MgPTM	MPH
0x0xx	-0.0409215	p193|p271|p273_MgPTM_catact_MPH	p193|p271|p273	3	MPH_catact_MgPTM	MPH
0x1xx	-0.0685927	p193|p271|p273_MgPTM_catact_MPH	p193|p271|p273	3	MPH_catact_MgPTM	MPH
1x0xx	-0.195562	p193|p271|p273_MgPTM_catact_MPH	p193|p271|p273	3	MPH_catact_MgPTM	MPH
1x1xx	-0.0510305	p193|p271|p273_MgPTM_catact_MPH	p193|p271|p273	3	MPH_catact_MgPTM	MPH
00xxx	0.550717	p258|p271|p273_MgPTM_catact_MPH	p258|p271|p273	3	MPH_catact_MgPTM	MPH
01xxx	0.523045	p258|p271|p273_MgPTM_catact_MPH	p258|p271|p273	3	MPH_catact_MgPTM	MPH
10xxx	0.224619	p258|p271|p273_MgPTM_catact_MPH	p258|p271|p273	3	MPH_catact_MgPTM	MPH
11xxx	0.369151	p258|p271|p273_MgPTM_catact_MPH	p258|p271|p273	3	MPH_catact_MgPTM	MPH
xxxx0	-0.349786	p72|p193|p258|p271_MgPTM_catact_MPH	p72|p193|p258|p271	4	MPH_catact_MgPTM	MPH
xxxx1	-0.177583	p72|p193|p258|p271_MgPTM_catact_MPH	p72|p193|p258|p271	4	MPH_catact_MgPTM	MPH
xxx0x	-0.265975	p72|p193|p258|p273_MgPTM_catact_MPH	p72|p193|p258|p273	4	MPH_catact_MgPTM	MPH
xxx1x	-0.0937728	p72|p193|p258|p273_MgPTM_catact_MPH	p72|p193|p258|p273	4	MPH_catact_MgPTM	MPH
xx0xx	-0.15464	p72|p193|p271|p273_MgPTM_catact_MPH	p72|p193|p271|p273	4	MPH_catact_MgPTM	MPH
xx1xx	0.0175622	p72|p193|p271|p273_MgPTM_catact_MPH	p72|p193|p271|p273	4	MPH_catact_MgPTM	MPH
x0xxx	-0.326097	p72|p258|p271|p273_MgPTM_catact_MPH	p72|p258|p271|p273	4	MPH_catact_MgPTM	MPH
x1xxx	-0.153895	p72|p258|p271|p273_MgPTM_catact_MPH	p72|p258|p271|p273	4	MPH_catact_MgPTM	MPH
0xxxx	-0.0276713	p193|p258|p271|p273_MgPTM_catact_MPH	p193|p258|p271|p273	4	MPH_catact_MgPTM	MPH
1xxxx	0.144531	p193|p258|p271|p273_MgPTM_catact_MPH	p193|p258|p271|p273	4	MPH_catact_MgPTM	MPH
xxxxx	0.172203	p72|p193|p258|p271|p273_MgPTM_catact_MPH	p72|p193|p258|p271|p273	5	MPH_catact_MgPTM	MPH
xx000	0.189508	p72|p193_MnPTM_catact_MPH	p72|p193	2	MPH_catact_MnPTM	MPH
xx001	0.505271	p72|p193_MnPTM_catact_MPH	p72|p193	2	MPH_catact_MnPTM	MPH
xx010	0.284134	p72|p193_MnPTM_catact_MPH	p72|p193	2	MPH_catact_MnPTM	MPH
xx011	0.769973	p72|p193_MnPTM_catact_MPH	p72|p193	2	MPH_catact_MnPTM	MPH
xx100	0.0550195	p72|p193_MnPTM_catact_MPH	p72|p193	2	MPH_catact_MnPTM	MPH
xx101	0.715287	p72|p193_MnPTM_catact_MPH	p72|p193	2	MPH_catact_MnPTM	MPH
xx110	0.0457126	p72|p193_MnPTM_catact_MPH	p72|p193	2	MPH_catact_MnPTM	MPH
xx111	0.480603	p72|p193_MnPTM_catact_MPH	p72|p193	2	MPH_catact_MnPTM	MPH
x0x00	-0.411679	p72|p258_MnPTM_catact_MPH	p72|p258	2	MPH_catact_MnPTM	MPH
x0x01	-0.654017	p72|p258_MnPTM_catact_MPH	p72|p258	2	MPH_catact_MnPTM	MPH
x0x10	-0.34953	p72|p258_MnPTM_catact_MPH	p72|p258	2	MPH_catact_MnPTM	MPH
x0x11	-0.333563	p72|p258_MnPTM_catact_MPH	p72|p258	2	MPH_catact_MnPTM	MPH
x1x00	-0.546167	p72|p258_MnPTM_catact_MPH	p72|p258	2	MPH_catact_MnPTM	MPH
x1x01	-0.444001	p72|p258_MnPTM_catact_MPH	p72|p258	2	MPH_catact_MnPTM	MPH
x1x10	-0.587952	p72|p258_MnPTM_catact_MPH	p72|p258	2	MPH_catact_MnPTM	MPH
x1x11	-0.622932	p72|p258_MnPTM_catact_MPH	p72|p258	2	MPH_catact_MnPTM	MPH
x00x0	0.188884	p72|p271_MnPTM_catact_MPH	p72|p271	2	MPH_catact_MnPTM	MPH
x00x1	0.301673	p72|p271_MnPTM_catact_MPH	p72|p271	2	MPH_catact_MnPTM	MPH
x01x0	0.251033	p72|p271_MnPTM_catact_MPH	p72|p271	2	MPH_catact_MnPTM	MPH
x01x1	0.622127	p72|p271_MnPTM_catact_MPH	p72|p271	2	MPH_catact_MnPTM	MPH
x10x0	0.283511	p72|p271_MnPTM_catact_MPH	p72|p271	2	MPH_catact_MnPTM	MPH
x10x1	0.566374	p72|p271_MnPTM_catact_MPH	p72|p271	2	MPH_catact_MnPTM	MPH
x11x0	0.241726	p72|p271_MnPTM_catact_MPH	p72|p271	2	MPH_catact_MnPTM	MPH
x11x1	0.387443	p72|p271_MnPTM_catact_MPH	p72|p271	2	MPH_catact_MnPTM	MPH
x000x	-0.0442189	p72|p273_MnPTM_catact_MPH	p72|p273	2	MPH_catact_MnPTM	MPH
x001x	0.0685694	p72|p273_MnPTM_catact_MPH	p72|p273	2	MPH_catact_MnPTM	MPH
x010x	-0.286557	p72|p273_MnPTM_catact_MPH	p72|p273	2	MPH_catact_MnPTM	MPH
x011x	0.0845365	p72|p273_MnPTM_catact_MPH	p72|p273	2	MPH_catact_MnPTM	MPH
x100x	0.271544	p72|p273_MnPTM_catact_MPH	p72|p273	2	MPH_catact_MnPTM	MPH
x101x	0.554408	p72|p273_MnPTM_catact_MPH	p72|p273	2	MPH_catact_MnPTM	MPH
x110x	0.37371	p72|p273_MnPTM_catact_MPH	p72|p273	2	MPH_catact_MnPTM	MPH
x111x	0.519427	p72|p273_MnPTM_catact_MPH	p72|p273	2	MPH_catact_MnPTM	MPH
0xx00	0.110102	p193|p258_MnPTM_catact_MPH	p193|p258	2	MPH_catact_MnPTM	MPH
0xx01	-0.00708079	p193|p258_MnPTM_catact_MPH	p193|p258	2	MPH_catact_MnPTM	MPH
0xx10	0.032974	p193|p258_MnPTM_catact_MPH	p193|p258	2	MPH_catact_MnPTM	MPH
0xx11	0.0176593	p193|p258_MnPTM_catact_MPH	p193|p258	2	MPH_catact_MnPTM	MPH
1xx00	-0.0243866	p193|p258_MnPTM_catact_MPH	p193|p258	2	MPH_catact_MnPTM	MPH
1xx01	0.202935	p193|p258_MnPTM_catact_MPH	p193|p258	2	MPH_catact_MnPTM	MPH
1xx10	-0.205448	p193|p258_MnPTM_catact_MPH	p193|p258	2	MPH_catact_MnPTM	MPH
1xx11	-0.27171	p193|p258_MnPTM_catact_MPH	p193|p258	2	MPH_catact_MnPTM	MPH
0x0x0	0.0933647	p193|p271_MnPTM_catact_MPH	p193|p271	2	MPH_catact_MnPTM	MPH
0x0x1	0.031011	p193|p271_MnPTM_catact_MPH	p193|p271	2	MPH_catact_MnPTM	MPH
0x1x0	0.0162371	p193|p271_MnPTM_catact_MPH	p193|p271	2	MPH_catact_MnPTM	MPH
0x1x1	0.055751	p193|p271_MnPTM_catact_MPH	p193|p271	2	MPH_catact_MnPTM	MPH
1x0x0	0.187991	p193|p271_MnPTM_catact_MPH	p193|p271	2	MPH_catact_MnPTM	MPH
1x0x1	0.295713	p193|p271_MnPTM_catact_MPH	p193|p271	2	MPH_catact_MnPTM	MPH
1x1x0	0.00693016	p193|p271_MnPTM_catact_MPH	p193|p271	2	MPH_catact_MnPTM	MPH
1x1x1	-0.178933	p193|p271_MnPTM_catact_MPH	p193|p271	2	MPH_catact_MnPTM	MPH
0x00x	0.11616	p193|p273_MnPTM_catact_MPH	p193|p273	2	MPH_catact_MnPTM	MPH
0x01x	0.0538062	p193|p273_MnPTM_catact_MPH	p193|p273	2	MPH_catact_MnPTM	MPH
0x10x	-0.00102241	p193|p273_MnPTM_catact_MPH	p193|p273	2	MPH_catact_MnPTM	MPH
[truncated: 6,962 more rows]
