# Supplementary material for: Pervasive epistasis exposes intramolecular networks in adaptive enzyme evolution
Source: Nat Commun. 2023 Dec 21;14:8508. doi: 10.1038/s41467-023-44333-5 (PMC10739712; doi:10.1038/s41467-023-44333-5)
Supplement: Supplementary file 11 — Source Data [file 41467_2023_44333_MOESM11_ESM.xlsx]

## Sheet: Figure 2a
Figure 2a
Genotype Count	log10 SME min	log10 SME max
1	-16.0759	-15.7576
1	-15.7576	-15.4393
0	-15.4393	-15.1209
0	-15.1209	-14.8026
0	-14.8026	-14.4843
0	-14.4843	-14.1659
0	-14.1659	-13.8476
0	-13.8476	-13.5293
0	-13.5293	-13.2109
0	-13.2109	-12.8926
0	-12.8926	-12.5742
0	-12.5742	-12.2559
0	-12.2559	-11.9376
0	-11.9376	-11.6192
0	-11.6192	-11.3009
0	-11.3009	-10.9826
0	-10.9826	-10.6642
0	-10.6642	-10.3459
0	-10.3459	-10.0276
0	-10.0276	-9.70923
0	-9.70923	-9.39089
0	-9.39089	-9.07256
0	-9.07256	-8.75422
0	-8.75422	-8.43589
0	-8.43589	-8.11755
0	-8.11755	-7.79922
0	-7.79922	-7.48088
0	-7.48088	-7.16254
0	-7.16254	-6.84421
0	-6.84421	-6.52587
1	-6.52587	-6.20754
1	-6.20754	-5.8892
1	-5.8892	-5.57087
1	-5.57087	-5.25253
3	-5.25253	-4.9342
2	-4.9342	-4.61586
4	-4.61586	-4.29753
2	-4.29753	-3.97919
3	-3.97919	-3.66086
6	-3.66086	-3.34252
5	-3.34252	-3.02419
12	-3.02419	-2.70585
21	-2.70585	-2.38751
35	-2.38751	-2.06918
40	-2.06918	-1.75084
70	-1.75084	-1.43251
52	-1.43251	-1.11417
55	-1.11417	-0.795838
126	-0.795838	-0.477503
274	-0.477503	-0.159168
1638	-0.159168	0.159168
606	0.159168	0.477503
337	0.477503	0.795838
264	0.795838	1.11417
156	1.11417	1.43251
95	1.43251	1.75084
38	1.75084	2.06918
32	2.06918	2.38751
20	2.38751	2.70585
7	2.70585	3.02419
6	3.02419	3.34252
7	3.34252	3.66086
2	3.66086	3.97919
3	3.97919	4.29753
2	4.29753	4.61586
0	4.61586	4.9342
1	4.9342	5.25253
3	5.25253	5.57087
0	5.57087	5.8892
1	5.8892	6.20754
0	6.20754	6.52587
0	6.52587	6.84421
0	6.84421	7.16254
0	7.16254	7.48088
0	7.48088	7.79922
0	7.79922	8.11755
0	8.11755	8.43589
0	8.43589	8.75422
0	8.75422	9.07256
0	9.07256	9.39089
0	9.39089	9.70923
1	9.70923	10.0276
0	10.0276	10.3459
0	10.3459	10.6642
0	10.6642	10.9826
0	10.9826	11.3009
0	11.3009	11.6192
0	11.6192	11.9376
0	11.9376	12.2559
0	12.2559	12.5742
0	12.5742	12.8926
0	12.8926	13.2109
0	13.2109	13.5293
0	13.5293	13.8476
0	13.8476	14.1659
0	14.1659	14.4843
0	14.4843	14.8026
0	14.8026	15.1209
0	15.1209	15.4393
1	15.4393	15.7576

## Sheet: Figure 2b
Figure 2b
Position Count	2SD of log10 SME min	2SD of log10 SME max
4	-0.04	0.04
1	0.04	0.12
5	0.12	0.2
4	0.2	0.28
2	0.28	0.36
5	0.36	0.44
9	0.44	0.52
14	0.52	0.6
9	0.6	0.68
8	0.68	0.76
10	0.76	0.84
7	0.84	0.92
10	0.92	1
9	1	1.08
15	1.08	1.16
8	1.16	1.24
3	1.24	1.32
3	1.32	1.4
5	1.4	1.48
4	1.48	1.56
7	1.56	1.64
2	1.64	1.72
4	1.72	1.8
4	1.8	1.88
3	1.88	1.96
4	1.96	2.04
5	2.04	2.12
3	2.12	2.2
3	2.2	2.28
4	2.28	2.36
4	2.36	2.44
2	2.44	2.52
0	2.52	2.6
1	2.6	2.68
2	2.68	2.76
2	2.76	2.84
3	2.84	2.92
0	2.92	3
2	3	3.08
1	3.08	3.16
1	3.16	3.24
1	3.24	3.32
1	3.32	3.4
0	3.4	3.48
0	3.48	3.56
0	3.56	3.64
0	3.64	3.72
0	3.72	3.8
0	3.8	3.88
0	3.88	3.96
0	3.96	4.04
0	4.04	4.12
0	4.12	4.2
0	4.2	4.28
0	4.28	4.36
0	4.36	4.44
0	4.44	4.52
0	4.52	4.6
0	4.6	4.68
0	4.68	4.76
0	4.76	4.84
0	4.84	4.92
0	4.92	5
0	5	5.08
0	5.08	5.16
0	5.16	5.24
0	5.24	5.32
0	5.32	5.4
0	5.4	5.48
0	5.48	5.56
0	5.56	5.64
0	5.64	5.72
0	5.72	5.8
0	5.8	5.88
0	5.88	5.96
0	5.96	6.04
0	6.04	6.12
0	6.12	6.2
0	6.2	6.28
0	6.28	6.36
0	6.36	6.44
0	6.44	6.52
0	6.52	6.6
0	6.6	6.68
0	6.68	6.76
1	6.76	6.84
0	6.84	6.92
0	6.92	7
0	7	7.08
0	7.08	7.16
0	7.16	7.24
0	7.24	7.32
0	7.32	7.4
0	7.4	7.48
0	7.48	7.56
0	7.56	7.64
0	7.64	7.72
0	7.72	7.8
0	7.8	7.88
0	7.88	7.96
0	7.96	8.04
0	8.04	8.12
0	8.12	8.2
0	8.2	8.28
0	8.28	8.36
0	8.36	8.44
0	8.44	8.52
0	8.52	8.6
0	8.6	8.68
0	8.68	8.76
0	8.76	8.84
0	8.84	8.92
0	8.92	9
0	9	9.08
0	9.08	9.16
0	9.16	9.24
0	9.24	9.32
0	9.32	9.4
0	9.4	9.48
0	9.48	9.56
0	9.56	9.64
0	9.64	9.72
0	9.72	9.8
0	9.8	9.88
0	9.88	9.96
0	9.96	10.04
0	10.04	10.12
0	10.12	10.2
0	10.2	10.28
0	10.28	10.36
0	10.36	10.44
0	10.44	10.52
0	10.52	10.6
0	10.6	10.68
0	10.68	10.76
0	10.76	10.84
0	10.84	10.92
0	10.92	11
0	11	11.08
0	11.08	11.16
0	11.16	11.24
3	11.24	11.32

## Sheet: Figure 2c
Figure 2c
	Count	Percent
Negative	3	1.51515
Neutral	5	2.52525
Positive	20	10.101
Neutral-negative	34	17.1717
Neutral-positive	44	22.2222
Positive-negative	92	46.4646
Total	198	100

## Sheet: Figure 2d
Figure 2d
Position Count	log10 |SMEwt - SMEavg| min	log10 |SMEwt - SMEavg| max
19	-0.04	0.04
25	0.04	0.12
25	0.12	0.2
18	0.2	0.28
32	0.28	0.36
8	0.36	0.44
9	0.44	0.52
11	0.52	0.6
2	0.6	0.68
8	0.68	0.76
7	0.76	0.84
9	0.84	0.92
2	0.92	1
3	1	1.08
2	1.08	1.16
3	1.16	1.24
4	1.24	1.32
1	1.32	1.4
0	1.4	1.48
1	1.48	1.56
0	1.56	1.64
3	1.64	1.72
0	1.72	1.8
1	1.8	1.88
0	1.88	1.96
0	1.96	2.04
0	2.04	2.12
0	2.12	2.2
0	2.2	2.28
1	2.28	2.36
0	2.36	2.44
1	2.44	2.52
1	2.52	2.6
0	2.6	2.68
0	2.68	2.76
0	2.76	2.84
1	2.84	2.92
0	2.92	3
0	3	3.08
0	3.08	3.16
0	3.16	3.24
0	3.24	3.32
1	3.32	3.4

## Sheet: Figure 3a
Figure 3a
2nd order			3rd order			4th order
Combination Count	log10 EE min	log10 EE max	Combination Count	log10 EE min	log10 EE max	Combination Count	log10 EE min	log10 EE max
12	-0.04	0.04	20	-0.04	0.04	1	0.04	0.12
1	0.04	0.12	0	0.04	0.12	1	0.12	0.2
13	0.12	0.2	6	0.12	0.2	16	0.2	0.28
16	0.2	0.28	32	0.2	0.28	11	0.28	0.36
22	0.28	0.36	42	0.28	0.36	16	0.36	0.44
26	0.36	0.44	29	0.36	0.44	20	0.44	0.52
31	0.44	0.52	24	0.44	0.52	34	0.52	0.6
24	0.52	0.6	32	0.52	0.6	16	0.6	0.68
17	0.6	0.68	26	0.6	0.68	15	0.68	0.76
18	0.68	0.76	17	0.68	0.76	10	0.76	0.84
23	0.76	0.84	17	0.76	0.84	7	0.84	0.92
3	0.84	0.92	19	0.84	0.92	19	0.92	1
17	0.92	1	11	0.92	1	8	1	1.08
8	1	1.08	6	1	1.08	9	1.08	1.16
7	1.08	1.16	10	1.08	1.16	10	1.16	1.24
5	1.16	1.24	10	1.16	1.24	5	1.24	1.32
7	1.24	1.32	6	1.24	1.32	3	1.32	1.4
7	1.32	1.4	5	1.32	1.4	2	1.4	1.48
12	1.4	1.48	2	1.4	1.48	0	1.48	1.56
10	1.48	1.56	1	1.48	1.56	1	1.56	1.64
6	1.56	1.64	3	1.56	1.64	1	1.64	1.72
2	1.64	1.72	5	1.64	1.72	0	1.72	1.8
1	1.72	1.8	3	1.72	1.8	1	1.8	1.88
5	1.8	1.88	3	1.8	1.88	2	1.88	1.96
9	1.88	1.96	0	1.88	1.96	1	1.96	2.04
5	1.96	2.04	0	1.96	2.04	0	2.04	2.12
4	2.04	2.12	4	2.04	2.12	1	2.12	2.2
3	2.12	2.2	7	2.12	2.2	0	2.2	2.28
6	2.2	2.28	1	2.2	2.28	0	2.28	2.36
6	2.28	2.36	5	2.28	2.36	0	2.36	2.44
3	2.36	2.44	3	2.36	2.44	0	2.44	2.52
2	2.44	2.52	2	2.44	2.52	0	2.52	2.6
3	2.52	2.6	0	2.52	2.6	5	2.6	2.68
3	2.6	2.68	0	2.6	2.68	0	2.68	2.76
1	2.68	2.76	5	2.68	2.76	0	2.76	2.84
3	2.76	2.84	0	2.76	2.84	0	2.84	2.92
3	2.84	2.92	2	2.84	2.92	5	2.92	3
2	2.92	3	4	2.92	3	0	3	3.08
2	3	3.08	2	3	3.08	0	3.08	3.16
4	3.08	3.16	1	3.08	3.16	0	3.16	3.24
0	3.16	3.24	0	3.16	3.24	0	3.24	3.32
1	3.24	3.32	0	3.24	3.32	0	3.32	3.4
3	3.32	3.4	4	3.32	3.4	0	3.4	3.48
3	3.4	3.48	0	3.4	3.48	0	3.48	3.56
4	3.48	3.56	1	3.48	3.56	0	3.56	3.64
4	3.56	3.64	0	3.56	3.64	5	3.64	3.72
2	3.64	3.72	1	3.64	3.72	0	3.72	3.8
1	3.72	3.8	0	3.72	3.8	0	3.8	3.88
3	3.8	3.88	0	3.8	3.88	0	3.88	3.96
3	3.88	3.96	0	3.88	3.96	0	3.96	4.04
1	3.96	4.04	0	3.96	4.04	0	4.04	4.12
4	4.04	4.12	1	4.04	4.12	0	4.12	4.2
1	4.12	4.2	0	4.12	4.2	0	4.2	4.28
0	4.2	4.28	0	4.2	4.28	1	4.28	4.36
2	4.28	4.36	0	4.28	4.36	0	4.36	4.44
0	4.36	4.44	1	4.36	4.44	0	4.44	4.52
1	4.44	4.52	4	4.44	4.52	0	4.52	4.6
1	4.52	4.6	1	4.52	4.6	0	4.6	4.68
0	4.6	4.68	0	4.6	4.68	0	4.68	4.76
0	4.68	4.76	0	4.68	4.76	0	4.76	4.84
0	4.76	4.84	4	4.76	4.84	0	4.84	4.92
1	4.84	4.92	0	4.84	4.92	0	4.92	5
1	4.92	5	5	4.92	5	0	5	5.08
0	5	5.08	1	5	5.08	5	5.08	5.16
0	5.08	5.16	1	5.08	5.16	1	5.16	5.24
0	5.16	5.24	0	5.16	5.24	1	5.24	5.32
0	5.24	5.32	1	5.24	5.32	0	5.32	5.4
0	5.32	5.4	4	5.32	5.4	0	5.4	5.48
1	5.4	5.48	5	5.4	5.48	1	5.48	5.56
0	5.48	5.56	0	5.48	5.56	1	5.56	5.64
0	5.56	5.64	1	5.56	5.64	0	5.64	5.72
0	5.64	5.72	2	5.64	5.72	1	5.72	5.8
0	5.72	5.8	1	5.72	5.8	1	5.8	5.88
0	5.8	5.88	0	5.8	5.88	0	5.88	5.96
0	5.88	5.96	0	5.88	5.96	0	5.96	6.04
0	5.96	6.04	9	5.96	6.04	0	6.04	6.12
0	6.04	6.12	0	6.04	6.12	0	6.12	6.2
0	6.12	6.2	1	6.12	6.2	1	6.2	6.28
0	6.2	6.28	4	6.2	6.28	0	6.28	6.36
0	6.28	6.36	0	6.28	6.36	0	6.36	6.44
0	6.36	6.44	1	6.36	6.44	1	6.44	6.52
0	6.44	6.52	0	6.44	6.52	0	6.52	6.6
0	6.52	6.6	0	6.52	6.6	0	6.6	6.68
0	6.6	6.68	0	6.6	6.68	1	6.68	6.76
0	6.68	6.76	0	6.68	6.76	0	6.76	6.84
0	6.76	6.84	0	6.76	6.84	0	6.84	6.92
0	6.84	6.92	0	6.84	6.92	0	6.92	7
0	6.92	7	0	6.92	7	0	7	7.08
0	7	7.08	0	7	7.08	0	7.08	7.16
0	7.08	7.16	0	7.08	7.16	0	7.16	7.24
0	7.16	7.24	0	7.16	7.24	0	7.24	7.32
0	7.24	7.32	0	7.24	7.32	0	7.32	7.4
0	7.32	7.4	0	7.32	7.4	0	7.4	7.48
0	7.4	7.48	0	7.4	7.48	0	7.48	7.56
0	7.48	7.56	0	7.48	7.56	0	7.56	7.64
0	7.56	7.64	0	7.56	7.64	0	7.64	7.72
0	7.64	7.72	0	7.64	7.72	0	7.72	7.8
0	7.72	7.8	0	7.72	7.8	0	7.8	7.88
0	7.8	7.88	0	7.8	7.88	0	7.88	7.96
0	7.88	7.96	0	7.88	7.96	0	7.96	8.04
0	7.96	8.04	0	7.96	8.04	0	8.04	8.12
0	8.04	8.12	0	8.04	8.12	0	8.12	8.2
0	8.12	8.2	0	8.12	8.2	0	8.2	8.28
0	8.2	8.28	0	8.2	8.28	0	8.28	8.36
0	8.28	8.36	0	8.28	8.36	0	8.36	8.44
0	8.36	8.44	0	8.36	8.44	0	8.44	8.52
0	8.44	8.52	0	8.44	8.52	0	8.52	8.6
0	8.52	8.6	0	8.52	8.6	0	8.6	8.68
0	8.6	8.68	0	8.6	8.68	0	8.68	8.76
0	8.68	8.76	0	8.68	8.76	0	8.76	8.84
0	8.76	8.84	0	8.76	8.84	0	8.84	8.92
0	8.84	8.92	0	8.84	8.92	1	8.92	9
0	8.92	9	0	8.92	9	1	9	9.08
0	9	9.08	0	9	9.08	0	9.08	9.16
0	9.08	9.16	0	9.08	9.16	0	9.16	9.24
0	9.16	9.24	0	9.16	9.24	0	9.24	9.32
0	9.24	9.32	0	9.24	9.32	0	9.32	9.4
0	9.32	9.4	0	9.32	9.4	1	9.4	9.48
0	9.4	9.48	0	9.4	9.48	0	9.48	9.56
1	9.48	9.56	0	9.48	9.56	1	9.56	9.64
0	9.56	9.64	0	9.56	9.64	0	9.64	9.72
0	9.64	9.72	0	9.64	9.72	1	9.72	9.8
0	9.72	9.8	0	9.72	9.8
0	9.8	9.88	0	9.8	9.88
1	9.88	9.96	0	9.88	9.96
1	9.96	10.04	0	9.96	10.04
0	10.04	10.12	0	10.04	10.12
0	10.12	10.2	0	10.12	10.2
0	10.2	10.28	0	10.2	10.28
0	10.28	10.36	0	10.28	10.36
0	10.36	10.44	0	10.36	10.44
0	10.44	10.52	0	10.44	10.52
0	10.52	10.6	0	10.52	10.6
0	10.6	10.68	0	10.6	10.68
0	10.68	10.76	0	10.68	10.76
0	10.76	10.84	0	10.76	10.84
0	10.84	10.92	0	10.84	10.92
0	10.92	11	0	10.92	11
0	11	11.08	0	11	11.08
0	11.08	11.16	0	11.08	11.16
0	11.16	11.24	0	11.16	11.24
0	11.24	11.32	0	11.24	11.32
0	11.32	11.4	0	11.32	11.4
0	11.4	11.48	0	11.4	11.48
0	11.48	11.56	0	11.48	11.56
0	11.56	11.64	0	11.56	11.64
0	11.64	11.72	0	11.64	11.72
0	11.72	11.8	0	11.72	11.8
0	11.8	11.88	0	11.8	11.88
0	11.88	11.96	0	11.88	11.96
0	11.96	12.04	0	11.96	12.04
0	12.04	12.12	0	12.04	12.12
0	12.12	12.2	0	12.12	12.2
0	12.2	12.28	0	12.2	12.28
0	12.28	12.36	0	12.28	12.36
0	12.36	12.44	0	12.36	12.44
0	12.44	12.52	0	12.44	12.52
0	12.52	12.6	0	12.52	12.6
0	12.6	12.68	0	12.6	12.68
0	12.68	12.76	0	12.68	12.76
0	12.76	12.84	0	12.76	12.84
0	12.84	12.92	0	12.84	12.92
0	12.92	13	0	12.92	13
0	13	13.08	0	13	13.08
0	13.08	13.16	0	13.08	13.16
0	13.16	13.24	0	13.16	13.24
0	13.24	13.32	0	13.24	13.32
0	13.32	13.4	0	13.32	13.4
0	13.4	13.48	0	13.4	13.48
0	13.48	13.56	0	13.48	13.56
0	13.56	13.64	0	13.56	13.64
0	13.64	13.72	0	13.64	13.72
0	13.72	13.8	0	13.72	13.8
0	13.8	13.88	0	13.8	13.88
0	13.88	13.96	0	13.88	13.96
0	13.96	14.04	0	13.96	14.04
0	14.04	14.12	0	14.04	14.12
0	14.12	14.2	0	14.12	14.2
0	14.2	14.28	0	14.2	14.28
0	14.28	14.36	0	14.28	14.36
0	14.36	14.44	0	14.36	14.44
0	14.44	14.52	0	14.44	14.52
0	14.52	14.6	0	14.52	14.6
0	14.6	14.68	0	14.6	14.68
0	14.68	14.76	0	14.68	14.76
0	14.76	14.84	0	14.76	14.84
0	14.84	14.92	0	14.84	14.92
0	14.92	15	4	14.92	15
0	15	15.08
2	15.08	15.16
0	15.16	15.24
0	15.24	15.32
1	15.32	15.4

## Sheet: Figure 3b
Figure 3b
	2nd order		3rd order		4th order
	Count	Percent	Count	Percent	Count	Percent
Negative	3	0.759494	12	2.8436	14	5.71429
Neutral	11	2.78481	13	3.08057	3	1.22449
Positive	10	2.53165	37	8.76777	8	3.26531
Neutral-negative	44	11.1392	51	12.0853	47	19.1837
Neutral-positive	68	17.2152	58	13.7441	38	15.5102
Positive-negative	259	65.5696	251	59.4787	135	55.102
Total	395	100	422	100	245	100

## Sheet: Figure 3c
Figure 3c
2nd order			3rd order			4th order
Combination Count	log10 |EEwt - EEavg| min	log10 |EEwt - EEavg| max	Combination Count	log10 |EEwt - EEavg| min	log10 |EEwt - EEavg| max	Combination Count	log10 |EEwt - EEavg| min	log10 |EEwt - EEavg| max
64	-0.04	0.04	73	-0.04	0.04	26	-0.04	0.04
63	0.04	0.12	79	0.04	0.12	42	0.04	0.12
43	0.12	0.2	72	0.12	0.2	47	0.12	0.2
29	0.2	0.28	44	0.2	0.28	30	0.2	0.28
31	0.28	0.36	19	0.28	0.36	23	0.28	0.36
21	0.36	0.44	16	0.36	0.44	18	0.36	0.44
16	0.44	0.52	18	0.44	0.52	7	0.44	0.52
24	0.52	0.6	15	0.52	0.6	5	0.52	0.6
19	0.6	0.68	6	0.6	0.68	7	0.6	0.68
14	0.68	0.76	6	0.68	0.76	4	0.68	0.76
16	0.76	0.84	9	0.76	0.84	1	0.76	0.84
7	0.84	0.92	5	0.84	0.92	2	0.84	0.92
10	0.92	1	7	0.92	1	6	0.92	1
3	1	1.08	1	1	1.08	7	1	1.08
8	1.08	1.16	2	1.08	1.16	3	1.08	1.16
4	1.16	1.24	5	1.16	1.24	1	1.16	1.24
2	1.24	1.32	0	1.24	1.32	5	1.24	1.32
2	1.32	1.4	0	1.32	1.4	0	1.32	1.4
1	1.4	1.48	1	1.4	1.48	1	1.4	1.48
4	1.48	1.56	0	1.48	1.56	0	1.48	1.56
2	1.56	1.64	5	1.56	1.64	0	1.56	1.64
0	1.64	1.72	4	1.64	1.72	0	1.64	1.72
0	1.72	1.8	2	1.72	1.8	5	1.72	1.8
3	1.8	1.88	1	1.8	1.88	0	1.8	1.88
1	1.88	1.96	8	1.88	1.96	0	1.88	1.96
1	1.96	2.04	0	1.96	2.04	0	1.96	2.04
0	2.04	2.12	4	2.04	2.12	0	2.04	2.12
0	2.12	2.2	5	2.12	2.2	0	2.12	2.2
1	2.2	2.28	4	2.2	2.28	0	2.2	2.28
0	2.28	2.36	1	2.28	2.36	0	2.28	2.36
1	2.36	2.44	1	2.36	2.44	0	2.36	2.44
0	2.44	2.52	0	2.44	2.52	0	2.44	2.52
1	2.52	2.6	1	2.52	2.6	0	2.52	2.6
0	2.6	2.68	0	2.6	2.68	0	2.6	2.68
0	2.68	2.76	1	2.68	2.76	0	2.68	2.76
0	2.76	2.84	0	2.76	2.84	0	2.76	2.84
0	2.84	2.92	1	2.84	2.92	0	2.84	2.92
1	2.92	3	0	2.92	3	0	2.92	3
0	3	3.08	0	3	3.08	0	3	3.08
0	3.08	3.16	0	3.08	3.16	0	3.08	3.16
0	3.16	3.24	0	3.16	3.24	0	3.16	3.24
0	3.24	3.32	0	3.24	3.32	0	3.24	3.32
0	3.32	3.4	1	3.32	3.4	0	3.32	3.4
0	3.4	3.48	0	3.4	3.48	0	3.4	3.48
0	3.48	3.56	0	3.48	3.56	1	3.48	3.56
0	3.56	3.64	0	3.56	3.64	0	3.56	3.64
0	3.64	3.72	0	3.64	3.72	1	3.64	3.72
0	3.72	3.8	0	3.72	3.8	0	3.72	3.8
0	3.8	3.88	1	3.8	3.88	0	3.8	3.88
0	3.88	3.96	0	3.88	3.96	1	3.88	3.96
0	3.96	4.04	0	3.96	4.04	0	3.96	4.04
0	4.04	4.12	0	4.04	4.12	0	4.04	4.12
0	4.12	4.2	0	4.12	4.2	0	4.12	4.2
0	4.2	4.28	0	4.2	4.28	0	4.2	4.28
0	4.28	4.36	0	4.28	4.36	0	4.28	4.36
0	4.36	4.44	0	4.36	4.44	0	4.36	4.44
0	4.44	4.52	0	4.44	4.52	0	4.44	4.52
0	4.52	4.6	0	4.52	4.6	0	4.52	4.6
1	4.6	4.68	0	4.6	4.68	0	4.6	4.68
0	4.68	4.76	0	4.68	4.76	1	4.68	4.76
0	4.76	4.84	0	4.76	4.84	0	4.76	4.84
0	4.84	4.92	0	4.84	4.92	0	4.84	4.92
0	4.92	5	0	4.92	5	1	4.92	5
0	5	5.08	0	5	5.08
0	5.08	5.16	0	5.08	5.16
1	5.16	5.24	0	5.16	5.24
0	5.24	5.32	4	5.24	5.32
0	5.32	5.4
0	5.4	5.48
0	5.48	5.56
0	5.56	5.64
0	5.64	5.72
0	5.72	5.8
0	5.8	5.88
0	5.88	5.96
0	5.96	6.04
0	6.04	6.12
0	6.12	6.2
0	6.2	6.28
0	6.28	6.36
0	6.36	6.44
0	6.44	6.52
0	6.52	6.6
0	6.6	6.68
0	6.68	6.76
0	6.76	6.84
0	6.84	6.92
0	6.92	7
0	7	7.08
0	7.08	7.16
0	7.16	7.24
0	7.24	7.32
0	7.32	7.4
1	7.4	7.48

## Sheet: Figure 4a
Figure 4a
Model Order	log10 AE of Fpred for endpoint
1	6.25423
1	1.80564
1	0.923451
1	0.90309
1	2.40824
1	0.90309
1	3.11639
1	1.06846
1	0.903557
1	3.17424
1	2.42554
1	0.801032
1	0.867699
1	0.78342
1	0.142639
1	0.681179
1	1.28359
1	0.202378
1	0.883265
1	0.618711
1	0.910371
1	1.07871
1	0.611063
1	0.605971
1	2.40245
1	2.85769
1	0.00615443
1	0.129639
1	0.47191
1	0.38812
1	0.30933
1	0.750005
1	1.35972
1	0.513873
1	0.00983914
1	1.47935
1	0.0509144
1	2.33965
1	0.965984
1	1.03406
1	1.50104
1	1.77145
1	2.87393
1	0.109048
1	3.37899
2	3.14253
2	2.70981
2	0.0338289
2	1.11022e-16
2	2.70927
2	0.30103
2	6.08753
2	5.29114
2	3.82819
2	3.03672
2	2.629
2	1.6535
2	1.55353
2	2.53707
2	3.92225
2	3.09044
2	0.590371
2	1.68378
2	3.37833
2	2.03558
2	0.19601
2	0.321727
2	0.445231
2	0.159739
2	2.76814
2	0.72708
2	1.61885
2	0.771278
2	0.041479
2	0.855527
2	1.44636
2	1.45126
2	1.80442
2	3.99378
2	0.467101
2	2.53205
2	1.50114
2	5.73152
2	2.53794
2	0.596089
2	2.05455
2	2.45658
2	3.19291
2	0.045918
2	4.23835
3	2.43187
3	0.000542529
3	2.38788
3	2.40824
3	0.30103
3	2.22045e-16
3	6.13891
3	2.63584
3	0.4832
3	2.01768
3	1.1658
3	0.0991387
3	0.368597
3	0.544218
3	0.526853
3	0.951968
3	0.375367
3	0.278652
3	0.846024
3	2.48719
3	0.707075
3	0.272423
3	0.796269
3	1.09871
3	0.272357
3	1.32012
3	2.39944
3	0.0641293
3	3.00793
3	0.593206
3	0.0184476
3	5.5842
3	3.07191
3	4.24274
3	3.77492
3	0.934748
3	4.23797
3	4.41079
3	3.14361
3	0.789069
3	3.85062
3	0.502567
3	0.712717
3	3.34385
3	1.26784
4	2.08546
4	10.6321
4	0.159447
4	0.402608
4	0.402402
4	0.498571
4	0.404947
4	0.376365
4	0.85852
4	0.483242
4	0.172203
4	0.395452
4	0.653174
4	0.698741
4	2.32524
4	2.23087
4	0.719871
4	1.40293
4	0.256191
4	1.62382
4	2.19451
4	4.115
4	0.269473

## Sheet: Figure 4b
Figure 4b
	DHFR Palmer et al.		DHFR Ki Gly trajectory				DHFR Ki Arg trajectory				MPH with Zinc				NfsA trajectory 20_39				NfsA trajectory 36_37						OXA-48 trajectory 1			OXA-48 trajectory 2					OXA-48 trajectory 3			PTE with 2NH			TEM Weinreich et al.
Predicted Mutant Order	1st order	2nd order	1st order	2nd order	3rd order	4th order	1st order	2nd order	3rd order	4th order	1st order	2nd order	3rd order	4th order	1st order	2nd order	3rd order	4th order	1st order	2nd order	3rd order	4th order	5th order	6th order	1st order	2nd order	3rd order	1st order	2nd order	3rd order	4th order	5th order	1st order	2nd order	3rd order	1st order	2nd order	3rd order	1st order	2nd order	3rd order	4th order
2	0.03		0.73				0.81				0.06				0.19				0.25						1.17			0.19					0.98			0.33			2.98
3	0.46	0.12	1.58	0.13			1.68	0.09			0.69	0			0.21	0.16			0.41	0.17					1.49	0.71		0.47	0.41				1.21	0.11		0.6	1.64		3.77	1.1
4			2.72	1.46	0.05		2.4	0.66	0.54		0.55	1.9	0.23		0.21	0.23	0.08		0.47	0.06	0.14				1.52	0.68	0.22	0.92	0.64	0.2			1.22	0.18	0.05	0.81	1.44	0.69	3.9	3.22	0.8
5			3.89	2.34	0.82	0.32	2.97	2.57	0.16	0.27	0.88	3.38	0.85	0.7	0.22	0.45	0.57	1.07	0.54	0.01	0.13	0.4						0.95	0.73	0.52	0.01								4	3.19	1.7	1.89
6																			0.56	0.32	0.26	0.43	0.04					0.9	0.51	0.59	0.39	0.05
7																			0.57	0.09	0.16	0.16	1.54	1.23
